# Supplementary material for: Annexin A7 enhances TIA1 axonal trafficking to counteract pathological aggregation in neurons
Source: EMBO J. 2025 Nov 3;44(24):7477–512. doi: 10.1038/s44318-025-00609-8 (PMC12706091; doi:10.1038/s44318-025-00609-8)
Supplement: Supplementary file 2 — Table EV1 [file 44318_2025_609_MOESM2_ESM.xlsx]

## Sheet: Sheet1
Table EV1. The sequence of shRNA and siRNA used in this study
Name	Type	Target Species	Start site	shRNA Sequence
shANXA7-1#	shRNA	Rat	645 nt	GTCAGAGTTGAGTGGAAAC
shANXA7-2#	shRNA	Rat	1091 nt	GAGATTTGCTAAGCAGTGT
shANXA7-3#	shRNA	mouse	1435 nt	CGACTCTACTATTCCATGAAA
shANXA7-4#	shRNA	mouse	1841 nt	GCCATATCAATGACGTAGTAA
siANXA7-1#	siRNA	Rat	645 nt	GTCAGAGTTGAGTGGAAAC
siANXA7-2#	siRNA	Rat	1091 nt	GAGATTTGCTAAGCAGTGT
shDIC1B-1#	shRNA	Rat	560 nt	GCAGTCAGACTCAGAACTTGG
shDIC1B-2#	shRNA	Rat	1441 nt	GCATGGAGCTGGTGTACAA
