# Supplementary material for: Annexin A7 enhances TIA1 axonal trafficking to counteract pathological aggregation in neurons
Source: EMBO J. 2025 Nov 3;44(24):7477–512. doi: 10.1038/s44318-025-00609-8 (PMC12706091; doi:10.1038/s44318-025-00609-8)
Supplement: Supplementary file 3 — Table EV2 [file 44318_2025_609_MOESM3_ESM.xlsx]

## Sheet: qPCR primers+smFISH Probes
Table EV2. The sequence of qPCR primers and smFISH probes used in this study
qPCR primers
Name	Type	Species	Sequence
Ryk qPCR primer_FP	primer	Rat	ATTGAACTGGATGACAGCATCAGC
Ryk qPCR primer_RP	primer	Rat	AAGGTAGGGTAACCTGAGGAGC
Neurod2 qPCR primer_FP	primer	Rat	AGAGATGCCACACTCGCTCC
Neurod2 qPCR primer_RP	primer	Rat	TCGCTTATTTCATTGTTCCCCC
Car7 qPCR primer_FP	primer	Rat	ACAATGGCCACTCTGTTCAGG
Car7 qPCR primer_RP	primer	Rat	TTCCAGTGAACCAGATGAAGCTCG
Gapdh qPCR primer_FP	primer	Rat	TGCAGTGCCAGCCTCGT
Gapdh qPCR primer_RP	primer	Rat	GAAGGGGTCGTTGATGGCAA
Ryk smFISH probes
Name	Type	Species	Sequence
Ryk smFISH probe_1	biotin-modified	Rat	AAGTTCTGCATCAAGACCGA
Ryk smFISH probe_2	biotin-modified	Rat	CAGAGCGTAGTGACTGATGA
Ryk smFISH probe_3	biotin-modified	Rat	TGGGCACTAGCAGGTTAAAG
Ryk smFISH probe_4	biotin-modified	Rat	CCAAGTGAAGTGCAGGAAGT
Ryk smFISH probe_5	biotin-modified	Rat	ATGGCCACAAAGTTGTCTAC
Ryk smFISH probe_6	biotin-modified	Rat	AGAAATATTGACCTGGGGCA
Ryk smFISH probe_7	biotin-modified	Rat	TCGACCCGAAACACTGATAA
Ryk smFISH probe_8	biotin-modified	Rat	TACTTTGCCGGTACACGAAA
Ryk smFISH probe_9	biotin-modified	Rat	TTAGTATCATGACTTCCGAG
Ryk smFISH probe_10	biotin-modified	Rat	TTCACTGTCAGATTGAGCTG
Ryk smFISH probe_11	biotin-modified	Rat	TTGTAGCACATTTTCCTTCG
Ryk smFISH probe_12	biotin-modified	Rat	GGCTGAAGTTTTTACTTCTT
Ryk smFISH probe_13	biotin-modified	Rat	AGTTCTGCTAGTGTTTTTGT
Ryk smFISH probe_14	biotin-modified	Rat	CTGCGTGTACAGGATCATAA
Ryk smFISH probe_15	biotin-modified	Rat	ACACGTGTGGAAGTAGTTGG
Ryk smFISH probe_16	biotin-modified	Rat	ATTACTGCACAACAAACCCC
Ryk smFISH probe_17	biotin-modified	Rat	CCAGTTCAATCCTTTTCATA
Ryk smFISH probe_18	biotin-modified	Rat	GTGTCAGCTCTCAGATACTG
Ryk smFISH probe_19	biotin-modified	Rat	TGACAGGAGTTGCATTGTTG
Ryk smFISH probe_20	biotin-modified	Rat	AAGGTAGGGTAACCTGAGGA
Ryk smFISH probe_21	biotin-modified	Rat	GCAAGTCGTTCTTCTCTATC
Ryk smFISH probe_22	biotin-modified	Rat	GCTTCCAAAAGAGTGACACT
Ryk smFISH probe_23	biotin-modified	Rat	TTTCCCTGGATATTGCAATA
Ryk smFISH probe_24	biotin-modified	Rat	AGTACATCTTTCAGTGTGAC
Ryk smFISH probe_25	biotin-modified	Rat	AATACGCCCAAAAGTACCTT
Ryk smFISH probe_26	biotin-modified	Rat	CATCTACTAAAATCCCATGG
Ryk smFISH probe_27	biotin-modified	Rat	GCTTGGTCTTTAACTGTTTT
Ryk smFISH probe_28	biotin-modified	Rat	CATGGTCACCTGAACTTCAG
Ryk smFISH probe_29	biotin-modified	Rat	AGCTTGCAGCTCTCAGTAAG
Ryk smFISH probe_30	biotin-modified	Rat	TATGGCGATATCACCATAGG
Ryk smFISH probe_31	biotin-modified	Rat	TAATTTAAGATTCCCCCAGT
Ryk smFISH probe_32	biotin-modified	Rat	TACTAATTTGCACTGCCGTA
Ryk smFISH probe_33	biotin-modified	Rat	AATTGCCTGTGGATTATTGG
Ryk smFISH probe_34	biotin-modified	Rat	CCATATGTACCAGATCTTGT
Ryk smFISH probe_35	biotin-modified	Rat	ATTCCGCAGGCAATCTGAAT
Ryk smFISH probe_36	biotin-modified	Rat	TATGAATCACTTCCCTTCTG
Ryk smFISH probe_37	biotin-modified	Rat	GAAGAGTGTCGTCGATGACG
Ryk smFISH probe_38	biotin-modified	Rat	TGGAAAGGGCATTGTCTGTG
Ryk smFISH probe_39	biotin-modified	Rat	TGGTAGTCCATCGGAAACAG
Ryk smFISH probe_40	biotin-modified	Rat	TCATTGTTGACCAGGCTTTC
Ryk smFISH probe_41	biotin-modified	Rat	ACACGTCACTAGCACTAGAG
Ryk smFISH probe_42	biotin-modified	Rat	CACAGTGTCACTCCAAAGGC
Ryk smFISH probe_43	biotin-modified	Rat	ATCTCAAAGGGGTCGATGTC
Ryk smFISH probe_44	biotin-modified	Rat	AACCATCTTTCAGGTAAGCG
Ryk smFISH probe_45	biotin-modified	Rat	TTCGTCAGGGCAGTTGATTG
Ryk smFISH probe_46	biotin-modified	Rat	AACAGGCCATCACAGCAAAC
Ryk smFISH probe_47	biotin-modified	Rat	GACCAGCTGCTGAAACTTAG
Ryk smFISH probe_48	biotin-modified	Rat	CAGCATGGAACTCTGTGAGG
