# Supplementary material for: Annexin A7 enhances TIA1 axonal trafficking to counteract pathological aggregation in neurons
Source: EMBO J. 2025 Nov 3;44(24):7477–512. doi: 10.1038/s44318-025-00609-8 (PMC12706091; doi:10.1038/s44318-025-00609-8)
Supplement: Supplementary file 5 — Dataset EV1 [file 44318_2025_609_MOESM5_ESM.zip › Dataset EV1/README.txt]

Dataset EV1. The interactome of TIA1 and DIC1B（DYNC1i1） from BioGRID database.
The BioGRID analysis was performed by downloading interactor data from the BioGRID server (https://thebiogrid.org). We then identified the overlapping interactors of TIA1 and DIC1B using the “Conditional Formatting - Highlight Cells Rules - Duplicate Values” function in Excel.
Related to Figure. 2A.
