# Supplementary material for: Annexin A7 enhances TIA1 axonal trafficking to counteract pathological aggregation in neurons
Source: EMBO J. 2025 Nov 3;44(24):7477–512. doi: 10.1038/s44318-025-00609-8 (PMC12706091; doi:10.1038/s44318-025-00609-8)
Supplement: Supplementary file 6 — Dataset EV2 [file 44318_2025_609_MOESM6_ESM.zip › Dataset EV2/README.txt]

Dataset EV2. Mass spectrometry analysis of TIA1 and ANXA7 interactome in rat brain lysate.
Related to Figure. 2B and 2D.
