# Supplementary material for: Annexin A7 enhances TIA1 axonal trafficking to counteract pathological aggregation in neurons
Source: EMBO J. 2025 Nov 3;44(24):7477–512. doi: 10.1038/s44318-025-00609-8 (PMC12706091; doi:10.1038/s44318-025-00609-8)
Supplement: Supplementary file 7 — Dataset EV3 [file 44318_2025_609_MOESM7_ESM.zip › Dataset EV3/Dataset EV3.xlsx]

## Sheet: Description
Dataset EV3. GO and KEGG analysis of TIA1 and ANXA7 interacting proteins.
Sheets
Name	Description
TIA1-GOBP	Gene Ontology-biological process analysis of TIA1-interacting proteins.
TIA1-GOCC	Gene Ontology-cellular components analysis of TIA1-interacting proteins.
TIA1-GOMF	Gene Ontology-molecular functions analysis of TIA1-interacting proteins.
TIA1-KEGG	Kyoto Encyclopedia of Genes and Genomes analysis of TIA1-interacting proteins.
ANXA7-GOBP	Gene Ontology-biological process analysis of ANXA7-interacting proteins.
ANXA7-GOCC	Gene Ontology-cellular components analysis of ANXA7-interacting proteins.
ANXA7-GOMF	Gene Ontology-molecular functions analysis of ANXA7-interacting proteins.
ANXA7-KEGG	Kyoto Encyclopedia of Genes and Genomes analysis of ANXA7-interacting proteins.
Columns
Name	Description
GroupID	Enriched GO terms are clustered. Each cluster/group is identified by a GroupID, followed by a suffix _Summary or _Member.
Category	Classification of GO Terms.
Term	GO term identifer.
Description	Term name.
LogP	Log10(P-value) is the logarithm of the p-value, the more negative the better.
Log(q-value)	Log10(q-value) is the logarithm of the q-value, the more negative the better.
Genes	List of Entrez Gene IDs of upload hits in this term.
Symbols	List of Symbols of upload hits in this term.
InTerm_InList	#GenesOfUploadHitList_in_this_Term/#GenesOfGenome_in_this_Term.

## Sheet: TIA1-GOBP
GroupID	Category	Term	Description	LogP	Log(q-value)	Genes	Symbols	InTerm_InList
1_Summary	GO Biological Processes	GO:0006396	RNA processing	-34.5762	-30.398	24948,29287,29304,29428,29497,29578,64015,64200,65136,80846,81763,81776,81783,84474,116655,117268,117280,117282,140655,140931,170900,171137,171350,252855,287417,287765,287847,289693,290046,291794,292729,296709,297699,298648,298874,302247,302855,306007,307779,313594,313842,315133,315158,317259,317335,360760,361126,361574,362152,362160,362361,362650,362950,363113,432358,500538,680309,687711,689890,…	Fmr1,Rps19,Rps6,Celf2,Ptbp1,Hnrnpa1,Khdrbs3,Hnrnpf,Rps8,Hnrnpl,Rpl5,Rps24,Ssb,Ddx1,Hnrnpm,Khdrbs1,Hnrnpu,Hnrnpk,Rps16,Hnrnph1,Rbm14,Khsrp,Pabpc1,Sfpq,Rpl26,Ddx5,Rbfox3,Dhx15,Hnrnpc,Snrpd1,Snrpa,Rpl35,Strap,Tardbp,Pum2,Rtraf,Rbmx,Ccar2,Rbmxl1,Ago1,Hnrnpll,Ddx17,Zc3h7b,Nono,Ddx3x,Pan3,Sugp2,Snrnp70,Hnrnpa3,Celf1,Hnrnpa2b1,Fblim1,Rbfox2,Syncrip,Elavl4,Ybx1,Snrpd2,Snrpd3,Srsf1,Safb,Hnrnpab,Csde1,Zc3h…	76/-
1_Member	GO Biological Processes	GO:0006396	RNA processing	-34.5762	-30.398	24948,29287,29304,29428,29497,29578,64015,64200,65136,80846,81763,81776,81783,84474,116655,117268,117280,117282,140655,140931,170900,171137,171350,252855,287417,287765,287847,289693,290046,291794,292729,296709,297699,298648,298874,302247,302855,306007,307779,313594,313842,315133,315158,317259,317335,360760,361126,361574,362152,362160,362361,362650,362950,363113,432358,500538,680309,687711,689890	Fmr1,Rps19,Rps6,Celf2,Ptbp1,Hnrnpa1,Khdrbs3,Hnrnpf,Rps8,Hnrnpl,Rpl5,Rps24,Ssb,Ddx1,Hnrnpm,Khdrbs1,Hnrnpu,Hnrnpk,Rps16,Hnrnph1,Rbm14,Khsrp,Pabpc1,Sfpq,Rpl26,Ddx5,Rbfox3,Dhx15,Hnrnpc,Snrpd1,Snrpa,Rpl35,Strap,Tardbp,Pum2,Rtraf,Rbmx,Ccar2,Rbmxl1,Ago1,Hnrnpll,Ddx17,Zc3h7b,Nono,Ddx3x,Pan3,Sugp2,Snrnp70,Hnrnpa3,Celf1,Hnrnpa2b1,Fblim1,Rbfox2,Syncrip,Elavl4,Ybx1,Snrpd2,Snrpd3,Srsf1	59/784
1_Member	GO Biological Processes	GO:1903311	regulation of mRNA metabolic process	-33.0577	-29.181	2.49483e+243	Fmr1,Celf2,Ptbp1,Hnrnpa1,Khdrbs3,Safb,Hnrnpl,Hnrnpab,Csde1,Khdrbs1,Hnrnpu,Hnrnpk,Khsrp,Pabpc1,Zc3h14,Ddx5,Rbfox3,Hnrnpc,Pabpc4,Tardbp,Pum2,Rbmx,Larp1,Rbmxl1,Dhx36,Tia1,Ddx17,Pan3,Snrnp70,Fxr1,Celf1,Hnrnpa2b1,Fblim1,Dazap1,Rbfox2,Syncrip,Elavl1,Elavl4,Ybx1,Hnrnpa0,Upf1,Srsf1	42/336
1_Member	GO Biological Processes	GO:0008380	RNA splicing	-31.5977	-27.897	2.49483e+233	Fmr1,Celf2,Ptbp1,Hnrnpa1,Hnrnpf,Ddx1,Hnrnpm,Hnrnpu,Hnrnpk,Hnrnph1,Rbm14,Khsrp,Pabpc1,Sfpq,Ddx5,Rbfox3,Dhx15,Hnrnpc,Snrpd1,Snrpa,Strap,Tardbp,Rtraf,Rbmx,Ccar2,Rbmxl1,Ddx17,Nono,Sugp2,Snrnp70,Hnrnpa3,Celf1,Hnrnpa2b1,Rbfox2,Syncrip,Elavl4,Ybx1,Snrpd2,Snrpd3,Srsf1	40/317
1_Member	GO Biological Processes	GO:0006397	mRNA processing	-31.399	-27.823	2.49483e+249	Fmr1,Celf2,Ptbp1,Hnrnpa1,Khdrbs3,Hnrnpf,Hnrnpl,Ddx1,Hnrnpm,Khdrbs1,Hnrnpu,Hnrnpk,Hnrnph1,Rbm14,Khsrp,Pabpc1,Sfpq,Ddx5,Rbfox3,Hnrnpc,Snrpd1,Snrpa,Strap,Tardbp,Rbmx,Rbmxl1,Hnrnpll,Ddx17,Nono,Pan3,Sugp2,Snrnp70,Hnrnpa3,Celf1,Hnrnpa2b1,Fblim1,Rbfox2,Syncrip,Elavl4,Ybx1,Snrpd2,Snrpd3,Srsf1	43/393
1_Member	GO Biological Processes	GO:0016071	mRNA metabolic process	-30.3837	-26.984	2.49483e+277	Fmr1,Celf2,Ptbp1,Hnrnpa1,Khdrbs3,Hnrnpf,Hnrnpl,Ssb,Hnrnpab,Ddx1,Hnrnpm,Csde1,Khdrbs1,Hnrnpu,Hnrnpk,Hnrnph1,Rbm14,Khsrp,Pabpc1,Sfpq,Ddx5,Rbfox3,Hnrnpc,Snrpd1,Snrpa,Strap,Tardbp,Rbmx,Rbmxl1,Ago1,Hnrnpll,Ddx17,Nono,Pan3,Sugp2,Snrnp70,Hnrnpa3,Celf1,Hnrnpa2b1,Fblim1,Rbfox2,Syncrip,Elavl4,Ybx1,Snrpd2,Upf1,Snrpd3,Srsf1	48/557
1_Member	GO Biological Processes	GO:0043484	regulation of RNA splicing	-28.886	-25.611	2.49483e+172	Fmr1,Celf2,Ptbp1,Hnrnpa1,Khdrbs3,Hnrnpf,Hnrnpl,Khdrbs1,Hnrnpu,Hnrnpk,Hnrnph1,Rps13,Ddx5,Rbfox3,Rbmx,Rbmxl1,Hnrnph2,Tia1,Hnrnpll,Ddx17,Snrnp70,Hnrnph3,Fxr1,Celf1,Hnrnpa2b1,Fblim1,Dazap1,Rbfox2,Zfp326,Srsf1	30/160
1_Member	GO Biological Processes	GO:0050684	regulation of mRNA processing	-24.8104	-21.711	2.49483e+142	Fmr1,Celf2,Ptbp1,Hnrnpa1,Khdrbs3,Safb,Hnrnpl,Khdrbs1,Hnrnpu,Hnrnpk,Zc3h14,Ddx5,Rbfox3,Rbmx,Rbmxl1,Dhx36,Tia1,Ddx17,Snrnp70,Fxr1,Celf1,Hnrnpa2b1,Fblim1,Dazap1,Rbfox2	25/125
1_Member	GO Biological Processes	GO:0048024	regulation of mRNA splicing, via spliceosome	-22.4279	-19.396	2.49483e+125	Fmr1,Celf2,Ptbp1,Hnrnpa1,Khdrbs3,Hnrnpl,Khdrbs1,Hnrnpu,Hnrnpk,Ddx5,Rbfox3,Rbmx,Rbmxl1,Tia1,Ddx17,Snrnp70,Fxr1,Celf1,Hnrnpa2b1,Fblim1,Dazap1,Rbfox2	22/104
1_Member	GO Biological Processes	GO:0000381	regulation of alternative mRNA splicing, via spliceosome	-21.5877	-18.586	2.49483e+101	Fmr1,Celf2,Ptbp1,Hnrnpa1,Khdrbs3,Hnrnpl,Khdrbs1,Hnrnpu,Ddx5,Rbfox3,Rbmx,Rbmxl1,Tia1,Ddx17,Fxr1,Celf1,Fblim1,Rbfox2	18/59
1_Member	GO Biological Processes	GO:0000375	RNA splicing, via transesterification reactions	-13.8612	-11.145	2.94283e+123	Celf2,Hnrnpa1,Hnrnpm,Rbm14,Sfpq,Ddx5,Hnrnpc,Snrpd1,Snrpa,Strap,Rbmx,Rbmxl1,Ddx17,Snrnp70,Hnrnpa3,Celf1,Hnrnpa2b1,Rbfox2,Snrpd2,Snrpd3,Srsf1	21/225
1_Member	GO Biological Processes	GO:0000377	RNA splicing, via transesterification reactions with bulged adenosine as nucleophile	-13.8612	-11.145	2.94283e+123	Celf2,Hnrnpa1,Hnrnpm,Rbm14,Sfpq,Ddx5,Hnrnpc,Snrpd1,Snrpa,Strap,Rbmx,Rbmxl1,Ddx17,Snrnp70,Hnrnpa3,Celf1,Hnrnpa2b1,Rbfox2,Snrpd2,Snrpd3,Srsf1	21/225
1_Member	GO Biological Processes	GO:0000398	mRNA splicing, via spliceosome	-13.8612	-11.145	2.94283e+123	Celf2,Hnrnpa1,Hnrnpm,Rbm14,Sfpq,Ddx5,Hnrnpc,Snrpd1,Snrpa,Strap,Rbmx,Rbmxl1,Ddx17,Snrnp70,Hnrnpa3,Celf1,Hnrnpa2b1,Rbfox2,Snrpd2,Snrpd3,Srsf1	21/225
2_Summary	GO Biological Processes	GO:0006412	translation	-30.7452	-27.266	2.55383e+286	Rps5,Rps19,Rps3a,Rps6,Rpl4,Rpl24,Rps8,Rpl5,Rpl18,Rpl19,Rps24,Rack1,Rps2,Mrps7,Rpl6,Rps23,Rps16,Rps13,Mrps34,Rpl26,Mrps17,Rpl18a,Rpl17,Mrps18b,Mrps5,Rpl35,Mrps35,Mrps15,Rpl3,Mrps9,Cpeb4,Larp1,RGD1561919,RGD1564617,Ddx3x,Mrps23,Rpl34,Mrps2,Oscp1,Lrrc47,Mrps11,RGD1564606,Ptcd3,Mrps28,LOC100362479,LOC100910714,LOC100912027,LOC103690796	48/-
2_Member	GO Biological Processes	GO:0006412	translation	-30.7452	-27.266	2.55383e+286	Rps5,Rps19,Rps3a,Rps6,Rpl4,Rpl24,Rps8,Rpl5,Rpl18,Rpl19,Rps24,Rack1,Rps2,Mrps7,Rpl6,Rps23,Rps16,Rps13,Mrps34,Rpl26,Mrps17,Rpl18a,Rpl17,Mrps18b,Mrps5,Rpl35,Mrps35,Mrps15,Rpl3,Mrps9,Cpeb4,Larp1,RGD1561919,RGD1564617,Ddx3x,Mrps23,Rpl34,Mrps2,Oscp1,Lrrc47,Mrps11,RGD1564606,Ptcd3,Mrps28,LOC100362479,LOC100910714,LOC100912027,LOC103690796	48/547
2_Member	GO Biological Processes	GO:0043043	peptide biosynthetic process	-29.9596	-26.626	2.55383e+286	Rps5,Rps19,Rps3a,Rps6,Rpl4,Rpl24,Rps8,Rpl5,Rpl18,Rpl19,Rps24,Rack1,Rps2,Mrps7,Rpl6,Rps23,Rps16,Rps13,Mrps34,Rpl26,Mrps17,Rpl18a,Rpl17,Mrps18b,Mrps5,Rpl35,Mrps35,Mrps15,Rpl3,Mrps9,Cpeb4,Larp1,RGD1561919,RGD1564617,Ddx3x,Mrps23,Rpl34,Mrps2,Oscp1,Lrrc47,Mrps11,RGD1564606,Ptcd3,Mrps28,LOC100362479,LOC100910714,LOC100912027,LOC103690796	48/569
2_Member	GO Biological Processes	GO:0006518	peptide metabolic process	-27.252	-24.028	2.55383e+286	Rps5,Rps19,Rps3a,Rps6,Rpl4,Rpl24,Rps8,Rpl5,Rpl18,Rpl19,Rps24,Rack1,Rps2,Mrps7,Rpl6,Rps23,Rps16,Rps13,Mrps34,Rpl26,Mrps17,Rpl18a,Rpl17,Mrps18b,Mrps5,Rpl35,Mrps35,Mrps15,Rpl3,Mrps9,Cpeb4,Larp1,RGD1561919,RGD1564617,Ddx3x,Mrps23,Rpl34,Mrps2,Oscp1,Lrrc47,Mrps11,RGD1564606,Ptcd3,Mrps28,LOC100362479,LOC100910714,LOC100912027,LOC103690796	48/653
2_Member	GO Biological Processes	GO:0043604	amide biosynthetic process	-26.3812	-23.203	2.55383e+286	Rps5,Rps19,Rps3a,Rps6,Rpl4,Rpl24,Rps8,Rpl5,Rpl18,Rpl19,Rps24,Rack1,Rps2,Mrps7,Rpl6,Rps23,Rps16,Rps13,Mrps34,Rpl26,Mrps17,Rpl18a,Rpl17,Mrps18b,Mrps5,Rpl35,Mrps35,Mrps15,Rpl3,Mrps9,Cpeb4,Larp1,RGD1561919,RGD1564617,Ddx3x,Mrps23,Rpl34,Mrps2,Oscp1,Lrrc47,Mrps11,RGD1564606,Ptcd3,Mrps28,LOC100362479,LOC100910714,LOC100912027,LOC103690796	48/683
3_Summary	GO Biological Processes	GO:0010608	post-transcriptional regulation of gene expression	-24.9144	-21.778	24948,29150,29288,29428,29497,50646,80846,81763,81783,83427,83616,117180,117268,117280,124323,171137,171350,192359,246303,287417,290046,298510,298648,298874,303010,303158,310461,312510,313594,313867,315158,317335,360760,361883,361927,362160,363113,363854,432358,498407,500199,500538,500956,681410,684558,689890,102557111,83498,117282,307779,362361,192126,306007	Fmr1,Matr3,Rps3a,Celf2,Ptbp1,Ptk2b,Hnrnpl,Rpl5,Ssb,Rack1,Trim3,Csde1,Khdrbs1,Hnrnpu,Rps23,Khsrp,Pabpc1,Zc3h14,Serbp1,Rpl26,Hnrnpc,Pabpc4,Tardbp,Pum2,Cpeb4,Larp1,Dhx36,Tia1,Ago1,Lrpprc,Zc3h7b,Ddx3x,Pan3,Mrps27,Fxr1,Celf1,Syncrip,Elavl1,Elavl4,Purb,Ptcd3,Ybx1,Shfl,Hnrnpa0,Upf1,Srsf1,Pura,Hnrnpab,Hnrnpk,Rbmxl1,Hnrnpa2b1,Dab2ip,Ccar2	53/-
3_Member	GO Biological Processes	GO:0010608	post-transcriptional regulation of gene expression	-24.9144	-21.778	2.49483e+273	Fmr1,Matr3,Rps3a,Celf2,Ptbp1,Ptk2b,Hnrnpl,Rpl5,Ssb,Rack1,Trim3,Csde1,Khdrbs1,Hnrnpu,Rps23,Khsrp,Pabpc1,Zc3h14,Serbp1,Rpl26,Hnrnpc,Pabpc4,Tardbp,Pum2,Cpeb4,Larp1,Dhx36,Tia1,Ago1,Lrpprc,Zc3h7b,Ddx3x,Pan3,Mrps27,Fxr1,Celf1,Syncrip,Elavl1,Elavl4,Purb,Ptcd3,Ybx1,Shfl,Hnrnpa0,Upf1,Srsf1,Pura	47/701
3_Member	GO Biological Processes	GO:0006417	regulation of translation	-22.5017	-19.437	2.49483e+227	Fmr1,Rps3a,Ptbp1,Ptk2b,Hnrnpl,Rpl5,Ssb,Rack1,Trim3,Csde1,Khdrbs1,Hnrnpu,Rps23,Khsrp,Pabpc1,Serbp1,Rpl26,Tardbp,Pum2,Cpeb4,Larp1,Dhx36,Tia1,Ago1,Lrpprc,Ddx3x,Pan3,Mrps27,Fxr1,Celf1,Syncrip,Elavl1,Elavl4,Purb,Ptcd3,Ybx1,Shfl,Upf1,Pura	39/512
3_Member	GO Biological Processes	GO:0034248	regulation of amide metabolic process	-20.6313	-17.657	2.49483e+227	Fmr1,Rps3a,Ptbp1,Ptk2b,Hnrnpl,Rpl5,Ssb,Rack1,Trim3,Csde1,Khdrbs1,Hnrnpu,Rps23,Khsrp,Pabpc1,Serbp1,Rpl26,Tardbp,Pum2,Cpeb4,Larp1,Dhx36,Tia1,Ago1,Lrpprc,Ddx3x,Pan3,Mrps27,Fxr1,Celf1,Syncrip,Elavl1,Elavl4,Purb,Ptcd3,Ybx1,Shfl,Upf1,Pura	39/577
3_Member	GO Biological Processes	GO:1903312	negative regulation of mRNA metabolic process	-19.8922	-16.944	2.49483e+115	Fmr1,Ptbp1,Hnrnpl,Hnrnpab,Csde1,Hnrnpu,Hnrnpk,Pabpc1,Zc3h14,Hnrnpc,Tardbp,Larp1,Rbmxl1,Hnrnpa2b1,Syncrip,Elavl1,Elavl4,Ybx1,Hnrnpa0,Srsf1	20/100
3_Member	GO Biological Processes	GO:0061013	regulation of mRNA catabolic process	-16.7898	-13.882	2.49483e+140	Fmr1,Ptbp1,Hnrnpab,Csde1,Hnrnpu,Khsrp,Pabpc1,Zc3h14,Hnrnpc,Pabpc4,Tardbp,Pum2,Larp1,Dhx36,Pan3,Fxr1,Celf1,Syncrip,Elavl1,Elavl4,Ybx1,Hnrnpa0,Upf1,Srsf1	24/233
3_Member	GO Biological Processes	GO:1902369	negative regulation of RNA catabolic process	-16.7814	-13.882	2.49483e+98	Fmr1,Ptbp1,Hnrnpab,Csde1,Hnrnpu,Pabpc1,Hnrnpc,Tardbp,Larp1,Dhx36,Lrpprc,Syncrip,Elavl1,Elavl4,Ybx1,Hnrnpa0,Srsf1	17/87
3_Member	GO Biological Processes	GO:0043488	regulation of mRNA stability	-16.5581	-13.681	2.49483e+135	Fmr1,Ptbp1,Csde1,Hnrnpu,Khsrp,Pabpc1,Zc3h14,Hnrnpc,Pabpc4,Tardbp,Pum2,Larp1,Dhx36,Pan3,Fxr1,Celf1,Syncrip,Elavl1,Elavl4,Ybx1,Hnrnpa0,Upf1,Srsf1	23/213
3_Member	GO Biological Processes	GO:0045727	positive regulation of translation	-16.0215	-13.165	2.49483e+112	Fmr1,Rps3a,Ptbp1,Ptk2b,Hnrnpl,Rpl5,Ssb,Csde1,Khdrbs1,Hnrnpu,Pabpc1,Rpl26,Larp1,Dhx36,Ddx3x,Mrps27,Fxr1,Syncrip,Elavl1,Ybx1	20/154
3_Member	GO Biological Processes	GO:0043487	regulation of RNA stability	-15.8982	-13.062	2.49483e+135	Fmr1,Ptbp1,Csde1,Hnrnpu,Khsrp,Pabpc1,Zc3h14,Hnrnpc,Pabpc4,Tardbp,Pum2,Larp1,Dhx36,Pan3,Fxr1,Celf1,Syncrip,Elavl1,Elavl4,Ybx1,Hnrnpa0,Upf1,Srsf1	23/228
3_Member	GO Biological Processes	GO:1902373	negative regulation of mRNA catabolic process	-15.1128	-12.315	2.49483e+86	Fmr1,Ptbp1,Hnrnpab,Csde1,Hnrnpu,Pabpc1,Hnrnpc,Tardbp,Larp1,Syncrip,Elavl1,Elavl4,Ybx1,Hnrnpa0,Srsf1	15/74
3_Member	GO Biological Processes	GO:0034250	positive regulation of amide metabolic process	-14.4486	-11.668	2.49483e+112	Fmr1,Rps3a,Ptbp1,Ptk2b,Hnrnpl,Rpl5,Ssb,Csde1,Khdrbs1,Hnrnpu,Pabpc1,Rpl26,Larp1,Dhx36,Ddx3x,Mrps27,Fxr1,Syncrip,Elavl1,Ybx1	20/185
3_Member	GO Biological Processes	GO:0043489	RNA stabilization	-13.8681	-11.145	2.94971e+82	Ptbp1,Csde1,Hnrnpu,Pabpc1,Hnrnpc,Tardbp,Larp1,Dhx36,Syncrip,Elavl1,Elavl4,Ybx1,Hnrnpa0,Srsf1	14/72
3_Member	GO Biological Processes	GO:0048255	mRNA stabilization	-13.3654	-10.664	2.94971e+76	Ptbp1,Csde1,Hnrnpu,Pabpc1,Hnrnpc,Tardbp,Larp1,Syncrip,Elavl1,Elavl4,Ybx1,Hnrnpa0,Srsf1	13/62
3_Member	GO Biological Processes	GO:0017148	negative regulation of translation	-11.5825	-8.923	2.49488e+125	Fmr1,Rack1,Trim3,Khsrp,Serbp1,Tardbp,Cpeb4,Larp1,Dhx36,Tia1,Ago1,Ddx3x,Pan3,Fxr1,Celf1,Syncrip,Purb,Ybx1,Shfl,Upf1,Pura	21/294
3_Member	GO Biological Processes	GO:0034249	negative regulation of amide metabolic process	-10.8563	-8.21	2.49488e+125	Fmr1,Rack1,Trim3,Khsrp,Serbp1,Tardbp,Cpeb4,Larp1,Dhx36,Tia1,Ago1,Ddx3x,Pan3,Fxr1,Celf1,Syncrip,Purb,Ybx1,Shfl,Upf1,Pura	21/321
3_Member	GO Biological Processes	GO:0031330	negative regulation of cellular catabolic process	-10.6794	-8.045	2.49483e+98	Fmr1,Ptbp1,Hnrnpab,Csde1,Hnrnpu,Pabpc1,Hnrnpc,Tardbp,Larp1,Dhx36,Lrpprc,Syncrip,Elavl1,Elavl4,Ybx1,Hnrnpa0,Srsf1	17/199
3_Member	GO Biological Processes	GO:0009895	negative regulation of catabolic process	-9.20779	-6.632	2.49483e+115	Fmr1,Ptbp1,Rpl5,Hnrnpab,Csde1,Hnrnpu,Pabpc1,Dab2ip,Hnrnpc,Tardbp,Larp1,Ccar2,Dhx36,Lrpprc,Syncrip,Elavl1,Elavl4,Ybx1,Hnrnpa0,Srsf1	20/355
3_Member	GO Biological Processes	GO:0070935	3'-UTR-mediated mRNA stabilization	-8.12847	-5.603	2.94973e+34	Ptbp1,Hnrnpc,Tardbp,Elavl1,Elavl4,Hnrnpa0	45459
3_Member	GO Biological Processes	GO:0031329	regulation of cellular catabolic process	-7.93611	-5.421	2.49483e+146	Fmr1,Ptbp1,Hnrnpab,Csde1,Hnrnpu,Khsrp,Pabpc1,Zc3h14,Hnrnpc,Pabpc4,Tardbp,Pum2,Larp1,Dhx36,Lrpprc,Pan3,Fxr1,Celf1,Syncrip,Elavl1,Elavl4,Ybx1,Hnrnpa0,Upf1,Srsf1	25/652
4_Summary	GO Biological Processes	GO:0022613	ribonucleoprotein complex biogenesis	-15.1452	-12.329	2.55383e+221	Rps5,Rps19,Rps3a,Rps6,Celf2,Rpl24,Rps8,Rpl5,Rps24,Rps2,Mrps7,Rpl6,Rps23,Rps16,Rps13,Rpl26,Snrpd1,Rpl35,Strap,Rbmx,Rbmxl1,Ago1,Ddx3x,Mrps2,Celf1,RGD1564606,Snrpd2,Snrpd3,Srsf1,Fmr1,Csde1,Rbm14,Atxn2,Pum2,Nebl,Tia1,Fxr1,Syt7,Lama5	39/-
4_Member	GO Biological Processes	GO:0022613	ribonucleoprotein complex biogenesis	-15.1452	-12.329	2.55383e+163	Rps5,Rps19,Rps3a,Rps6,Celf2,Rpl24,Rps8,Rpl5,Rps24,Rps2,Mrps7,Rpl6,Rps23,Rps16,Rps13,Rpl26,Snrpd1,Rpl35,Strap,Rbmx,Rbmxl1,Ago1,Ddx3x,Mrps2,Celf1,RGD1564606,Snrpd2,Snrpd3,Srsf1	29/434
4_Member	GO Biological Processes	GO:0022618	protein-RNA complex assembly	-12.9158	-10.229	2.55383e+106	Rps5,Rps19,Rps6,Celf2,Rpl24,Rpl5,Rps2,Mrps7,Rpl6,Snrpd1,Strap,Rbmx,Rbmxl1,Ago1,Celf1,RGD1564606,Snrpd2,Snrpd3,Srsf1	19/195
4_Member	GO Biological Processes	GO:0071826	protein-RNA complex organization	-12.5985	-9.925	2.55383e+106	Rps5,Rps19,Rps6,Celf2,Rpl24,Rpl5,Rps2,Mrps7,Rpl6,Snrpd1,Strap,Rbmx,Rbmxl1,Ago1,Celf1,RGD1564606,Snrpd2,Snrpd3,Srsf1	19/203
4_Member	GO Biological Processes	GO:0042255	ribosome assembly	-9.80884	-7.199	2.55383e+59	Rps5,Rps19,Rps6,Rpl24,Rpl5,Rps2,Mrps7,Rpl6,Ddx3x,Mrps2,RGD1564606	11/72
4_Member	GO Biological Processes	GO:0140694	non-membrane-bounded organelle assembly	-9.62687	-7.028	2.49483e+112	Fmr1,Rps5,Rps19,Rps6,Rpl24,Rpl5,Rps2,Mrps7,Rpl6,Csde1,Rps23,Rbm14,Atxn2,Pum2,Nebl,Tia1,Ddx3x,Fxr1,Mrps2,RGD1564606	20/336
4_Member	GO Biological Processes	GO:0042254	ribosome biogenesis	-9.59592	-7.009	2.55383e+104	Rps5,Rps19,Rps3a,Rps6,Rpl24,Rps8,Rpl5,Rps24,Rps2,Mrps7,Rpl6,Rps23,Rps16,Rps13,Rpl26,Rpl35,Ddx3x,Mrps2,RGD1564606	19/301
4_Member	GO Biological Processes	GO:0042274	ribosomal small subunit biogenesis	-7.72198	-5.234	2.55383e+58	Rps5,Rps19,Rps3a,Rps6,Rps8,Rps24,Rps2,Mrps7,Rps23,Rps16,Rps13	11/112
4_Member	GO Biological Processes	GO:0000028	ribosomal small subunit assembly	-5.42994	-3.071	2.55383e+25	Rps5,Rps19,Rps6,Rps2,Mrps7	45436
4_Member	GO Biological Processes	GO:0070925	organelle assembly	-4.67212	-2.378	2.49483e+123	Fmr1,Rps5,Rps19,Rps6,Syt7,Rpl24,Rpl5,Rps2,Mrps7,Rpl6,Csde1,Rps23,Lama5,Rbm14,Atxn2,Pum2,Nebl,Tia1,Ddx3x,Fxr1,Mrps2,RGD1564606	22/799
5_Summary	GO Biological Processes	GO:0000380	alternative mRNA splicing, via spliceosome	-10.0424	-7.42	2.95781e+68	Hnrnpa1,Hnrnpm,Sfpq,Ddx5,Strap,Ddx17,Rbfox2,Srsf1,Safb,Khsrp,Ago1,Nedd4	12/-
5_Member	GO Biological Processes	GO:0000380	alternative mRNA splicing, via spliceosome	-10.0424	-7.42	2.95781e+46	Hnrnpa1,Hnrnpm,Sfpq,Ddx5,Strap,Ddx17,Rbfox2,Srsf1	45529
5_Member	GO Biological Processes	GO:0030520	intracellular estrogen receptor signaling pathway	-4.65596	-2.37	6.41963e+22	Safb,Ddx5,Ddx17,Rbfox2	45399
5_Member	GO Biological Processes	GO:0010586	miRNA metabolic process	-4.26928	-2.026	1.71137e+23	Khsrp,Ddx5,Ago1,Ddx17	45403
5_Member	GO Biological Processes	GO:0030518	intracellular steroid hormone receptor signaling pathway	-3.62755	-1.466	2.54896e+27	Nedd4,Safb,Ddx5,Ddx17,Rbfox2	5/55
5_Member	GO Biological Processes	GO:0043401	steroid hormone mediated signaling pathway	-3.22672	-1.142	2.54896e+27	Nedd4,Safb,Ddx5,Ddx17,Rbfox2	5/67
5_Member	GO Biological Processes	GO:0009755	hormone-mediated signaling pathway	-2.17922	-0.212	2.54896e+27	Nedd4,Safb,Ddx5,Ddx17,Rbfox2	5/116
6_Summary	GO Biological Processes	GO:2000765	regulation of cytoplasmic translation	-9.08087	-6.515	2.49481e+51	Fmr1,Csde1,Hnrnpu,Pabpc1,Cpeb4,Dhx36,Syncrip,Ybx1,Hnrnpab	9/-
6_Member	GO Biological Processes	GO:2000765	regulation of cytoplasmic translation	-9.08087	-6.515	2.49481e+46	Fmr1,Csde1,Hnrnpu,Pabpc1,Cpeb4,Dhx36,Syncrip,Ybx1	8/32
6_Member	GO Biological Processes	GO:2000767	positive regulation of cytoplasmic translation	-8.32892	-5.774	1.1718e+35	Csde1,Hnrnpu,Pabpc1,Dhx36,Syncrip,Ybx1	45458
6_Member	GO Biological Processes	GO:0070934	CRD-mediated mRNA stabilization	-7.34714	-4.868	1.1718e+29	Csde1,Hnrnpu,Pabpc1,Syncrip,Ybx1	45423
6_Member	GO Biological Processes	GO:1900152	negative regulation of nuclear-transcribed mRNA catabolic process, deadenylation-dependent decay	-7.11664	-4.646	1.1718e+29	Csde1,Hnrnpu,Pabpc1,Syncrip,Ybx1	45424
6_Member	GO Biological Processes	GO:1900151	regulation of nuclear-transcribed mRNA catabolic process, deadenylation-dependent decay	-6.70651	-4.269	1.1718e+35	Csde1,Hnrnpu,Pabpc1,Dhx36,Syncrip,Ybx1	45469
6_Member	GO Biological Processes	GO:2000623	negative regulation of nuclear-transcribed mRNA catabolic process, nonsense-mediated decay	-4.0825	-1.863	8.34982e+16	Hnrnpab,Pabpc1,Syncrip	45360
6_Member	GO Biological Processes	GO:2000622	regulation of nuclear-transcribed mRNA catabolic process, nonsense-mediated decay	-3.56343	-1.41	8.34982e+16	Hnrnpab,Pabpc1,Syncrip	45364
7_Summary	GO Biological Processes	GO:0034063	stress granule assembly	-8.25539	-5.718	2.49481e+52	Fmr1,Csde1,Rps23,Atxn2,Pum2,Tia1,Ddx3x,Fxr1,Elavl1	9/-
7_Member	GO Biological Processes	GO:0034063	stress granule assembly	-8.25539	-5.718	2.49481e+40	Fmr1,Csde1,Rps23,Atxn2,Pum2,Tia1,Ddx3x	45499
7_Member	GO Biological Processes	GO:0060964	regulation of miRNA-mediated gene silencing	-3.63952	-1.474	2.49483e+22	Fmr1,Pum2,Fxr1,Elavl1	45412
7_Member	GO Biological Processes	GO:1900368	regulation of post-transcriptional gene silencing by regulatory ncRNA	-3.58297	-1.426	2.49483e+22	Fmr1,Pum2,Fxr1,Elavl1	4/31
7_Member	GO Biological Processes	GO:0060147	regulation of post-transcriptional gene silencing	-3.52841	-1.388	2.49483e+22	Fmr1,Pum2,Fxr1,Elavl1	4/32
7_Member	GO Biological Processes	GO:0060966	regulation of gene silencing by regulatory ncRNA	-3.47574	-1.347	2.49483e+22	Fmr1,Pum2,Fxr1,Elavl1	4/33
7_Member	GO Biological Processes	GO:0060148	positive regulation of post-transcriptional gene silencing	-3.36829	-1.262	2.49483e+16	Fmr1,Pum2,Fxr1	45366
7_Member	GO Biological Processes	GO:1900370	positive regulation of post-transcriptional gene silencing by RNA	-3.36829	-1.262	2.49483e+16	Fmr1,Pum2,Fxr1	45366
7_Member	GO Biological Processes	GO:2000637	positive regulation of miRNA-mediated gene silencing	-3.36829	-1.262	2.49483e+16	Fmr1,Pum2,Fxr1	45366
8_Summary	GO Biological Processes	GO:1903608	protein localization to cytoplasmic stress granule	-8.25282	-5.718	8.17838e+27	Ssb,Ddx1,Tia1,Ddx3x,Ybx1	5/-
8_Member	GO Biological Processes	GO:1903608	protein localization to cytoplasmic stress granule	-8.25282	-5.718	8.17838e+27	Ssb,Ddx1,Tia1,Ddx3x,Ybx1	45420
9_Summary	GO Biological Processes	GO:0002181	cytoplasmic translation	-7.82938	-5.323	2.93046e+71	Rps6,Rpl24,Rpl18,Rpl19,Rps2,Rpl6,Rps23,Rpl26,Rpl18a,Rpl17,Rpl5,Rpl35,RGD1564606	13/-
9_Member	GO Biological Processes	GO:0002181	cytoplasmic translation	-7.82938	-5.323	2.93046e+54	Rps6,Rpl24,Rpl18,Rpl19,Rps2,Rpl6,Rps23,Rpl26,Rpl18a,Rpl17	10/85
9_Member	GO Biological Processes	GO:0042273	ribosomal large subunit biogenesis	-3.75823	-1.571	6.43078e+33	Rpl24,Rpl5,Rpl6,Rpl26,Rpl35,RGD1564606	6/81
9_Member	GO Biological Processes	GO:0000027	ribosomal large subunit assembly	-3.69823	-1.516	6.43078e+21	Rpl24,Rpl5,Rpl6,RGD1564606	45411
10_Summary	GO Biological Processes	GO:0033120	positive regulation of RNA splicing	-7.73897	-5.242	6.40151e+63	Khdrbs3,Hnrnpk,Rbmx,Rbmxl1,Hnrnpll,Snrnp70,Dazap1,Srsf1,Celf2,Celf1,Dhx36	11/-
10_Member	GO Biological Processes	GO:0033120	positive regulation of RNA splicing	-7.73897	-5.242	6.40151e+46	Khdrbs3,Hnrnpk,Rbmx,Rbmxl1,Hnrnpll,Snrnp70,Dazap1,Srsf1	8/46
10_Member	GO Biological Processes	GO:0006376	mRNA splice site recognition	-5.0016	-2.681	2.94283e+28	Celf2,Rbmx,Rbmxl1,Celf1,Srsf1	45441
10_Member	GO Biological Processes	GO:0050685	positive regulation of mRNA processing	-4.64968	-2.369	3.02855e+29	Rbmx,Rbmxl1,Dhx36,Snrnp70,Dazap1	5/34
10_Member	GO Biological Processes	GO:0000245	spliceosomal complex assembly	-3.91048	-1.714	2.94283e+28	Celf2,Rbmx,Rbmxl1,Celf1,Srsf1	5/48
10_Member	GO Biological Processes	GO:0048026	positive regulation of mRNA splicing, via spliceosome	-3.82275	-1.631	3.02855e+23	Rbmx,Rbmxl1,Snrnp70,Dazap1	45409
11_Summary	GO Biological Processes	GO:0098961	dendritic transport of ribonucleoprotein complex	-6.81839	-4.364	1.1728e+55	Hnrnpu,Stau2,Sfpq,Pura,Fmr1,Ap3d1,Akap5,Anks1b,Fxr1	9/-
11_Member	GO Biological Processes	GO:0098961	dendritic transport of ribonucleoprotein complex	-6.81839	-4.364	1.1728e+26	Hnrnpu,Stau2,Sfpq,Pura	45388
11_Member	GO Biological Processes	GO:0098963	dendritic transport of messenger ribonucleoprotein complex	-6.81839	-4.364	1.1728e+26	Hnrnpu,Stau2,Sfpq,Pura	45388
11_Member	GO Biological Processes	GO:0098935	dendritic transport	-5.02174	-2.695	1.1728e+26	Hnrnpu,Stau2,Sfpq,Pura	45396
11_Member	GO Biological Processes	GO:0008088	axo-dendritic transport	-3.67136	-1.497	2.49481e+37	Fmr1,Hnrnpu,Stau2,Sfpq,Ap3d1,Pura	6/84
11_Member	GO Biological Processes	GO:0031503	protein-containing complex localization	-3.27287	-1.181	1.1728e+50	Hnrnpu,Akap5,Stau2,Sfpq,Ap3d1,Anks1b,Fxr1,Pura	8/181
11_Member	GO Biological Processes	GO:0010970	transport along microtubule	-2.17764	-0.212	2.49481e+37	Fmr1,Hnrnpu,Stau2,Sfpq,Ap3d1,Pura	6/164
12_Summary	GO Biological Processes	GO:0034660	ncRNA metabolic process	-6.80066	-4.355	2.92873e+112	Rps19,Rps6,Rps8,Rpl5,Rps24,Ssb,Ddx1,Rps16,Khsrp,Rpl26,Ddx5,Rpl35,Pum2,Rtraf,Ago1,Ddx17,Zc3h7b,Ddx3x,Hnrnpa2b1,Lrrc47	20/-
12_Member	GO Biological Processes	GO:0034660	ncRNA metabolic process	-6.80066	-4.355	2.92873e+112	Rps19,Rps6,Rps8,Rpl5,Rps24,Ssb,Ddx1,Rps16,Khsrp,Rpl26,Ddx5,Rpl35,Pum2,Rtraf,Ago1,Ddx17,Zc3h7b,Ddx3x,Hnrnpa2b1,Lrrc47	20/494
12_Member	GO Biological Processes	GO:0034470	ncRNA processing	-6.36939	-3.962	2.92873e+94	Rps19,Rps6,Rps8,Rpl5,Rps24,Ssb,Ddx1,Rps16,Rpl26,Ddx5,Rpl35,Pum2,Rtraf,Ago1,Zc3h7b,Ddx3x,Hnrnpa2b1	17/385
12_Member	GO Biological Processes	GO:0006364	rRNA processing	-3.1196	-1.045	2.92873e+42	Rps19,Rps6,Rps8,Rpl5,Rps24,Rps16,Rpl26,Rpl35	8/191
12_Member	GO Biological Processes	GO:0016072	rRNA metabolic process	-2.71519	-0.674	2.92873e+42	Rps19,Rps6,Rps8,Rpl5,Rps24,Rps16,Rpl26,Rpl35	8/221
12_Member	GO Biological Processes	GO:0000462	maturation of SSU-rRNA from tricistronic rRNA transcript (SSU-rRNA, 5.8S rRNA, LSU-rRNA)	-2.31076	-0.328	2928765136140650	Rps19,Rps8,Rps16	3/34
13_Summary	GO Biological Processes	GO:1903313	positive regulation of mRNA metabolic process	-6.65764	-4.228	1.71137e+103	Khsrp,Pabpc1,Tardbp,Rbmx,Rbmxl1,Dhx36,Pan3,Snrnp70,Fxr1,Celf1,Dazap1,Upf1,Fmr1,Nedd4,Ptk2b,Rack1,Dab2ip,Larp1	18/-
13_Member	GO Biological Processes	GO:1903313	positive regulation of mRNA metabolic process	-6.65764	-4.228	1.71137e+71	Khsrp,Pabpc1,Tardbp,Rbmx,Rbmxl1,Dhx36,Pan3,Snrnp70,Fxr1,Celf1,Dazap1,Upf1	12/174
13_Member	GO Biological Processes	GO:0061158	3'-UTR-mediated mRNA destabilization	-4.55027	-2.281	1.71137e+23	Khsrp,Tardbp,Dhx36,Upf1	45400
13_Member	GO Biological Processes	GO:0061014	positive regulation of mRNA catabolic process	-4.03279	-1.828	1.71137e+47	Khsrp,Pabpc1,Tardbp,Dhx36,Pan3,Fxr1,Celf1,Upf1	8/140
13_Member	GO Biological Processes	GO:0061157	mRNA destabilization	-3.53875	-1.394	1.71137e+41	Khsrp,Tardbp,Dhx36,Pan3,Fxr1,Celf1,Upf1	7/125
13_Member	GO Biological Processes	GO:0050779	RNA destabilization	-3.43504	-1.31	1.71137e+41	Khsrp,Tardbp,Dhx36,Pan3,Fxr1,Celf1,Upf1	7/130
13_Member	GO Biological Processes	GO:0009896	positive regulation of catabolic process	-2.64384	-0.609	2.49483e+79	Fmr1,Nedd4,Ptk2b,Rack1,Khsrp,Pabpc1,Dab2ip,Tardbp,Larp1,Dhx36,Pan3,Fxr1,Celf1,Upf1	14/575
14_Summary	GO Biological Processes	GO:0050686	negative regulation of mRNA processing	-6.60103	-4.179	2.94978e+39	Ptbp1,Hnrnpl,Hnrnpk,Zc3h14,Rbmxl1,Hnrnpa2b1,Rps13	7/-
14_Member	GO Biological Processes	GO:0050686	negative regulation of mRNA processing	-6.60103	-4.179	2.94978e+33	Ptbp1,Hnrnpl,Hnrnpk,Zc3h14,Rbmxl1,Hnrnpa2b1	45470
14_Member	GO Biological Processes	GO:0033119	negative regulation of RNA splicing	-6.21995	-3.82	2.94978e+33	Ptbp1,Hnrnpl,Hnrnpk,Rps13,Rbmxl1,Hnrnpa2b1	6/31
14_Member	GO Biological Processes	GO:0048025	negative regulation of mRNA splicing, via spliceosome	-5.24743	-2.908	2.94978e+27	Ptbp1,Hnrnpl,Hnrnpk,Rbmxl1,Hnrnpa2b1	45438
15_Summary	GO Biological Processes	GO:0019081	viral translation	-6.38943	-3.975	2.94978e+85	Ptbp1,Ssb,Csde1,Pcbp2,Shfl,Pabpc1,Ddx5,Ago1,Pan3,Upf1,Khsrp,Lrpprc,Pde4d,Nedd4,Tsg101	15/-
15_Member	GO Biological Processes	GO:0019081	viral translation	-6.38943	-3.975	2.94978e+27	Ptbp1,Ssb,Csde1,Pcbp2,Shfl	45428
15_Member	GO Biological Processes	GO:0019080	viral gene expression	-5.52782	-3.156	2.94978e+27	Ptbp1,Ssb,Csde1,Pcbp2,Shfl	45435
15_Member	GO Biological Processes	GO:0075522	IRES-dependent viral translational initiation	-5.49328	-3.128	2.94978e+21	Ptbp1,Ssb,Csde1,Pcbp2	45393
15_Member	GO Biological Processes	GO:0000956	nuclear-transcribed mRNA catabolic process	-5.28918	-2.937	2.94978e+45	Ptbp1,Ssb,Csde1,Pabpc1,Ddx5,Ago1,Pan3,Upf1	8/94
15_Member	GO Biological Processes	GO:0006401	RNA catabolic process	-5.2773	-2.932	2.94978e+57	Ptbp1,Ssb,Csde1,Khsrp,Pabpc1,Ddx5,Ago1,Lrpprc,Pan3,Upf1	10/159
15_Member	GO Biological Processes	GO:0006402	mRNA catabolic process	-5.22282	-2.89	2.94978e+51	Ptbp1,Ssb,Csde1,Khsrp,Pabpc1,Ddx5,Ago1,Pan3,Upf1	9/127
15_Member	GO Biological Processes	GO:0034655	nucleobase-containing compound catabolic process	-4.10575	-1.872	2.46273e+62	Pde4d,Ptbp1,Ssb,Csde1,Khsrp,Pabpc1,Ddx5,Ago1,Lrpprc,Pan3,Upf1	11/262
15_Member	GO Biological Processes	GO:0044270	cellular nitrogen compound catabolic process	-3.67939	-1.501	2.46273e+62	Pde4d,Ptbp1,Ssb,Csde1,Khsrp,Pabpc1,Ddx5,Ago1,Lrpprc,Pan3,Upf1	11/293
15_Member	GO Biological Processes	GO:0046700	heterocycle catabolic process	-3.65392	-1.484	2.46273e+62	Pde4d,Ptbp1,Ssb,Csde1,Khsrp,Pabpc1,Ddx5,Ago1,Lrpprc,Pan3,Upf1	11/295
15_Member	GO Biological Processes	GO:0019439	aromatic compound catabolic process	-3.41117	-1.294	2.46273e+62	Pde4d,Ptbp1,Ssb,Csde1,Khsrp,Pabpc1,Ddx5,Ago1,Lrpprc,Pan3,Upf1	11/315
15_Member	GO Biological Processes	GO:0016032	viral process	-3.22295	-1.142	2.54893e+38	Nedd4,Ptbp1,Ssb,Csde1,Tsg101,Pcbp2,Shfl	7/141
15_Member	GO Biological Processes	GO:1901361	organic cyclic compound catabolic process	-3.10415	-1.036	2.46273e+62	Pde4d,Ptbp1,Ssb,Csde1,Khsrp,Pabpc1,Ddx5,Ago1,Lrpprc,Pan3,Upf1	11/343
16_Summary	GO Biological Processes	GO:0035196	miRNA processing	-6.13344	-3.741	2.87765e+35	Ddx5,Pum2,Ago1,Zc3h7b,Ddx3x,Hnrnpa2b1	6/-
16_Member	GO Biological Processes	GO:0035196	miRNA processing	-6.13344	-3.741	2.87765e+35	Ddx5,Pum2,Ago1,Zc3h7b,Ddx3x,Hnrnpa2b1	6/32
16_Member	GO Biological Processes	GO:0070918	regulatory ncRNA processing	-4.14708	-1.908	2.87765e+35	Ddx5,Pum2,Ago1,Zc3h7b,Ddx3x,Hnrnpa2b1	6/69
16_Member	GO Biological Processes	GO:0031053	primary miRNA processing	-4.0825	-1.863	2.87765e+17	Ddx5,Ddx3x,Hnrnpa2b1	45360
17_Summary	GO Biological Processes	GO:0006403	RNA localization	-5.89027	-3.504	2.49483e+56	Fmr1,Hnrnpa1,Ssb,Hnrnpu,Khsrp,Stau2,Lrpprc,Hnrnpa3,Hnrnpa2b1,Ybx1	10/-
17_Member	GO Biological Processes	GO:0006403	RNA localization	-5.89027	-3.504	2.49483e+56	Fmr1,Hnrnpa1,Ssb,Hnrnpu,Khsrp,Stau2,Lrpprc,Hnrnpa3,Hnrnpa2b1,Ybx1	10/136
17_Member	GO Biological Processes	GO:0050657	nucleic acid transport	-4.67001	-2.378	2.49483e+44	Fmr1,Hnrnpa1,Ssb,Khsrp,Lrpprc,Hnrnpa3,Hnrnpa2b1,Ybx1	8/114
17_Member	GO Biological Processes	GO:0050658	RNA transport	-4.67001	-2.378	2.49483e+44	Fmr1,Hnrnpa1,Ssb,Khsrp,Lrpprc,Hnrnpa3,Hnrnpa2b1,Ybx1	8/114
17_Member	GO Biological Processes	GO:0051236	establishment of RNA localization	-4.61515	-2.34	2.49483e+44	Fmr1,Hnrnpa1,Ssb,Khsrp,Lrpprc,Hnrnpa3,Hnrnpa2b1,Ybx1	8/116
17_Member	GO Biological Processes	GO:0051028	mRNA transport	-3.48199	-1.349	2.49483e+33	Fmr1,Hnrnpa1,Khsrp,Lrpprc,Hnrnpa3,Hnrnpa2b1	6/91
17_Member	GO Biological Processes	GO:0015931	nucleobase-containing compound transport	-3.24138	-1.153	2.49483e+44	Fmr1,Hnrnpa1,Ssb,Khsrp,Lrpprc,Hnrnpa3,Hnrnpa2b1,Ybx1	8/183
18_Summary	GO Biological Processes	GO:0032543	mitochondrial translation	-5.60272	-3.224	1.13958e+35	Mrps7,Mrps34,Mrps18b,Mrps35,Ptcd3,Mrps28	6/-
18_Member	GO Biological Processes	GO:0032543	mitochondrial translation	-5.60272	-3.224	1.13958e+35	Mrps7,Mrps34,Mrps18b,Mrps35,Ptcd3,Mrps28	6/39
18_Member	GO Biological Processes	GO:0140053	mitochondrial gene expression	-4.04296	-1.833	1.13958e+35	Mrps7,Mrps34,Mrps18b,Mrps35,Ptcd3,Mrps28	6/72
19_Summary	GO Biological Processes	GO:0032392	DNA geometric change	-4.91961	-2.605	5.43048e+83	Ssbp1,Ddx1,Dhx36,Ddx3x,Hnrnpa2b1,Upf1,Pura,Ago1,H1f4,Sfpq,Pum2,Cul3,H4f3,Hnrnpa1	14/-
19_Member	GO Biological Processes	GO:0032392	DNA geometric change	-4.91961	-2.605	5.43048e+42	Ssbp1,Ddx1,Dhx36,Ddx3x,Hnrnpa2b1,Upf1,Pura	7/76
19_Member	GO Biological Processes	GO:0071103	DNA conformation change	-4.53339	-2.269	5.43048e+42	Ssbp1,Ddx1,Dhx36,Ddx3x,Hnrnpa2b1,Upf1,Pura	7/87
19_Member	GO Biological Processes	GO:0010501	RNA secondary structure unwinding	-4.0825	-1.863	3.10461e+17	Dhx36,Ago1,Ddx3x	45360
19_Member	GO Biological Processes	GO:0032508	DNA duplex unwinding	-4.0771	-1.863	5.43048e+36	Ssbp1,Ddx1,Dhx36,Ddx3x,Upf1,Pura	6/71
19_Member	GO Biological Processes	GO:0051276	chromosome organization	-2.75052	-0.705	5.43048e+72	Ssbp1,Ddx1,H1f4,Sfpq,Pum2,Cul3,Dhx36,Ddx3x,Hnrnpa2b1,Upf1,H4f3,Pura	12/438
19_Member	GO Biological Processes	GO:0071243	cellular response to arsenic-containing substance	-2.69699	-0.659	2.95783e+16	Hnrnpa1,Dhx36,Ddx3x	45376
20_Summary	GO Biological Processes	GO:1904580	regulation of intracellular mRNA localization	-4.69597	-2.387	8.34983e+16	Hnrnpab,Pum2,Dhx36	3/-
20_Member	GO Biological Processes	GO:1904580	regulation of intracellular mRNA localization	-4.69597	-2.387	8.34983e+16	Hnrnpab,Pum2,Dhx36	45357

## Sheet: TIA1-GOCC
GroupID	Category	Term	Description	LogP	Log(q-value)	Genes	Symbols	InTerm_InList
1_Summary	GO Cellular Components	GO:0005840	ribosome	-44.3988	-41.1196	25538,29287,29288,29304,64302,64307,65136,81763,81766,81767,81776,83427,83789,113958,117042,124323,140655,161477,287126,287417,288621,290641,290850,291434,294230,295238,296134,296709,297459,297727,298517,300079,301371,303158,308353,317335,360594,361883,362041,362094,362216,362595,432358,498406,499185,499523,500199,683519,689025,100362479,100910714,103690796,54304,306007,306840,313867	Rps5,Rps19,Rps3a,Rps6,Rpl4,Rpl24,Rps8,Rpl5,Rpl18,Rpl19,Rps24,Rack1,Rps2,Mrps7,Rpl6,Rps23,Rps16,Rps13,Mrps34,Rpl26,Mrps17,Rpl18a,Mrps31,Rpl17,Mrps18b,Dap3,Mrps5,Rpl35,Mrps25,Mrps35,Mrps15,Rpl3,Mrps9,Larp1,RGD1564617,Ddx3x,Mrps23,Mrps27,Rpl34,Mrps2,Mrps26,Oscp1,Elavl4,Mrps24,Mrps11,RGD1564606,Ptcd3,Mrps22,Mrps28,LOC100362479,LOC100910714,LOC103690796,Ssbp1,Ccar2,Sirt5,Lrpprc	56/-
1_Member	GO Cellular Components	GO:0005840	ribosome	-44.3988	-41.1196	25538,29287,29288,29304,64302,64307,65136,81763,81766,81767,81776,83427,83789,113958,117042,124323,140655,161477,287126,287417,288621,290641,290850,291434,294230,295238,296134,296709,297459,297727,298517,300079,301371,303158,308353,317335,360594,361883,362041,362094,362216,362595,432358,498406,499185,499523,500199,683519,689025,100362479,100910714,103690796	Rps5,Rps19,Rps3a,Rps6,Rpl4,Rpl24,Rps8,Rpl5,Rpl18,Rpl19,Rps24,Rack1,Rps2,Mrps7,Rpl6,Rps23,Rps16,Rps13,Mrps34,Rpl26,Mrps17,Rpl18a,Mrps31,Rpl17,Mrps18b,Dap3,Mrps5,Rpl35,Mrps25,Mrps35,Mrps15,Rpl3,Mrps9,Larp1,RGD1564617,Ddx3x,Mrps23,Mrps27,Rpl34,Mrps2,Mrps26,Oscp1,Elavl4,Mrps24,Mrps11,RGD1564606,Ptcd3,Mrps22,Mrps28,LOC100362479,LOC100910714,LOC103690796	52/364
1_Member	GO Cellular Components	GO:0044391	ribosomal subunit	-41.9067	-38.9285	25538,29287,29288,29304,64302,64307,65136,81763,81766,81767,81776,83427,83789,113958,117042,124323,140655,161477,287126,287417,288621,290641,290850,291434,294230,295238,296134,296709,297459,297727,298517,300079,301371,317335,361883,362041,362094,362216,362595,499185,499523,683519,689025,100362479	Rps5,Rps19,Rps3a,Rps6,Rpl4,Rpl24,Rps8,Rpl5,Rpl18,Rpl19,Rps24,Rack1,Rps2,Mrps7,Rpl6,Rps23,Rps16,Rps13,Mrps34,Rpl26,Mrps17,Rpl18a,Mrps31,Rpl17,Mrps18b,Dap3,Mrps5,Rpl35,Mrps25,Mrps35,Mrps15,Rpl3,Mrps9,Ddx3x,Mrps27,Rpl34,Mrps2,Mrps26,Oscp1,Mrps11,RGD1564606,Mrps22,Mrps28,LOC100362479	44/244
1_Member	GO Cellular Components	GO:0015935	small ribosomal subunit	-36.9056	-34.1035	25538,29287,29288,29304,65136,81776,83427,83789,113958,124323,140655,161477,287126,288621,290850,294230,295238,296134,297459,297727,298517,301371,317335,361883,362094,362216,362595,499185,683519,689025	Rps5,Rps19,Rps3a,Rps6,Rps8,Rps24,Rack1,Rps2,Mrps7,Rps23,Rps16,Rps13,Mrps34,Mrps17,Mrps31,Mrps18b,Dap3,Mrps5,Mrps25,Mrps35,Mrps15,Mrps9,Ddx3x,Mrps27,Mrps2,Mrps26,Oscp1,Mrps11,Mrps22,Mrps28	30/92
1_Member	GO Cellular Components	GO:0000314	organellar small ribosomal subunit	-27.3209	-24.7407	113958,287126,288621,290850,294230,295238,296134,297459,297727,298517,301371,361883,362094,362216,499185,683519,689025	Mrps7,Mrps34,Mrps17,Mrps31,Mrps18b,Dap3,Mrps5,Mrps25,Mrps35,Mrps15,Mrps9,Mrps27,Mrps2,Mrps26,Mrps11,Mrps22,Mrps28	17/27
1_Member	GO Cellular Components	GO:0005763	mitochondrial small ribosomal subunit	-27.3209	-24.7407	113958,287126,288621,290850,294230,295238,296134,297459,297727,298517,301371,361883,362094,362216,499185,683519,689025	Mrps7,Mrps34,Mrps17,Mrps31,Mrps18b,Dap3,Mrps5,Mrps25,Mrps35,Mrps15,Mrps9,Mrps27,Mrps2,Mrps26,Mrps11,Mrps22,Mrps28	17/27
1_Member	GO Cellular Components	GO:0000313	organellar ribosome	-17.3442	-15.1789	113958,287126,288621,290850,294230,295238,296134,297459,297727,298517,301371,361883,362094,362216,499185,683519,689025	Mrps7,Mrps34,Mrps17,Mrps31,Mrps18b,Dap3,Mrps5,Mrps25,Mrps35,Mrps15,Mrps9,Mrps27,Mrps2,Mrps26,Mrps11,Mrps22,Mrps28	17/81
1_Member	GO Cellular Components	GO:0005761	mitochondrial ribosome	-17.3442	-15.1789	113958,287126,288621,290850,294230,295238,296134,297459,297727,298517,301371,361883,362094,362216,499185,683519,689025	Mrps7,Mrps34,Mrps17,Mrps31,Mrps18b,Dap3,Mrps5,Mrps25,Mrps35,Mrps15,Mrps9,Mrps27,Mrps2,Mrps26,Mrps11,Mrps22,Mrps28	17/81
1_Member	GO Cellular Components	GO:0005759	mitochondrial matrix	-10.6798	-8.7016	54304,113958,287126,288621,290850,294230,295238,296134,297459,297727,298517,301371,306007,306840,313867,361883,362094,362216,499185,683519,689025	Ssbp1,Mrps7,Mrps34,Mrps17,Mrps31,Mrps18b,Dap3,Mrps5,Mrps25,Mrps35,Mrps15,Mrps9,Ccar2,Sirt5,Lrpprc,Mrps27,Mrps2,Mrps26,Mrps11,Mrps22,Mrps28	21/328
1_Member	GO Cellular Components	GO:0098798	mitochondrial protein-containing complex	-7.86644	-5.98517	113958,287126,288621,290850,294230,295238,296134,297459,297727,298517,301371,361883,362094,362216,499185,683519,689025	Mrps7,Mrps34,Mrps17,Mrps31,Mrps18b,Dap3,Mrps5,Mrps25,Mrps35,Mrps15,Mrps9,Mrps27,Mrps2,Mrps26,Mrps11,Mrps22,Mrps28	17/303
2_Summary	GO Cellular Components	GO:0035770	ribonucleoprotein granule	-22.4188	-19.9177	24948,29304,80846,81783,83498,84474,117042,117180,117280,117282,171137,171350,171500,288663,298510,298874,303158,310461,312510,313594,317335,360760,361927,362152,362160,362361,362650,363854,500538,500956	Fmr1,Rps6,Hnrnpl,Ssb,Hnrnpab,Ddx1,Rpl6,Csde1,Hnrnpu,Hnrnpk,Khsrp,Pabpc1,Stau2,Atxn2,Pabpc4,Pum2,Larp1,Dhx36,Tia1,Ago1,Ddx3x,Pan3,Fxr1,Hnrnpa3,Celf1,Hnrnpa2b1,Fblim1,Elavl1,Ybx1,Shfl	30/-
2_Member	GO Cellular Components	GO:0035770	ribonucleoprotein granule	-22.4188	-19.9177	24948,29304,80846,81783,83498,84474,117042,117180,117280,117282,171137,171350,171500,288663,298510,298874,303158,310461,312510,313594,317335,360760,361927,362152,362160,362361,362650,363854,500538,500956	Fmr1,Rps6,Hnrnpl,Ssb,Hnrnpab,Ddx1,Rpl6,Csde1,Hnrnpu,Hnrnpk,Khsrp,Pabpc1,Stau2,Atxn2,Pabpc4,Pum2,Larp1,Dhx36,Tia1,Ago1,Ddx3x,Pan3,Fxr1,Hnrnpa3,Celf1,Hnrnpa2b1,Fblim1,Elavl1,Ybx1,Shfl	30/260
2_Member	GO Cellular Components	GO:0036464	cytoplasmic ribonucleoprotein granule	-19.8331	-17.4716	24948,29304,81783,83498,84474,117042,117180,117280,117282,171137,171350,171500,288663,298510,298874,303158,310461,312510,313594,317335,360760,361927,362160,362361,363854,500538,500956	Fmr1,Rps6,Ssb,Hnrnpab,Ddx1,Rpl6,Csde1,Hnrnpu,Hnrnpk,Khsrp,Pabpc1,Stau2,Atxn2,Pabpc4,Pum2,Larp1,Dhx36,Tia1,Ago1,Ddx3x,Pan3,Fxr1,Celf1,Hnrnpa2b1,Elavl1,Ybx1,Shfl	27/241
2_Member	GO Cellular Components	GO:0010494	cytoplasmic stress granule	-19.7966	-17.4716	24948,81783,84474,117180,117282,171137,171350,171500,288663,298510,298874,303158,310461,312510,317335,361927,362160,363854,500538	Fmr1,Ssb,Ddx1,Csde1,Hnrnpk,Khsrp,Pabpc1,Stau2,Atxn2,Pabpc4,Pum2,Larp1,Dhx36,Tia1,Ddx3x,Fxr1,Celf1,Elavl1,Ybx1	19/86
3_Summary	GO Cellular Components	GO:0022626	cytosolic ribosome	-21.5246	-19.0905	25538,29287,29288,29304,64302,64307,65136,81763,81766,81767,81776,83789,117042,124323,140655,161477,287417,290641,291434,296709,300079,317335,362041,499523,100362479,24948,288663,303158,313594,361927,432358	Rps5,Rps19,Rps3a,Rps6,Rpl4,Rpl24,Rps8,Rpl5,Rpl18,Rpl19,Rps24,Rps2,Rpl6,Rps23,Rps16,Rps13,Rpl26,Rpl18a,Rpl17,Rpl35,Rpl3,Ddx3x,Rpl34,RGD1564606,LOC100362479,Fmr1,Atxn2,Larp1,Ago1,Fxr1,Elavl4	31/-
3_Member	GO Cellular Components	GO:0022626	cytosolic ribosome	-21.5246	-19.0905	25538,29287,29288,29304,64302,64307,65136,81763,81766,81767,81776,83789,117042,124323,140655,161477,287417,290641,291434,296709,300079,317335,362041,499523,100362479	Rps5,Rps19,Rps3a,Rps6,Rpl4,Rpl24,Rps8,Rpl5,Rpl18,Rpl19,Rps24,Rps2,Rpl6,Rps23,Rps16,Rps13,Rpl26,Rpl18a,Rpl17,Rpl35,Rpl3,Ddx3x,Rpl34,RGD1564606,LOC100362479	25/167
3_Member	GO Cellular Components	GO:0005844	polysome	-12.0028	-9.86969	24948,29304,64307,81766,81767,117042,124323,288663,290641,303158,313594,361927,432358	Fmr1,Rps6,Rpl24,Rpl18,Rpl19,Rpl6,Rps23,Atxn2,Rpl18a,Larp1,Ago1,Fxr1,Elavl4	13/78
3_Member	GO Cellular Components	GO:0022625	cytosolic large ribosomal subunit	-11.5045	-9.40135	64302,64307,81763,81766,81767,117042,287417,290641,291434,296709,300079,362041,499523	Rpl4,Rpl24,Rpl5,Rpl18,Rpl19,Rpl6,Rpl26,Rpl18a,Rpl17,Rpl35,Rpl3,Rpl34,RGD1564606	13/85
3_Member	GO Cellular Components	GO:0042788	polysomal ribosome	-8.34012	-6.42264	64307,81766,81767,117042,124323,290641,303158,432358	Rpl24,Rpl18,Rpl19,Rpl6,Rps23,Rpl18a,Larp1,Elavl4	8/39
3_Member	GO Cellular Components	GO:0015934	large ribosomal subunit	-8.25451	-6.35551	64302,64307,81763,81766,81767,117042,287417,290641,291434,296709,300079,362041,499523	Rpl4,Rpl24,Rpl5,Rpl18,Rpl19,Rpl6,Rpl26,Rpl18a,Rpl17,Rpl35,Rpl3,Rpl34,RGD1564606	13/153
4_Summary	GO Cellular Components	GO:0071013	catalytic step 2 spliceosome	-19.0075	-16.7283	29578,64200,116655,117280,117282,140931,171350,287765,290046,291794,296301,302855,307779,362152,362361,363113,680309,687711,689890,289693,292729,361574,500538,684558	Hnrnpa1,Hnrnpf,Hnrnpm,Hnrnpu,Hnrnpk,Hnrnph1,Pabpc1,Ddx5,Hnrnpc,Snrpd1,Raly,Rbmx,Rbmxl1,Hnrnpa3,Hnrnpa2b1,Syncrip,Snrpd2,Snrpd3,Srsf1,Dhx15,Snrpa,Snrnp70,Ybx1,Upf1	24/-
4_Member	GO Cellular Components	GO:0071013	catalytic step 2 spliceosome	-19.0075	-16.7283	29578,64200,116655,117280,117282,140931,171350,287765,290046,291794,296301,302855,307779,362152,362361,363113,680309,687711,689890	Hnrnpa1,Hnrnpf,Hnrnpm,Hnrnpu,Hnrnpk,Hnrnph1,Pabpc1,Ddx5,Hnrnpc,Snrpd1,Raly,Rbmx,Rbmxl1,Hnrnpa3,Hnrnpa2b1,Syncrip,Snrpd2,Snrpd3,Srsf1	19/94
4_Member	GO Cellular Components	GO:0005681	spliceosomal complex	-18.4016	-16.1638	29578,64200,116655,117280,117282,140931,171350,287765,289693,290046,291794,292729,296301,302855,307779,361574,362152,362361,363113,500538,680309,684558,687711,689890	Hnrnpa1,Hnrnpf,Hnrnpm,Hnrnpu,Hnrnpk,Hnrnph1,Pabpc1,Ddx5,Dhx15,Hnrnpc,Snrpd1,Snrpa,Raly,Rbmx,Rbmxl1,Snrnp70,Hnrnpa3,Hnrnpa2b1,Syncrip,Ybx1,Snrpd2,Upf1,Snrpd3,Srsf1	24/199
5_Summary	GO Cellular Components	GO:0098984	neuron to neuron synapse	-11.0244	-8.97341	24948,29287,50646,59267,64302,81763,85275,114028,116654,116655,117042,140931,161477,171026,286973,290641,302855,303010,308650,314721,361927,362152,362361,363005,102557111	Fmr1,Rps19,Ptk2b,Syt7,Rpl4,Rpl5,Mpp2,Ctnnd2,Exoc4,Hnrnpm,Rpl6,Hnrnph1,Rps13,Akap5,Elavl2,Rpl18a,Rbmx,Cpeb4,Hnrnph2,Anks1b,Fxr1,Hnrnpa3,Hnrnpa2b1,Pcbp2,Pura	25/-
5_Member	GO Cellular Components	GO:0098984	neuron to neuron synapse	-11.0244	-8.97341	24948,29287,50646,59267,64302,81763,85275,114028,116654,116655,117042,140931,161477,171026,286973,290641,302855,303010,308650,314721,361927,362152,362361,363005,102557111	Fmr1,Rps19,Ptk2b,Syt7,Rpl4,Rpl5,Mpp2,Ctnnd2,Exoc4,Hnrnpm,Rpl6,Hnrnph1,Rps13,Akap5,Elavl2,Rpl18a,Rbmx,Cpeb4,Hnrnph2,Anks1b,Fxr1,Hnrnpa3,Hnrnpa2b1,Pcbp2,Pura	25/463
5_Member	GO Cellular Components	GO:0032279	asymmetric synapse	-11.0222	-8.97341	24948,29287,50646,64302,81763,85275,114028,116654,116655,117042,140931,161477,171026,286973,290641,302855,303010,308650,314721,361927,362152,362361,363005,102557111	Fmr1,Rps19,Ptk2b,Rpl4,Rpl5,Mpp2,Ctnnd2,Exoc4,Hnrnpm,Rpl6,Hnrnph1,Rps13,Akap5,Elavl2,Rpl18a,Rbmx,Cpeb4,Hnrnph2,Anks1b,Fxr1,Hnrnpa3,Hnrnpa2b1,Pcbp2,Pura	24/424
5_Member	GO Cellular Components	GO:0014069	postsynaptic density	-10.6909	-8.7016	24948,29287,50646,64302,81763,85275,114028,116654,116655,117042,140931,161477,171026,290641,302855,303010,308650,314721,361927,362152,362361,363005,102557111	Fmr1,Rps19,Ptk2b,Rpl4,Rpl5,Mpp2,Ctnnd2,Exoc4,Hnrnpm,Rpl6,Hnrnph1,Rps13,Akap5,Rpl18a,Rbmx,Cpeb4,Hnrnph2,Anks1b,Fxr1,Hnrnpa3,Hnrnpa2b1,Pcbp2,Pura	23/401
5_Member	GO Cellular Components	GO:0099572	postsynaptic specialization	-9.71267	-7.77588	24948,29287,50646,64302,81763,85275,114028,116654,116655,117042,140931,161477,171026,290641,302855,303010,308650,314721,361927,362152,362361,363005,102557111	Fmr1,Rps19,Ptk2b,Rpl4,Rpl5,Mpp2,Ctnnd2,Exoc4,Hnrnpm,Rpl6,Hnrnph1,Rps13,Akap5,Rpl18a,Rbmx,Cpeb4,Hnrnph2,Anks1b,Fxr1,Hnrnpa3,Hnrnpa2b1,Pcbp2,Pura	23/449
6_Summary	GO Cellular Components	GO:0022627	cytosolic small ribosomal subunit	-10.7925	-8.7686	25538,29287,29288,29304,65136,81776,83789,124323,140655,161477,317335	Rps5,Rps19,Rps3a,Rps6,Rps8,Rps24,Rps2,Rps23,Rps16,Rps13,Ddx3x	11/-
6_Member	GO Cellular Components	GO:0022627	cytosolic small ribosomal subunit	-10.7925	-8.7686	25538,29287,29288,29304,65136,81776,83789,124323,140655,161477,317335	Rps5,Rps19,Rps3a,Rps6,Rps8,Rps24,Rps2,Rps23,Rps16,Rps13,Ddx3x	11/59
6_Member	GO Cellular Components	GO:0032040	small-subunit processome	-7.07463	-5.22678	25538,29287,29288,29304,65136,81776,124323,140655,161477	Rps5,Rps19,Rps3a,Rps6,Rps8,Rps24,Rps23,Rps16,Rps13	9/77
6_Member	GO Cellular Components	GO:0030684	preribosome	-5.7403	-3.95124	25538,29287,29288,29304,65136,81776,124323,140655,161477	Rps5,Rps19,Rps3a,Rps6,Rps8,Rps24,Rps23,Rps16,Rps13	9/110
7_Summary	GO Cellular Components	GO:1990124	messenger ribonucleoprotein complex	-9.75107	-7.79408	24948,83498,171350,171500,303010,362152,500538	Fmr1,Hnrnpab,Pabpc1,Stau2,Cpeb4,Hnrnpa3,Ybx1	7/-
7_Member	GO Cellular Components	GO:1990124	messenger ribonucleoprotein complex	-9.75107	-7.79408	24948,83498,171350,171500,303010,362152,500538	Fmr1,Hnrnpab,Pabpc1,Stau2,Cpeb4,Hnrnpa3,Ybx1	7/17
8_Summary	GO Cellular Components	GO:0098978	glutamatergic synapse	-7.24744	-5.38321	24948,25489,50646,59267,83616,85275,114028,116655,117104,117282,140433,171026,286928,286973,301555,302855,314633,314721,361927,362152,362361,363854,432358,102557111,171039,683667,29304,81766,83498,116654,155812,161477,287417,246174,192213	Fmr1,Nedd4,Ptk2b,Syt7,Trim3,Mpp2,Ctnnd2,Hnrnpm,Ppp2r2a,Hnrnpk,Lama5,Akap5,Abi2,Elavl2,Cul3,Rbmx,Ap3d1,Anks1b,Fxr1,Hnrnpa3,Hnrnpa2b1,Elavl1,Elavl4,Pura,Rph3a,Sri,Rps6,Rpl18,Hnrnpab,Exoc4,Trim9,Rps13,Rpl26,Fgd4,Rasgrf1	35/-
8_Member	GO Cellular Components	GO:0098978	glutamatergic synapse	-7.24744	-5.38321	24948,25489,50646,59267,83616,85275,114028,116655,117104,117282,140433,171026,286928,286973,301555,302855,314633,314721,361927,362152,362361,363854,432358,102557111	Fmr1,Nedd4,Ptk2b,Syt7,Trim3,Mpp2,Ctnnd2,Hnrnpm,Ppp2r2a,Hnrnpk,Lama5,Akap5,Abi2,Elavl2,Cul3,Rbmx,Ap3d1,Anks1b,Fxr1,Hnrnpa3,Hnrnpa2b1,Elavl1,Elavl4,Pura	24/656
8_Member	GO Cellular Components	GO:0043197	dendritic spine	-4.56754	-2.86812	24948,25489,50646,85275,117282,171026,171039,286928,314721,361927,683667	Fmr1,Nedd4,Ptk2b,Mpp2,Hnrnpk,Akap5,Rph3a,Abi2,Anks1b,Fxr1,Sri	11/233
8_Member	GO Cellular Components	GO:0044309	neuron spine	-4.49966	-2.82251	24948,25489,50646,85275,117282,171026,171039,286928,314721,361927,683667	Fmr1,Nedd4,Ptk2b,Mpp2,Hnrnpk,Akap5,Rph3a,Abi2,Anks1b,Fxr1,Sri	11/237
8_Member	GO Cellular Components	GO:0044326	dendritic spine neck	-3.79581	-2.19784	24948,361927,683667	Fmr1,Fxr1,Sri	3/11
8_Member	GO Cellular Components	GO:0098793	presynapse	-2.37334	-0.980624	24948,29304,50646,59267,81766,83498,116654,117282,155812,161477,171039,287417,314633,314721,361927,683667	Fmr1,Rps6,Ptk2b,Syt7,Rpl18,Hnrnpab,Exoc4,Hnrnpk,Trim9,Rps13,Rph3a,Rpl26,Ap3d1,Anks1b,Fxr1,Sri	16/751
8_Member	GO Cellular Components	GO:0030175	filopodium	-2.25909	-0.877506	24948,171026,246174,286928,361927	Fmr1,Akap5,Fgd4,Abi2,Fxr1	5/111
8_Member	GO Cellular Components	GO:0150034	distal axon	-2.22235	-0.846232	24948,50646,59267,116654,117282,192213,287417,314633,361927,432358,683667	Fmr1,Ptk2b,Syt7,Exoc4,Hnrnpk,Rasgrf1,Rpl26,Ap3d1,Fxr1,Elavl4,Sri	11/446
9_Summary	GO Cellular Components	GO:0070937	CRD-mediated mRNA stability complex	-6.81839	-4.98634	117180,117280,363113,500538,171350	Csde1,Hnrnpu,Syncrip,Ybx1,Pabpc1	5/-
9_Member	GO Cellular Components	GO:0070937	CRD-mediated mRNA stability complex	-6.81839	-4.98634	117180,117280,363113,500538	Csde1,Hnrnpu,Syncrip,Ybx1	4/6
9_Member	GO Cellular Components	GO:0106002	mCRD-mediated mRNA stability complex	-4.99373	-3.28272	117180,171350,363113	Csde1,Pabpc1,Syncrip	3/5
10_Summary	GO Cellular Components	GO:0034719	SMN-Sm protein complex	-5.97496	-4.15815	24948,291794,297699,680309,687711,292729,361574,289693,500538	Fmr1,Snrpd1,Strap,Snrpd2,Snrpd3,Snrpa,Snrnp70,Dhx15,Ybx1	9/-
10_Member	GO Cellular Components	GO:0034719	SMN-Sm protein complex	-5.97496	-4.15815	24948,291794,297699,680309,687711	Fmr1,Snrpd1,Strap,Snrpd2,Snrpd3	5/19
10_Member	GO Cellular Components	GO:0005685	U1 snRNP	-5.73908	-3.95124	291794,292729,361574,680309,687711	Snrpd1,Snrpa,Snrnp70,Snrpd2,Snrpd3	5/21
10_Member	GO Cellular Components	GO:0005689	U12-type spliceosomal complex	-5.08021	-3.34507	289693,291794,500538,680309,687711	Dhx15,Snrpd1,Ybx1,Snrpd2,Snrpd3	5/28
10_Member	GO Cellular Components	GO:0120114	Sm-like protein family complex	-4.50109	-2.82251	24948,291794,292729,297699,361574,680309,687711	Fmr1,Snrpd1,Snrpa,Strap,Snrnp70,Snrpd2,Snrpd3	7/88
10_Member	GO Cellular Components	GO:0034715	pICln-Sm protein complex	-4.45619	-2.78976	291794,680309,687711	Snrpd1,Snrpd2,Snrpd3	3/7
10_Member	GO Cellular Components	GO:0005687	U4 snRNP	-3.79581	-2.19784	291794,680309,687711	Snrpd1,Snrpd2,Snrpd3	3/11
10_Member	GO Cellular Components	GO:0034709	methylosome	-3.67412	-2.09388	291794,680309,687711	Snrpd1,Snrpd2,Snrpd3	3/12
10_Member	GO Cellular Components	GO:0046540	U4/U6 x U5 tri-snRNP complex	-3.2367	-1.69785	291794,292729,680309,687711	Snrpd1,Snrpa,Snrpd2,Snrpd3	4/38
10_Member	GO Cellular Components	GO:0097525	spliceosomal snRNP complex	-3.22672	-1.6957	291794,292729,361574,680309,687711	Snrpd1,Snrpa,Snrnp70,Snrpd2,Snrpd3	5/67
10_Member	GO Cellular Components	GO:0097526	spliceosomal tri-snRNP complex	-3.19313	-1.67735	291794,292729,680309,687711	Snrpd1,Snrpa,Snrpd2,Snrpd3	4/39
10_Member	GO Cellular Components	GO:0005682	U5 snRNP	-3.12435	-1.61599	291794,680309,687711	Snrpd1,Snrpd2,Snrpd3	3/18
10_Member	GO Cellular Components	GO:0030532	small nuclear ribonucleoprotein complex	-3.02934	-1.53546	291794,292729,361574,680309,687711	Snrpd1,Snrpa,Snrnp70,Snrpd2,Snrpd3	5/74
10_Member	GO Cellular Components	GO:0005686	U2 snRNP	-2.80403	-1.32416	291794,680309,687711	Snrpd1,Snrpd2,Snrpd3	3/23
10_Member	GO Cellular Components	GO:0005684	U2-type spliceosomal complex	-2.5476	-1.11965	289693,291794,361574,680309,687711	Dhx15,Snrpd1,Snrnp70,Snrpd2,Snrpd3	5/95
10_Member	GO Cellular Components	GO:0071007	U2-type catalytic step 2 spliceosome	-2.46634	-1.05045	291794,680309,687711	Snrpd1,Snrpd2,Snrpd3	3/30
11_Summary	GO Cellular Components	GO:0120111	neuron projection cytoplasm	-5.70736	-3.9333	24948,83498,117280,171500,192359,252855,314633,362361,102557111	Fmr1,Hnrnpab,Hnrnpu,Stau2,Zc3h14,Sfpq,Ap3d1,Hnrnpa2b1,Pura	9/-
11_Member	GO Cellular Components	GO:0120111	neuron projection cytoplasm	-5.70736	-3.9333	24948,83498,117280,171500,192359,252855,314633,362361,102557111	Fmr1,Hnrnpab,Hnrnpu,Stau2,Zc3h14,Sfpq,Ap3d1,Hnrnpa2b1,Pura	9/111
11_Member	GO Cellular Components	GO:0032839	dendrite cytoplasm	-4.35174	-2.70599	117280,171500,192359,252855,102557111	Hnrnpu,Stau2,Zc3h14,Sfpq,Pura	5/39
11_Member	GO Cellular Components	GO:0032838	plasma membrane bounded cell projection cytoplasm	-2.61697	-1.17027	24948,83498,117280,171500,192359,252855,314633,362361,102557111	Fmr1,Hnrnpab,Hnrnpu,Stau2,Zc3h14,Sfpq,Ap3d1,Hnrnpa2b1,Pura	9/282
11_Member	GO Cellular Components	GO:0099568	cytoplasmic region	-2.215	-0.84427	24948,83498,117280,171500,192359,252855,314633,362361,102557111	Fmr1,Hnrnpab,Hnrnpu,Stau2,Zc3h14,Sfpq,Ap3d1,Hnrnpa2b1,Pura	9/325
12_Summary	GO Cellular Components	GO:0044530	supraspliceosomal complex	-5.38841	-3.62771	302855,307779,684558,292925,362361,500538,683667	Rbmx,Rbmxl1,Upf1,Tsg101,Hnrnpa2b1,Ybx1,Sri	7/-
12_Member	GO Cellular Components	GO:0044530	supraspliceosomal complex	-5.38841	-3.62771	302855,307779,684558	Rbmx,Rbmxl1,Upf1	3/4
12_Member	GO Cellular Components	GO:0070062	extracellular exosome	-2.62167	-1.17027	292925,302855,307779,362361,500538,683667	Tsg101,Rbmx,Rbmxl1,Hnrnpa2b1,Ybx1,Sri	6/133
12_Member	GO Cellular Components	GO:1903561	extracellular vesicle	-2.40648	-0.996504	292925,302855,307779,362361,500538,683667	Tsg101,Rbmx,Rbmxl1,Hnrnpa2b1,Ybx1,Sri	6/147
12_Member	GO Cellular Components	GO:0043230	extracellular organelle	-2.37785	-0.980624	292925,302855,307779,362361,500538,683667	Tsg101,Rbmx,Rbmxl1,Hnrnpa2b1,Ybx1,Sri	6/149
12_Member	GO Cellular Components	GO:0065010	extracellular membrane-bounded organelle	-2.37785	-0.980624	292925,302855,307779,362361,500538,683667	Tsg101,Rbmx,Rbmxl1,Hnrnpa2b1,Ybx1,Sri	6/149
13_Summary	GO Cellular Components	GO:0043025	neuronal cell body	-5.30244	-3.55471	24547,24948,29154,50646,59267,83427,114028,116654,171026,171137,171500,192126,192213,287847,298874,310461,361684,361927,362361,363113,432358,500538,102557111	Mbp,Fmr1,Capn2,Ptk2b,Syt7,Rack1,Ctnnd2,Exoc4,Akap5,Khsrp,Stau2,Dab2ip,Rasgrf1,Rbfox3,Pum2,Dhx36,Nap1l4,Fxr1,Hnrnpa2b1,Syncrip,Elavl4,Ybx1,Pura	23/-
13_Member	GO Cellular Components	GO:0043025	neuronal cell body	-5.30244	-3.55471	24547,24948,29154,50646,59267,83427,114028,116654,171026,171137,171500,192126,192213,287847,298874,310461,361684,361927,362361,363113,432358,500538,102557111	Mbp,Fmr1,Capn2,Ptk2b,Syt7,Rack1,Ctnnd2,Exoc4,Akap5,Khsrp,Stau2,Dab2ip,Rasgrf1,Rbfox3,Pum2,Dhx36,Nap1l4,Fxr1,Hnrnpa2b1,Syncrip,Elavl4,Ybx1,Pura	23/785
13_Member	GO Cellular Components	GO:0043204	perikaryon	-2.29891	-0.911797	24948,83427,114028,287847,310461,362361,432358	Fmr1,Rack1,Ctnnd2,Rbfox3,Dhx36,Hnrnpa2b1,Elavl4	7/205
14_Summary	GO Cellular Components	GO:0099522	cytosolic region	-5.00722	-3.28432	24948,25489,83498,155812,314721,362361,289752	Fmr1,Nedd4,Hnrnpab,Trim9,Anks1b,Hnrnpa2b1,Ewsr1	7/-
14_Member	GO Cellular Components	GO:0099522	cytosolic region	-5.00722	-3.28432	24948,25489,83498,155812,314721,362361	Fmr1,Nedd4,Hnrnpab,Trim9,Anks1b,Hnrnpa2b1	6/49
14_Member	GO Cellular Components	GO:0071598	neuronal ribonucleoprotein granule	-3.93085	-2.3144	24948,83498,362361	Fmr1,Hnrnpab,Hnrnpa2b1	3/10
14_Member	GO Cellular Components	GO:0099523	presynaptic cytosol	-3.47574	-1.9208	24948,83498,155812,314721	Fmr1,Hnrnpab,Trim9,Anks1b	4/33
14_Member	GO Cellular Components	GO:0015030	Cajal body	-2.68959	-1.22992	24948,289752,314721,362361	Fmr1,Ewsr1,Anks1b,Hnrnpa2b1	4/53
14_Member	GO Cellular Components	GO:0099524	postsynaptic cytosol	-2.55307	-1.11965	24948,25489,362361	Fmr1,Nedd4,Hnrnpa2b1	3/28
15_Summary	GO Cellular Components	GO:0005791	rough endoplasmic reticulum	-4.43775	-2.78179	64302,81766,117042,124323,140655,296709,100912027	Rpl4,Rpl18,Rpl6,Rps23,Rps16,Rpl35,LOC100912027	7/-
15_Member	GO Cellular Components	GO:0005791	rough endoplasmic reticulum	-4.43775	-2.78179	64302,81766,117042,124323,140655,296709,100912027	Rpl4,Rpl18,Rpl6,Rps23,Rps16,Rpl35,LOC100912027	7/90
15_Member	GO Cellular Components	GO:0098556	cytoplasmic side of rough endoplasmic reticulum membrane	-3.75925	-2.17023	117042,124323,140655,296709	Rpl6,Rps23,Rps16,Rpl35	4/28
15_Member	GO Cellular Components	GO:0098554	cytoplasmic side of endoplasmic reticulum membrane	-3.2367	-1.69785	117042,124323,140655,296709	Rpl6,Rps23,Rps16,Rpl35	4/38
15_Member	GO Cellular Components	GO:0030867	rough endoplasmic reticulum membrane	-2.78365	-1.31736	117042,124323,140655,296709	Rpl6,Rps23,Rps16,Rpl35	4/50
16_Summary	GO Cellular Components	GO:0042382	paraspeckles	-4.25533	-2.61957	116655,252855,317259,29150,117280,362361,682914	Hnrnpm,Sfpq,Nono,Matr3,Hnrnpu,Hnrnpa2b1,Zfp326	7/-
16_Member	GO Cellular Components	GO:0042382	paraspeckles	-4.25533	-2.61957	116655,252855,317259	Hnrnpm,Sfpq,Nono	3/8
16_Member	GO Cellular Components	GO:0016363	nuclear matrix	-4.11632	-2.49032	29150,116655,117280,252855,317259,362361,682914	Matr3,Hnrnpm,Hnrnpu,Sfpq,Nono,Hnrnpa2b1,Zfp326	7/101
16_Member	GO Cellular Components	GO:0034399	nuclear periphery	-3.47594	-1.9208	29150,116655,117280,252855,317259,362361,682914	Matr3,Hnrnpm,Hnrnpu,Sfpq,Nono,Hnrnpa2b1,Zfp326	7/128
17_Summary	GO Cellular Components	GO:0000932	P-body	-3.48199	-1.9208	117180,313594,360760,363854,500538,500956	Csde1,Ago1,Pan3,Elavl1,Ybx1,Shfl	6/-
17_Member	GO Cellular Components	GO:0000932	P-body	-3.48199	-1.9208	117180,313594,360760,363854,500538,500956	Csde1,Ago1,Pan3,Elavl1,Ybx1,Shfl	6/91
18_Summary	GO Cellular Components	GO:0016607	nuclear speck	-3.20085	-1.67751	117280,170900,192359,252855,287765,289693,298648,310461,315133,317259,361574,689890	Hnrnpu,Rbm14,Zc3h14,Sfpq,Ddx5,Dhx15,Tardbp,Dhx36,Ddx17,Nono,Snrnp70,Srsf1	12/-
18_Member	GO Cellular Components	GO:0016607	nuclear speck	-3.20085	-1.67751	117280,170900,192359,252855,287765,289693,298648,310461,315133,317259,361574,689890	Hnrnpu,Rbm14,Zc3h14,Sfpq,Ddx5,Dhx15,Tardbp,Dhx36,Ddx17,Nono,Snrnp70,Srsf1	12/388
19_Summary	GO Cellular Components	GO:0099092	postsynaptic density, intracellular component	-3.06962	-1.56856	50646,116654,171026,314721,85275,171500	Ptk2b,Exoc4,Akap5,Anks1b,Mpp2,Stau2	6/-
19_Member	GO Cellular Components	GO:0099092	postsynaptic density, intracellular component	-3.06962	-1.56856	50646,116654,171026,314721	Ptk2b,Exoc4,Akap5,Anks1b	4/42
19_Member	GO Cellular Components	GO:0099091	postsynaptic specialization, intracellular component	-2.78365	-1.31736	50646,116654,171026,314721	Ptk2b,Exoc4,Akap5,Anks1b	4/50
19_Member	GO Cellular Components	GO:0043198	dendritic shaft	-2.20856	-0.843162	85275,116654,171026,171500	Mpp2,Exoc4,Akap5,Stau2	4/72
20_Summary	GO Cellular Components	GO:0005697	telomerase holoenzyme complex	-2.86149	-1.37467	117280,290046,687711	Hnrnpu,Hnrnpc,Snrpd3	3/-
20_Member	GO Cellular Components	GO:0005697	telomerase holoenzyme complex	-2.86149	-1.37467	117280,290046,687711	Hnrnpu,Hnrnpc,Snrpd3	3/22

## Sheet: TIA1-GOMF
GroupID	Category	Term	Description	LogP	Log(q-value)	Genes	Symbols	InTerm_InList
1_Summary	GO Molecular Functions	GO:0003729	mRNA binding	-46.9645	-43.2708	24948,25538,29288,29304,29428,29497,29578,64015,64307,80846,81763,81783,83789,113958,116655,117042,117268,117280,117282,161477,171137,171350,171500,246303,282824,287417,287765,287847,288663,290046,296709,297699,298510,298648,298874,302855,303010,303158,307779,310461,312510,313842,313867,315133,317335,361574,361927,362152,362160,362361,362836,362950,363005,363113,363854,432358,498407,500538,500956…	Fmr1,Rps5,Rps3a,Rps6,Celf2,Ptbp1,Hnrnpa1,Khdrbs3,Rpl24,Hnrnpl,Rpl5,Ssb,Rps2,Mrps7,Hnrnpm,Rpl6,Khdrbs1,Hnrnpu,Hnrnpk,Rps13,Khsrp,Pabpc1,Stau2,Serbp1,Elavl3,Rpl26,Ddx5,Rbfox3,Atxn2,Hnrnpc,Rpl35,Strap,Pabpc4,Tardbp,Pum2,Rbmx,Cpeb4,Larp1,Rbmxl1,Dhx36,Tia1,Hnrnpll,Lrpprc,Ddx17,Ddx3x,Snrnp70,Fxr1,Hnrnpa3,Celf1,Hnrnpa2b1,Dazap1,Rbfox2,Pcbp2,Syncrip,Elavl1,Elavl4,Purb,Ybx1,Shfl,Hnrnpa0,Srsf1	61/-
1_Member	GO Molecular Functions	GO:0003729	mRNA binding	-46.9645	-43.2708	24948,25538,29288,29304,29428,29497,29578,64015,64307,80846,81763,81783,83789,113958,116655,117042,117268,117280,117282,161477,171137,171350,171500,246303,282824,287417,287765,287847,288663,290046,296709,297699,298510,298648,298874,302855,303010,303158,307779,310461,312510,313842,313867,315133,317335,361574,361927,362152,362160,362361,362836,362950,363005,363113,363854,432358,498407,500538,500956…	Fmr1,Rps5,Rps3a,Rps6,Celf2,Ptbp1,Hnrnpa1,Khdrbs3,Rpl24,Hnrnpl,Rpl5,Ssb,Rps2,Mrps7,Hnrnpm,Rpl6,Khdrbs1,Hnrnpu,Hnrnpk,Rps13,Khsrp,Pabpc1,Stau2,Serbp1,Elavl3,Rpl26,Ddx5,Rbfox3,Atxn2,Hnrnpc,Rpl35,Strap,Pabpc4,Tardbp,Pum2,Rbmx,Cpeb4,Larp1,Rbmxl1,Dhx36,Tia1,Hnrnpll,Lrpprc,Ddx17,Ddx3x,Snrnp70,Fxr1,Hnrnpa3,Celf1,Hnrnpa2b1,Dazap1,Rbfox2,Pcbp2,Syncrip,Elavl1,Elavl4,Purb,Ybx1,Shfl,Hnrnpa0,Srsf1	61/527
1_Member	GO Molecular Functions	GO:0003730	mRNA 3'-UTR binding	-25.2024	-22.2077	24948,29428,29578,80846,81763,117280,117282,171137,171350,246303,282824,287765,290046,298510,298648,298874,303010,303158,310461,312510,313867,315133,361927,362152,362160,362361,362836,363113,363854,432358,681410	Fmr1,Celf2,Hnrnpa1,Hnrnpl,Rpl5,Hnrnpu,Hnrnpk,Khsrp,Pabpc1,Serbp1,Elavl3,Ddx5,Hnrnpc,Pabpc4,Tardbp,Pum2,Cpeb4,Larp1,Dhx36,Tia1,Lrpprc,Ddx17,Fxr1,Hnrnpa3,Celf1,Hnrnpa2b1,Dazap1,Syncrip,Elavl1,Elavl4,Hnrnpa0	31/231
2_Summary	GO Molecular Functions	GO:0003735	structural constituent of ribosome	-38.0573	-34.6647	25538,29287,29288,29304,64302,64307,65136,81763,81766,81767,81776,83789,113958,117042,124323,140655,161477,287126,287417,288621,290641,290850,291434,294230,295238,296134,296709,297459,297727,298517,300079,301371,307665,308353,360594,362041,362094,362595,499185,499523,683519,100362479,100910714,103690796,24547,85275,114028,201097,309557,684828	Rps5,Rps19,Rps3a,Rps6,Rpl4,Rpl24,Rps8,Rpl5,Rpl18,Rpl19,Rps24,Rps2,Mrps7,Rpl6,Rps23,Rps16,Rps13,Mrps34,Rpl26,Mrps17,Rpl18a,Mrps31,Rpl17,Mrps18b,Dap3,Mrps5,Rpl35,Mrps25,Mrps35,Mrps15,Rpl3,Mrps9,RGD1561919,RGD1564617,Mrps23,Rpl34,Mrps2,Oscp1,Mrps11,RGD1564606,Mrps22,LOC100362479,LOC100910714,LOC103690796,Mbp,Mpp2,Ctnnd2,H1f4,Epb41l2,H4f3	50/-
2_Member	GO Molecular Functions	GO:0003735	structural constituent of ribosome	-38.0573	-34.6647	25538,29287,29288,29304,64302,64307,65136,81763,81766,81767,81776,83789,113958,117042,124323,140655,161477,287126,287417,288621,290641,290850,291434,294230,295238,296134,296709,297459,297727,298517,300079,301371,307665,308353,360594,362041,362094,362595,499185,499523,683519,100362479,100910714,103690796	Rps5,Rps19,Rps3a,Rps6,Rpl4,Rpl24,Rps8,Rpl5,Rpl18,Rpl19,Rps24,Rps2,Mrps7,Rpl6,Rps23,Rps16,Rps13,Mrps34,Rpl26,Mrps17,Rpl18a,Mrps31,Rpl17,Mrps18b,Dap3,Mrps5,Rpl35,Mrps25,Mrps35,Mrps15,Rpl3,Mrps9,RGD1561919,RGD1564617,Mrps23,Rpl34,Mrps2,Oscp1,Mrps11,RGD1564606,Mrps22,LOC100362479,LOC100910714,LOC103690796	44/296
2_Member	GO Molecular Functions	GO:0005198	structural molecule activity	-26.2794	-23.1417	24547,25538,29287,29288,29304,64302,64307,65136,81763,81766,81767,81776,83789,85275,113958,114028,117042,124323,140655,161477,201097,287126,287417,288621,290641,290850,291434,294230,295238,296134,296709,297459,297727,298517,300079,301371,307665,308353,309557,360594,362041,362094,362595,499185,499523,683519,684828,100362479,100910714,103690796	Mbp,Rps5,Rps19,Rps3a,Rps6,Rpl4,Rpl24,Rps8,Rpl5,Rpl18,Rpl19,Rps24,Rps2,Mpp2,Mrps7,Ctnnd2,Rpl6,Rps23,Rps16,Rps13,H1f4,Mrps34,Rpl26,Mrps17,Rpl18a,Mrps31,Rpl17,Mrps18b,Dap3,Mrps5,Rpl35,Mrps25,Mrps35,Mrps15,Rpl3,Mrps9,RGD1561919,RGD1564617,Epb41l2,Mrps23,Rpl34,Mrps2,Oscp1,Mrps11,RGD1564606,Mrps22,H4f3,LOC100362479,LOC100910714,LOC103690796	50/758
3_Summary	GO Molecular Functions	GO:0003727	single-stranded RNA binding	-26.2332	-23.1417	24948,29578,64015,64200,81783,84474,84476,117268,117280,171350,192359,290046,298510,302855,305178,313594,317335,360760,361927,362836,362950,363113,365703,432358,117180	Fmr1,Hnrnpa1,Khdrbs3,Hnrnpf,Ssb,Ddx1,Strbp,Khdrbs1,Hnrnpu,Pabpc1,Zc3h14,Hnrnpc,Pabpc4,Rbmx,Hnrnpdl,Ago1,Ddx3x,Pan3,Fxr1,Dazap1,Rbfox2,Syncrip,Zfr,Elavl4,Csde1	25/-
3_Member	GO Molecular Functions	GO:0003727	single-stranded RNA binding	-26.2332	-23.1417	24948,29578,64015,64200,81783,84474,84476,117268,117280,171350,192359,290046,298510,302855,305178,313594,317335,360760,361927,362836,362950,363113,365703,432358	Fmr1,Hnrnpa1,Khdrbs3,Hnrnpf,Ssb,Ddx1,Strbp,Khdrbs1,Hnrnpu,Pabpc1,Zc3h14,Hnrnpc,Pabpc4,Rbmx,Hnrnpdl,Ago1,Ddx3x,Pan3,Fxr1,Dazap1,Rbfox2,Syncrip,Zfr,Elavl4	24/97
3_Member	GO Molecular Functions	GO:0070717	poly-purine tract binding	-17.0122	-14.0968	24948,84474,117268,117280,171350,192359,298510,305178,317335,360760,362836,363113,432358	Fmr1,Ddx1,Khdrbs1,Hnrnpu,Pabpc1,Zc3h14,Pabpc4,Hnrnpdl,Ddx3x,Pan3,Dazap1,Syncrip,Elavl4	13/35
3_Member	GO Molecular Functions	GO:0008143	poly(A) binding	-16.6534	-13.8049	24948,84474,117268,117280,171350,192359,298510,305178,317335,360760,363113,432358	Fmr1,Ddx1,Khdrbs1,Hnrnpu,Pabpc1,Zc3h14,Pabpc4,Hnrnpdl,Ddx3x,Pan3,Syncrip,Elavl4	12/28
3_Member	GO Molecular Functions	GO:0008187	poly-pyrimidine tract binding	-9.32791	-6.81037	24948,81783,117268,117280,171350,290046,298510,362836	Fmr1,Ssb,Khdrbs1,Hnrnpu,Pabpc1,Hnrnpc,Pabpc4,Dazap1	8/30
3_Member	GO Molecular Functions	GO:0008266	poly(U) RNA binding	-8.25539	-5.84051	24948,81783,117268,171350,290046,298510,362836	Fmr1,Ssb,Khdrbs1,Pabpc1,Hnrnpc,Pabpc4,Dazap1	7/26
3_Member	GO Molecular Functions	GO:0034046	poly(G) binding	-5.68612	-3.40745	24948,117280,305178,362836	Fmr1,Hnrnpu,Hnrnpdl,Dazap1	4/10
3_Member	GO Molecular Functions	GO:0035613	RNA stem-loop binding	-4.76901	-2.60685	24948,117180,317335,362836	Fmr1,Csde1,Ddx3x,Dazap1	4/16
4_Summary	GO Molecular Functions	GO:0043021	ribonucleoprotein complex binding	-16.5036	-13.7131	24948,83427,117280,117282,171500,246303,287765,290046,291794,292729,296709,297699,303010,303158,315133,317335,361574,361883,500199,500956,680309,687711	Fmr1,Rack1,Hnrnpu,Hnrnpk,Stau2,Serbp1,Ddx5,Hnrnpc,Snrpd1,Snrpa,Rpl35,Strap,Cpeb4,Larp1,Ddx17,Ddx3x,Snrnp70,Mrps27,Ptcd3,Shfl,Snrpd2,Snrpd3	22/-
4_Member	GO Molecular Functions	GO:0043021	ribonucleoprotein complex binding	-16.5036	-13.7131	24948,83427,117280,117282,171500,246303,287765,290046,291794,292729,296709,297699,303010,303158,315133,317335,361574,361883,500199,500956,680309,687711	Fmr1,Rack1,Hnrnpu,Hnrnpk,Stau2,Serbp1,Ddx5,Hnrnpc,Snrpd1,Snrpa,Rpl35,Strap,Cpeb4,Larp1,Ddx17,Ddx3x,Snrnp70,Mrps27,Ptcd3,Shfl,Snrpd2,Snrpd3	22/190
4_Member	GO Molecular Functions	GO:0043022	ribosome binding	-6.60224	-4.30654	24948,83427,171500,246303,303010,303158,317335,361883,500199,500956	Fmr1,Rack1,Stau2,Serbp1,Cpeb4,Larp1,Ddx3x,Mrps27,Ptcd3,Shfl	10/114
5_Summary	GO Molecular Functions	GO:0036002	pre-mRNA binding	-14.4354	-11.696	29428,29497,29578,80846,117280,117282,287765,298648,362160,362361,362650,432358	Celf2,Ptbp1,Hnrnpa1,Hnrnpl,Hnrnpu,Hnrnpk,Ddx5,Tardbp,Celf1,Hnrnpa2b1,Fblim1,Elavl4	12/-
5_Member	GO Molecular Functions	GO:0036002	pre-mRNA binding	-14.4354	-11.696	29428,29497,29578,80846,117280,117282,287765,298648,362160,362361,362650,432358	Celf2,Ptbp1,Hnrnpa1,Hnrnpl,Hnrnpu,Hnrnpk,Ddx5,Tardbp,Celf1,Hnrnpa2b1,Fblim1,Elavl4	12/40
5_Member	GO Molecular Functions	GO:0097157	pre-mRNA intronic binding	-6.72108	-4.40765	80846,298648,362361,362650,432358	Hnrnpl,Tardbp,Hnrnpa2b1,Fblim1,Elavl4	5/14
5_Member	GO Molecular Functions	GO:1990715	mRNA CDS binding	-4.69597	-2.54639	80846,117282,362361	Hnrnpl,Hnrnpk,Hnrnpa2b1	3/6
6_Summary	GO Molecular Functions	GO:0048027	mRNA 5'-UTR binding	-13.1777	-10.4841	24948,29288,81763,161477,287417,303158,310461,317335,362160,363113,29287,81776,500199	Fmr1,Rps3a,Rpl5,Rps13,Rpl26,Larp1,Dhx36,Ddx3x,Celf1,Syncrip,Rps19,Rps24,Ptcd3	13/-
6_Member	GO Molecular Functions	GO:0048027	mRNA 5'-UTR binding	-13.1777	-10.4841	24948,29288,81763,161477,287417,303158,310461,317335,362160,363113	Fmr1,Rps3a,Rpl5,Rps13,Rpl26,Larp1,Dhx36,Ddx3x,Celf1,Syncrip	10/27
6_Member	GO Molecular Functions	GO:0031369	translation initiation factor binding	-7.27934	-4.94743	24948,29287,29288,81776,303158,317335,362160	Fmr1,Rps19,Rps3a,Rps24,Larp1,Ddx3x,Celf1	7/35
6_Member	GO Molecular Functions	GO:0043024	ribosomal small subunit binding	-3.20029	-1.21422	303158,317335,500199	Larp1,Ddx3x,Ptcd3	3/17
7_Summary	GO Molecular Functions	GO:0019843	rRNA binding	-11.3707	-8.71842	25538,64302,81763,81767,113958,117042,161477,291434,300079,361883,499523,500199,103690796	Rps5,Rpl4,Rpl5,Rpl19,Mrps7,Rpl6,Rps13,Rpl17,Rpl3,Mrps27,RGD1564606,Ptcd3,LOC103690796	13/-
7_Member	GO Molecular Functions	GO:0019843	rRNA binding	-11.3707	-8.71842	25538,64302,81763,81767,113958,117042,161477,291434,300079,361883,499523,500199,103690796	Rps5,Rpl4,Rpl5,Rpl19,Mrps7,Rpl6,Rps13,Rpl17,Rpl3,Mrps27,RGD1564606,Ptcd3,LOC103690796	13/87
7_Member	GO Molecular Functions	GO:1990932	5.8S rRNA binding	-4.99373	-2.79145	81767,117042,161477	Rpl19,Rpl6,Rps13	3/5
8_Summary	GO Molecular Functions	GO:0035198	miRNA binding	-9.92235	-7.30789	24948,29150,29578,298874,313594,315158,362361,363854,500538	Fmr1,Matr3,Hnrnpa1,Pum2,Ago1,Zc3h7b,Hnrnpa2b1,Elavl1,Ybx1	9/-
8_Member	GO Molecular Functions	GO:0035198	miRNA binding	-9.92235	-7.30789	24948,29150,29578,298874,313594,315158,362361,363854,500538	Fmr1,Matr3,Hnrnpa1,Pum2,Ago1,Zc3h7b,Hnrnpa2b1,Elavl1,Ybx1	9/38
8_Member	GO Molecular Functions	GO:0061980	regulatory RNA binding	-8.70064	-6.23745	24948,29150,29578,298874,313594,315158,362361,363854,500538	Fmr1,Matr3,Hnrnpa1,Pum2,Ago1,Zc3h7b,Hnrnpa2b1,Elavl1,Ybx1	9/51
9_Summary	GO Molecular Functions	GO:0035925	mRNA 3'-UTR AU-rich region binding	-9.59526	-7.01556	171137,282824,310461,312510,361927,363854,432358,681410	Khsrp,Elavl3,Dhx36,Tia1,Fxr1,Elavl1,Elavl4,Hnrnpa0	8/-
9_Member	GO Molecular Functions	GO:0035925	mRNA 3'-UTR AU-rich region binding	-9.59526	-7.01556	171137,282824,310461,312510,361927,363854,432358,681410	Khsrp,Elavl3,Dhx36,Tia1,Fxr1,Elavl1,Elavl4,Hnrnpa0	8/28
10_Summary	GO Molecular Functions	GO:0003697	single-stranded DNA binding	-9.47402	-6.92651	29497,29578,54304,117280,117282,305178,310461,313867,362361,363005,498407,500538,102557111,684558	Ptbp1,Hnrnpa1,Ssbp1,Hnrnpu,Hnrnpk,Hnrnpdl,Dhx36,Lrpprc,Hnrnpa2b1,Pcbp2,Purb,Ybx1,Pura,Upf1	14/-
10_Member	GO Molecular Functions	GO:0003697	single-stranded DNA binding	-9.47402	-6.92651	29497,29578,54304,117280,117282,305178,310461,313867,362361,363005,498407,500538,102557111	Ptbp1,Hnrnpa1,Ssbp1,Hnrnpu,Hnrnpk,Hnrnpdl,Dhx36,Lrpprc,Hnrnpa2b1,Pcbp2,Purb,Ybx1,Pura	13/122
10_Member	GO Molecular Functions	GO:0042162	telomeric DNA binding	-3.2367	-1.24203	29578,362361,684558,102557111	Hnrnpa1,Hnrnpa2b1,Upf1,Pura	4/38
11_Summary	GO Molecular Functions	GO:0070990	snRNP binding	-8.78646	-6.29694	291794,292729,297699,361574,680309,687711,117280	Snrpd1,Snrpa,Strap,Snrnp70,Snrpd2,Snrpd3,Hnrnpu	7/-
11_Member	GO Molecular Functions	GO:0070990	snRNP binding	-8.78646	-6.29694	291794,292729,297699,361574,680309,687711	Snrpd1,Snrpa,Strap,Snrnp70,Snrpd2,Snrpd3	6/13
11_Member	GO Molecular Functions	GO:1990446	U1 snRNP binding	-7.60679	-5.25557	291794,292729,361574,680309,687711	Snrpd1,Snrpa,Snrnp70,Snrpd2,Snrpd3	5/10
11_Member	GO Molecular Functions	GO:0017069	snRNA binding	-2.95567	-0.978032	117280,292729,361574,687711	Hnrnpu,Snrpa,Snrnp70,Snrpd3	4/45
12_Summary	GO Molecular Functions	GO:0003725	double-stranded RNA binding	-8.31076	-5.8724	84474,84476,117280,171500,289693,310461,310612,313594,363854,365703,287765,315133,317335,684558	Ddx1,Strbp,Hnrnpu,Stau2,Dhx15,Dhx36,Ilf2,Ago1,Elavl1,Zfr,Ddx5,Ddx17,Ddx3x,Upf1	14/-
12_Member	GO Molecular Functions	GO:0003725	double-stranded RNA binding	-8.31076	-5.8724	84474,84476,117280,171500,289693,310461,310612,313594,363854,365703	Ddx1,Strbp,Hnrnpu,Stau2,Dhx15,Dhx36,Ilf2,Ago1,Elavl1,Zfr	10/76
12_Member	GO Molecular Functions	GO:0003724	RNA helicase activity	-5.46814	-3.20586	84474,287765,289693,310461,315133,317335,684558	Ddx1,Ddx5,Dhx15,Dhx36,Ddx17,Ddx3x,Upf1	7/63
12_Member	GO Molecular Functions	GO:0008186	ATP-dependent activity, acting on RNA	-5.37577	-3.14453	84474,287765,289693,310461,315133,317335,684558	Ddx1,Ddx5,Dhx15,Dhx36,Ddx17,Ddx3x,Upf1	7/65
12_Member	GO Molecular Functions	GO:0004386	helicase activity	-3.33603	-1.33259	84474,287765,289693,310461,315133,317335,684558	Ddx1,Ddx5,Dhx15,Dhx36,Ddx17,Ddx3x,Upf1	7/135
13_Summary	GO Molecular Functions	GO:0106222	lncRNA binding	-8.12878	-5.73617	29428,117280,298874,315133,317259,362160,363854	Celf2,Hnrnpu,Pum2,Ddx17,Nono,Celf1,Elavl1	7/-
13_Member	GO Molecular Functions	GO:0106222	lncRNA binding	-8.12878	-5.73617	29428,117280,298874,315133,317259,362160,363854	Celf2,Hnrnpu,Pum2,Ddx17,Nono,Celf1,Elavl1	7/27
14_Summary	GO Molecular Functions	GO:0033592	RNA strand annealing activity	-7.98755	-5.61613	24948,29578,317335,361927,298648,362361,81783,500956,310461,290046	Fmr1,Hnrnpa1,Ddx3x,Fxr1,Tardbp,Hnrnpa2b1,Ssb,Shfl,Dhx36,Hnrnpc	10/-
14_Member	GO Molecular Functions	GO:0033592	RNA strand annealing activity	-7.98755	-5.61613	24948,29578,317335,361927	Fmr1,Hnrnpa1,Ddx3x,Fxr1	4/4
14_Member	GO Molecular Functions	GO:0140666	annealing activity	-5.16441	-2.94789	24948,29578,317335,361927	Fmr1,Hnrnpa1,Ddx3x,Fxr1	4/13
14_Member	GO Molecular Functions	GO:0140693	molecular condensate scaffold activity	-4.926	-2.73751	24948,29578,298648,361927,362361	Fmr1,Hnrnpa1,Tardbp,Fxr1,Hnrnpa2b1	5/30
14_Member	GO Molecular Functions	GO:1990825	sequence-specific mRNA binding	-4.76901	-2.60685	24948,29578,81783,500956	Fmr1,Hnrnpa1,Ssb,Shfl	4/16
14_Member	GO Molecular Functions	GO:0002151	G-quadruplex RNA binding	-4.25533	-2.16375	24948,310461,361927	Fmr1,Dhx36,Fxr1	3/8
14_Member	GO Molecular Functions	GO:1990247	N6-methyladenosine-containing RNA binding	-3.79581	-1.72542	24948,290046,362361	Fmr1,Hnrnpc,Hnrnpa2b1	3/11
15_Summary	GO Molecular Functions	GO:0032422	purine-rich negative regulatory element binding	-5.38841	-3.14453	361162,498407,102557111,303010,24948,81776,83427,83616,124323,246303,303158,361927	Purg,Purb,Pura,Cpeb4,Fmr1,Rps24,Rack1,Trim3,Rps23,Serbp1,Larp1,Fxr1	12/-
15_Member	GO Molecular Functions	GO:0032422	purine-rich negative regulatory element binding	-5.38841	-3.14453	361162,498407,102557111	Purg,Purb,Pura	3/4
15_Member	GO Molecular Functions	GO:0000900	mRNA regulatory element binding translation repressor activity	-3.56343	-1.51325	303010,498407,102557111	Cpeb4,Purb,Pura	3/13
15_Member	GO Molecular Functions	GO:0045182	translation regulator activity	-3.35369	-1.34129	24948,81776,83427,83616,124323,246303,303010,303158,361927,498407,102557111	Fmr1,Rps24,Rack1,Trim3,Rps23,Serbp1,Cpeb4,Larp1,Fxr1,Purb,Pura	11/320
15_Member	GO Molecular Functions	GO:0090079	translation regulator activity, nucleic acid binding	-2.37865	-0.433203	81776,303010,303158,498407,102557111	Rps24,Cpeb4,Larp1,Purb,Pura	5/104
16_Summary	GO Molecular Functions	GO:0070034	telomerase RNA binding	-4.65596	-2.51863	117280,290046,310461,687711	Hnrnpu,Hnrnpc,Dhx36,Snrpd3	4/-
16_Member	GO Molecular Functions	GO:0070034	telomerase RNA binding	-4.65596	-2.51863	117280,290046,310461,687711	Hnrnpu,Hnrnpc,Dhx36,Snrpd3	4/17
17_Summary	GO Molecular Functions	GO:0000993	RNA polymerase II complex binding	-4.52494	-2.3995	117280,302247,306007,313594,682914,25489	Hnrnpu,Rtraf,Ccar2,Ago1,Zfp326,Nedd4	6/-
17_Member	GO Molecular Functions	GO:0000993	RNA polymerase II complex binding	-4.52494	-2.3995	117280,302247,306007,313594,682914	Hnrnpu,Rtraf,Ccar2,Ago1,Zfp326	5/36
17_Member	GO Molecular Functions	GO:0070063	RNA polymerase binding	-4.49349	-2.37963	25489,117280,302247,306007,313594,682914	Nedd4,Hnrnpu,Rtraf,Ccar2,Ago1,Zfp326	6/60
17_Member	GO Molecular Functions	GO:0043175	RNA polymerase core enzyme binding	-4.29731	-2.19474	117280,302247,306007,313594,682914	Hnrnpu,Rtraf,Ccar2,Ago1,Zfp326	5/40
17_Member	GO Molecular Functions	GO:0001098	basal transcription machinery binding	-3.38288	-1.36133	117280,302247,306007,313594,682914	Hnrnpu,Rtraf,Ccar2,Ago1,Zfp326	5/62
17_Member	GO Molecular Functions	GO:0001099	basal RNA polymerase II transcription machinery binding	-3.38288	-1.36133	117280,302247,306007,313594,682914	Hnrnpu,Rtraf,Ccar2,Ago1,Zfp326	5/62
18_Summary	GO Molecular Functions	GO:0031698	beta-2 adrenergic receptor binding	-3.93085	-1.85	24627,25489,171026,116654,192213	Pde4d,Nedd4,Akap5,Exoc4,Rasgrf1	5/-
18_Member	GO Molecular Functions	GO:0031698	beta-2 adrenergic receptor binding	-3.93085	-1.85	24627,25489,171026	Pde4d,Nedd4,Akap5	3/10
18_Member	GO Molecular Functions	GO:0031690	adrenergic receptor binding	-2.80403	-0.842782	24627,25489,171026	Pde4d,Nedd4,Akap5	3/23
18_Member	GO Molecular Functions	GO:0035254	glutamate receptor binding	-2.14632	-0.216113	25489,116654,171026,192213	Nedd4,Exoc4,Akap5,Rasgrf1	4/75
19_Summary	GO Molecular Functions	GO:0035591	signaling adaptor activity	-3.67136	-1.61119	24948,83427,117268,192126,286928,317335,29578,298648,301555,361927,362361,64015,171026	Fmr1,Rack1,Khdrbs1,Dab2ip,Abi2,Ddx3x,Hnrnpa1,Tardbp,Cul3,Fxr1,Hnrnpa2b1,Khdrbs3,Akap5	13/-
19_Member	GO Molecular Functions	GO:0035591	signaling adaptor activity	-3.67136	-1.61119	24948,83427,117268,192126,286928,317335	Fmr1,Rack1,Khdrbs1,Dab2ip,Abi2,Ddx3x	6/84
19_Member	GO Molecular Functions	GO:0030674	protein-macromolecule adaptor activity	-2.54215	-0.588875	24948,29578,83427,117268,192126,286928,298648,301555,317335,361927,362361	Fmr1,Hnrnpa1,Rack1,Khdrbs1,Dab2ip,Abi2,Tardbp,Cul3,Ddx3x,Fxr1,Hnrnpa2b1	11/404
19_Member	GO Molecular Functions	GO:0017124	SH3 domain binding	-2.22662	-0.288855	64015,117268,171026,192126,286928	Khdrbs3,Khdrbs1,Akap5,Dab2ip,Abi2	5/113
20_Summary	GO Molecular Functions	GO:0008097	5S rRNA binding	-3.46195	-1.42152	64302,81763,300079	Rpl4,Rpl5,Rpl3	3/-
20_Member	GO Molecular Functions	GO:0008097	5S rRNA binding	-3.46195	-1.42152	64302,81763,300079	Rpl4,Rpl5,Rpl3	3/14

## Sheet: TIA1-KEGG 
GroupID	Category	Term	Description	LogP	Log(q-value)	Genes	Symbols	InTerm_InList
1_Summary	KEGG Pathway	hsa03010	Ribosome	-42.8843	-40.3353	6122,6124,6125,6128,6132,6139,6141,6142,6143,6147,6152,6154,6164,6173,6187,6189,6193,6194,6202,6207,6217,6222,6223,6228,6229,11224,25873,51081,51116,51373,64960,64963,64965,64969,100529097	RPL3,RPL4,RPL5,RPL6,RPL8,RPL17,RPL18,RPL18A,RPL19,RPL23A,RPL24,RPL26,RPL34,RPL36A,RPS2,RPS3A,RPS5,RPS6,RPS8,RPS13,RPS16,RPS18,RPS19,RPS23,RPS24,RPL35,RPL36,MRPS7,MRPS2,MRPS17,MRPS15,MRPS11,MRPS9,MRPS5,RPL36A-HNRNPH2	35/-
1_Member	KEGG Pathway	hsa03010	Ribosome	-42.8843	-40.3353	6122,6124,6125,6128,6132,6139,6141,6142,6143,6147,6152,6154,6164,6173,6187,6189,6193,6194,6202,6207,6217,6222,6223,6228,6229,11224,25873,51081,51116,51373,64960,64963,64965,64969,100529097	RPL3,RPL4,RPL5,RPL6,RPL8,RPL17,RPL18,RPL18A,RPL19,RPL23A,RPL24,RPL26,RPL34,RPL36A,RPS2,RPS3A,RPS5,RPS6,RPS8,RPS13,RPS16,RPS18,RPS19,RPS23,RPS24,RPL35,RPL36,MRPS7,MRPS2,MRPS17,MRPS15,MRPS11,MRPS9,MRPS5,RPL36A-HNRNPH2	35/167
1_Member	KEGG Pathway	hsa05171	Coronavirus disease - COVID-19	-27.1616	-24.9136	6122,6124,6125,6128,6132,6139,6141,6142,6143,6147,6152,6154,6164,6173,6187,6189,6193,6194,6202,6207,6217,6222,6223,6228,6229,11224,25873,100529097	RPL3,RPL4,RPL5,RPL6,RPL8,RPL17,RPL18,RPL18A,RPL19,RPL23A,RPL24,RPL26,RPL34,RPL36A,RPS2,RPS3A,RPS5,RPS6,RPS8,RPS13,RPS16,RPS18,RPS19,RPS23,RPS24,RPL35,RPL36,RPL36A-HNRNPH2	28/232
2_Summary	KEGG Pathway	hsa03040	Spliceosome	-11.1425	-9.07059	1655,1665,3178,3183,3190,3192,4670,6426,6625,6626,6632,6633,6634,27316,220988	DDX5,DHX15,HNRNPA1,HNRNPC,HNRNPK,HNRNPU,HNRNPM,SRSF1,SNRNP70,SNRPA,SNRPD1,SNRPD2,SNRPD3,RBMX,HNRNPA3	15/-
2_Member	KEGG Pathway	hsa03040	Spliceosome	-11.1425	-9.07059	1655,1665,3178,3183,3190,3192,4670,6426,6625,6626,6632,6633,6634,27316,220988	DDX5,DHX15,HNRNPA1,HNRNPC,HNRNPK,HNRNPU,HNRNPM,SRSF1,SNRNP70,SNRPA,SNRPD1,SNRPD2,SNRPD3,RBMX,HNRNPA3	15/216
3_Summary	KEGG Pathway	hsa03015	mRNA surveillance pathway	-4.48725	-2.54031	5520,5976,8761,23435,26528,26986,170506,255967	PPP2R2A,UPF1,PABPC4,TARDBP,DAZAP1,PABPC1,DHX36,PAN3	8/-
3_Member	KEGG Pathway	hsa03015	mRNA surveillance pathway	-4.48725	-2.54031	5520,5976,8761,23435,26528,26986	PPP2R2A,UPF1,PABPC4,TARDBP,DAZAP1,PABPC1	6/97
3_Member	KEGG Pathway	hsa03018	RNA degradation	-2.82397	-0.973935	8761,26986,170506,255967	PABPC4,PABPC1,DHX36,PAN3	4/79
4_Summary	KEGG Pathway	hsa05014	Amyotrophic lateral sclerosis	-2.10322	-0.332367	310,3178,3181,6311,9782,23435,220988	ANXA7,HNRNPA1,HNRNPA2B1,ATXN2,MATR3,TARDBP,HNRNPA3	7/-
4_Member	KEGG Pathway	hsa05014	Amyotrophic lateral sclerosis	-2.10322	-0.332367	310,3178,3181,6311,9782,23435,220988	ANXA7,HNRNPA1,HNRNPA2B1,ATXN2,MATR3,TARDBP,HNRNPA3	7/364

## Sheet: ANXA7-GOBP
GroupID	Category	Term	Description	LogP	Log(q-value)	Genes	Symbols	InTerm_InList
1_Summary	GO Biological Processes	GO:0002181	cytoplasmic translation	-4.81581	-0.637548	29304,81767,117042,291434,300079,100362479	Rps6,Rpl19,Rpl6,Rpl17,Rpl3,LOC100362479	6/-
1_Member	GO Biological Processes	GO:0002181	cytoplasmic translation	-4.81581	-0.637548	29304,81767,117042,291434	Rps6,Rpl19,Rpl6,Rpl17	4/85
1_Member	GO Biological Processes	GO:0006412	translation	-3.44034	-0.101442	29304,81767,117042,291434,300079,100362479	Rps6,Rpl19,Rpl6,Rpl17,Rpl3,LOC100362479	6/547
1_Member	GO Biological Processes	GO:0043043	peptide biosynthetic process	-3.3492	-0.101442	29304,81767,117042,291434,300079,100362479	Rps6,Rpl19,Rpl6,Rpl17,Rpl3,LOC100362479	6/569
1_Member	GO Biological Processes	GO:0006518	peptide metabolic process	-3.03505	0	29304,81767,117042,291434,300079,100362479	Rps6,Rpl19,Rpl6,Rpl17,Rpl3,LOC100362479	6/653
1_Member	GO Biological Processes	GO:0043604	amide biosynthetic process	-2.93406	0	29304,81767,117042,291434,300079,100362479	Rps6,Rpl19,Rpl6,Rpl17,Rpl3,LOC100362479	6/683
2_Summary	GO Biological Processes	GO:0010970	transport along microtubule	-3.702	-0.101442	24588,29564,306809,689074,50663,293570,313388	Nefm,Dync1i1,Bicd2,Camsap3,Calm2,Abraxas2,Dock7	7/-
2_Member	GO Biological Processes	GO:0010970	transport along microtubule	-3.702	-0.101442	24588,29564,306809,689074	Nefm,Dync1i1,Bicd2,Camsap3	4/164
2_Member	GO Biological Processes	GO:0030705	cytoskeleton-dependent intracellular transport	-3.42399	-0.101442	24588,29564,306809,689074	Nefm,Dync1i1,Bicd2,Camsap3	4/194
2_Member	GO Biological Processes	GO:0099111	microtubule-based transport	-3.32546	-0.101442	24588,29564,306809,689074	Nefm,Dync1i1,Bicd2,Camsap3	4/206
2_Member	GO Biological Processes	GO:0051640	organelle localization	-2.62669	0	29564,50663,293570,306809,313388	Dync1i1,Calm2,Abraxas2,Bicd2,Dock7	5/533
2_Member	GO Biological Processes	GO:0000226	microtubule cytoskeleton organization	-2.60559	0	24588,293570,306809,313388,689074	Nefm,Abraxas2,Bicd2,Dock7,Camsap3	5/539
2_Member	GO Biological Processes	GO:0051656	establishment of organelle localization	-2.33431	0	29564,293570,306809,313388	Dync1i1,Abraxas2,Bicd2,Dock7	4/384
2_Member	GO Biological Processes	GO:0007018	microtubule-based movement	-2.29102	0	24588,29564,306809,689074	Nefm,Dync1i1,Bicd2,Camsap3	4/395
3_Summary	GO Biological Processes	GO:0140694	non-membrane-bounded organelle assembly	-3.52521	-0.101442	29304,117042,293570,296313,312510,64670,313388	Rps6,Rpl6,Abraxas2,Myl9,Tia1,Gabarapl2,Dock7	7/-
3_Member	GO Biological Processes	GO:0140694	non-membrane-bounded organelle assembly	-3.52521	-0.101442	29304,117042,293570,296313,312510	Rps6,Rpl6,Abraxas2,Myl9,Tia1	5/336
3_Member	GO Biological Processes	GO:0070925	organelle assembly	-3.36317	-0.101442	29304,64670,117042,293570,296313,312510,313388	Rps6,Gabarapl2,Rpl6,Abraxas2,Myl9,Tia1,Dock7	7/799
4_Summary	GO Biological Processes	GO:0097435	supramolecular fiber organization	-3.32904	-0.101442	24588,296313,297518,366991,683593,689074	Nefm,Myl9,Arpc4,Krt82,Jmy,Camsap3	6/-
4_Member	GO Biological Processes	GO:0097435	supramolecular fiber organization	-3.32904	-0.101442	24588,296313,297518,366991,683593,689074	Nefm,Myl9,Arpc4,Krt82,Jmy,Camsap3	6/574
5_Summary	GO Biological Processes	GO:0050796	regulation of insulin secretion	-3.17423	0	25740,155423,301363,683667,50663	Gnaz,Anxa7,Map4k4,Sri,Calm2	5/-
5_Member	GO Biological Processes	GO:0050796	regulation of insulin secretion	-3.17423	0	25740,155423,301363,683667	Gnaz,Anxa7,Map4k4,Sri	4/226
5_Member	GO Biological Processes	GO:0090276	regulation of peptide hormone secretion	-2.84055	0	25740,155423,301363,683667	Gnaz,Anxa7,Map4k4,Sri	4/278
5_Member	GO Biological Processes	GO:0002791	regulation of peptide secretion	-2.81213	0	25740,155423,301363,683667	Gnaz,Anxa7,Map4k4,Sri	4/283
5_Member	GO Biological Processes	GO:0090087	regulation of peptide transport	-2.80092	0	25740,155423,301363,683667	Gnaz,Anxa7,Map4k4,Sri	4/285
5_Member	GO Biological Processes	GO:0050708	regulation of protein secretion	-2.51816	0	25740,155423,301363,683667	Gnaz,Anxa7,Map4k4,Sri	4/341
5_Member	GO Biological Processes	GO:0046883	regulation of hormone secretion	-2.48651	0	25740,155423,301363,683667	Gnaz,Anxa7,Map4k4,Sri	4/348
5_Member	GO Biological Processes	GO:1903530	regulation of secretion by cell	-2.07184	0	25740,50663,155423,301363,683667	Gnaz,Calm2,Anxa7,Map4k4,Sri	5/721
6_Summary	GO Biological Processes	GO:1902074	response to salt	-2.60559	0	29483,50663,117104,155423,691478	Slc1a3,Calm2,Ppp2r2a,Anxa7,Cpne6	5/-
6_Member	GO Biological Processes	GO:1902074	response to salt	-2.60559	0	29483,50663,117104,155423,691478	Slc1a3,Calm2,Ppp2r2a,Anxa7,Cpne6	5/539
6_Member	GO Biological Processes	GO:0051592	response to calcium ion	-2.32218	0	50663,155423,691478	Calm2,Anxa7,Cpne6	3/192
7_Summary	GO Biological Processes	GO:0009267	cellular response to starvation	-2.20857	0	64670,291434,683593	Gabarapl2,Rpl17,Jmy	3/-
7_Member	GO Biological Processes	GO:0009267	cellular response to starvation	-2.20857	0	64670,291434,683593	Gabarapl2,Rpl17,Jmy	3/211
8_Summary	GO Biological Processes	GO:0033365	protein localization to organelle	-2.00191	0	50663,64670,306809,312510,363854	Calm2,Gabarapl2,Bicd2,Tia1,Elavl1	5/-
8_Member	GO Biological Processes	GO:0033365	protein localization to organelle	-2.00191	0	50663,64670,306809,312510,363854	Calm2,Gabarapl2,Bicd2,Tia1,Elavl1	5/750

## Sheet: ANXA7-GOCC
GroupID	Category	Term	Description	LogP	Log(q-value)	Genes	Symbols	InTerm_InList
1_Summary	GO Cellular Components	GO:0005840	ribosome	-6.57507	-3.59433	25498,29304,81767,117042,290850,291434,300079,308353,312937,100362479,100910714,64474	Npm1,Rps6,Rpl19,Rpl6,Mrps31,Rpl17,Rpl3,RGD1564617,Cyld,LOC100362479,LOC100910714,Hdlbp	12/-
1_Member	GO Cellular Components	GO:0005840	ribosome	-6.57507	-3.59433	25498,29304,81767,117042,290850,291434,300079,308353,312937,100362479,100910714	Npm1,Rps6,Rpl19,Rpl6,Mrps31,Rpl17,Rpl3,RGD1564617,Cyld,LOC100362479,LOC100910714	11/364
1_Member	GO Cellular Components	GO:0044391	ribosomal subunit	-6.16572	-3.58548	25498,29304,81767,117042,290850,291434,300079,312937,100362479	Npm1,Rps6,Rpl19,Rpl6,Mrps31,Rpl17,Rpl3,Cyld,LOC100362479	9/244
1_Member	GO Cellular Components	GO:0022626	cytosolic ribosome	-5.2562	-2.82208	29304,81767,117042,291434,300079,312937,100362479	Rps6,Rpl19,Rpl6,Rpl17,Rpl3,Cyld,LOC100362479	7/167
1_Member	GO Cellular Components	GO:0005844	polysome	-3.52738	-1.32735	29304,64474,81767,117042	Rps6,Hdlbp,Rpl19,Rpl6	4/78
1_Member	GO Cellular Components	GO:0022625	cytosolic large ribosomal subunit	-3.38466	-1.27825	81767,117042,291434,300079	Rpl19,Rpl6,Rpl17,Rpl3	4/85
1_Member	GO Cellular Components	GO:0015934	large ribosomal subunit	-3.38137	-1.27825	25498,81767,117042,291434,300079	Npm1,Rpl19,Rpl6,Rpl17,Rpl3	5/153
2_Summary	GO Cellular Components	GO:0098978	glutamatergic synapse	-6.41437	-3.59433	24592,24766,50646,59267,78957,81657,83765,117104,257648,310192,312108,314721,361948,363854,25581,29149,29483,683667,24588,29304,50663,81755	Nf1,Scn2a,Ptk2b,Syt7,Shank1,Gabbr1,Rtn4,Ppp2r2a,Cacna1b,Trio,Ophn1,Anks1b,Nbea,Elavl1,Psmc2,Strn,Slc1a3,Sri,Nefm,Rps6,Calm2,Rab3b	22/-
2_Member	GO Cellular Components	GO:0098978	glutamatergic synapse	-6.41437	-3.59433	24592,24766,50646,59267,78957,81657,83765,117104,257648,310192,312108,314721,361948,363854	Nf1,Scn2a,Ptk2b,Syt7,Shank1,Gabbr1,Rtn4,Ppp2r2a,Cacna1b,Trio,Ophn1,Anks1b,Nbea,Elavl1	14/656
2_Member	GO Cellular Components	GO:0043197	dendritic spine	-6.33348	-3.59433	25581,29149,29483,50646,78957,81657,312108,314721,683667	Psmc2,Strn,Slc1a3,Ptk2b,Shank1,Gabbr1,Ophn1,Anks1b,Sri	9/233
2_Member	GO Cellular Components	GO:0044309	neuron spine	-6.27148	-3.59433	25581,29149,29483,50646,78957,81657,312108,314721,683667	Psmc2,Strn,Slc1a3,Ptk2b,Shank1,Gabbr1,Ophn1,Anks1b,Sri	9/237
2_Member	GO Cellular Components	GO:0098793	presynapse	-5.71668	-3.21563	24588,24592,24766,29304,50646,50663,59267,81657,81755,257648,310192,312108,314721,683667	Nefm,Nf1,Scn2a,Rps6,Ptk2b,Calm2,Syt7,Gabbr1,Rab3b,Cacna1b,Trio,Ophn1,Anks1b,Sri	14/751
2_Member	GO Cellular Components	GO:0098685	Schaffer collateral - CA1 synapse	-4.55543	-2.23047	50646,78957,81657,257648,310192,314721	Ptk2b,Shank1,Gabbr1,Cacna1b,Trio,Anks1b	6/144
2_Member	GO Cellular Components	GO:0150034	distal axon	-2.62966	-0.781817	50646,50663,59267,83765,257648,312108,683667	Ptk2b,Calm2,Syt7,Rtn4,Cacna1b,Ophn1,Sri	7/446
3_Summary	GO Cellular Components	GO:0045111	intermediate filament cytoskeleton	-4.75959	-2.38346	24588,287697,307548,366991,407759,450228,681126,29564,50663,171414,293570,312937,689074	Nefm,Krt35,Dtna,Krt82,Krt83,Krt31,Krt87,Dync1i1,Calm2,Pmfbp1,Abraxas2,Cyld,Camsap3	13/-
3_Member	GO Cellular Components	GO:0045111	intermediate filament cytoskeleton	-4.75959	-2.38346	24588,287697,307548,366991,407759,450228,681126	Nefm,Krt35,Dtna,Krt82,Krt83,Krt31,Krt87	7/199
3_Member	GO Cellular Components	GO:0099513	polymeric cytoskeletal fiber	-4.43388	-2.15467	24588,29564,50663,171414,287697,293570,312937,366991,407759,450228,681126,689074	Nefm,Dync1i1,Calm2,Pmfbp1,Krt35,Abraxas2,Cyld,Krt82,Krt83,Krt31,Krt87,Camsap3	12/725
3_Member	GO Cellular Components	GO:0005882	intermediate filament	-4.25377	-2.01595	24588,287697,366991,407759,450228,681126	Nefm,Krt35,Krt82,Krt83,Krt31,Krt87	6/163
3_Member	GO Cellular Components	GO:0045095	keratin filament	-2.28776	-0.552621	366991,407759,681126	Krt82,Krt83,Krt87	3/85
4_Summary	GO Cellular Components	GO:0098562	cytoplasmic side of membrane	-3.46905	-1.30378	25740,81664,117042,307548,312937,362788,310192,361948	Gnaz,Gnai2,Rpl6,Dtna,Cyld,Traf3,Trio,Nbea	8/-
4_Member	GO Cellular Components	GO:0098562	cytoplasmic side of membrane	-3.46905	-1.30378	25740,81664,117042,307548,312937,362788	Gnaz,Gnai2,Rpl6,Dtna,Cyld,Traf3	6/227
4_Member	GO Cellular Components	GO:0009898	cytoplasmic side of plasma membrane	-3.1052	-1.10474	25740,81664,307548,312937,362788	Gnaz,Gnai2,Dtna,Cyld,Traf3	5/176
4_Member	GO Cellular Components	GO:0019898	extrinsic component of membrane	-2.67618	-0.795705	25740,81664,307548,310192,361948	Gnaz,Gnai2,Dtna,Trio,Nbea	5/220
4_Member	GO Cellular Components	GO:0019897	extrinsic component of plasma membrane	-2.5792	-0.747144	25740,81664,307548,361948	Gnaz,Gnai2,Dtna,Nbea	4/140
4_Member	GO Cellular Components	GO:0031234	extrinsic component of cytoplasmic side of plasma membrane	-2.40801	-0.633953	25740,81664,307548	Gnaz,Gnai2,Dtna	3/77
5_Summary	GO Cellular Components	GO:0036464	cytoplasmic ribonucleoprotein granule	-3.33102	-1.25593	25581,29304,29564,117042,312510,363854	Psmc2,Rps6,Dync1i1,Rpl6,Tia1,Elavl1	6/-
5_Member	GO Cellular Components	GO:0036464	cytoplasmic ribonucleoprotein granule	-3.33102	-1.25593	25581,29304,29564,117042,312510,363854	Psmc2,Rps6,Dync1i1,Rpl6,Tia1,Elavl1	6/241
5_Member	GO Cellular Components	GO:0035770	ribonucleoprotein granule	-3.15789	-1.13395	25581,29304,29564,117042,312510,363854	Psmc2,Rps6,Dync1i1,Rpl6,Tia1,Elavl1	6/260
6_Summary	GO Cellular Components	GO:0015935	small ribosomal subunit	-3.25418	-1.20542	25498,29304,290850,312937	Npm1,Rps6,Mrps31,Cyld	4/-
6_Member	GO Cellular Components	GO:0015935	small ribosomal subunit	-3.25418	-1.20542	25498,29304,290850,312937	Npm1,Rps6,Mrps31,Cyld	4/92
7_Summary	GO Cellular Components	GO:0005813	centrosome	-2.87338	-0.914862	25498,50663,81664,293570,300763,306809,312937,314721,689074,29564	Npm1,Calm2,Gnai2,Abraxas2,Lrrc49,Bicd2,Cyld,Anks1b,Camsap3,Dync1i1	10/-
7_Member	GO Cellular Components	GO:0005813	centrosome	-2.87338	-0.914862	25498,50663,81664,293570,300763,306809,312937,314721,689074	Npm1,Calm2,Gnai2,Abraxas2,Lrrc49,Bicd2,Cyld,Anks1b,Camsap3	9/650
7_Member	GO Cellular Components	GO:0000922	spindle pole	-2.35244	-0.591748	25498,29564,50663,293570	Npm1,Dync1i1,Calm2,Abraxas2	4/162
8_Summary	GO Cellular Components	GO:0043025	neuronal cell body	-2.87185	-0.914862	24588,29149,29483,50646,59267,80841,81657,83765,257648,310178,78957,117042,314721	Nefm,Strn,Slc1a3,Ptk2b,Syt7,Fabp7,Gabbr1,Rtn4,Cacna1b,Myo10,Shank1,Rpl6,Anks1b	13/-
8_Member	GO Cellular Components	GO:0043025	neuronal cell body	-2.87185	-0.914862	24588,29149,29483,50646,59267,80841,81657,83765,257648,310178	Nefm,Strn,Slc1a3,Ptk2b,Syt7,Fabp7,Gabbr1,Rtn4,Cacna1b,Myo10	10/785
8_Member	GO Cellular Components	GO:0098984	neuron to neuron synapse	-2.53916	-0.722343	24588,50646,59267,78957,83765,117042,314721	Nefm,Ptk2b,Syt7,Shank1,Rtn4,Rpl6,Anks1b	7/463
8_Member	GO Cellular Components	GO:0014069	postsynaptic density	-2.2168	-0.493892	24588,50646,78957,83765,117042,314721	Nefm,Ptk2b,Shank1,Rtn4,Rpl6,Anks1b	6/401
8_Member	GO Cellular Components	GO:0032279	asymmetric synapse	-2.10258	-0.39157	24588,50646,78957,83765,117042,314721	Nefm,Ptk2b,Shank1,Rtn4,Rpl6,Anks1b	6/424
9_Summary	GO Cellular Components	GO:0030133	transport vesicle	-2.81245	-0.875663	29564,50663,59267,81657,81664,81755,308061,24766,25740,50646,257648,362788	Dync1i1,Calm2,Syt7,Gabbr1,Gnai2,Rab3b,Pdcd6,Scn2a,Gnaz,Ptk2b,Cacna1b,Traf3	12/-
9_Member	GO Cellular Components	GO:0030133	transport vesicle	-2.81245	-0.875663	29564,50663,59267,81657,81664,81755,308061	Dync1i1,Calm2,Syt7,Gabbr1,Gnai2,Rab3b,Pdcd6	7/414
9_Member	GO Cellular Components	GO:0098797	plasma membrane protein complex	-2.69033	-0.795705	24766,25740,50646,50663,81657,81664,257648,362788	Scn2a,Gnaz,Ptk2b,Calm2,Gabbr1,Gnai2,Cacna1b,Traf3	8/559
9_Member	GO Cellular Components	GO:0070382	exocytic vesicle	-2.08934	-0.389914	50663,59267,81657,81664,81755	Calm2,Syt7,Gabbr1,Gnai2,Rab3b	5/303
10_Summary	GO Cellular Components	GO:0030017	sarcomere	-2.72854	-0.811056	50663,117042,291434,296313,683667	Calm2,Rpl6,Rpl17,Myl9,Sri	5/-
10_Member	GO Cellular Components	GO:0030017	sarcomere	-2.72854	-0.811056	50663,117042,291434,296313,683667	Calm2,Rpl6,Rpl17,Myl9,Sri	5/214
10_Member	GO Cellular Components	GO:0030016	myofibril	-2.49761	-0.695516	50663,117042,291434,296313,683667	Calm2,Rpl6,Rpl17,Myl9,Sri	5/242
10_Member	GO Cellular Components	GO:0043292	contractile fiber	-2.42268	-0.634827	50663,117042,291434,296313,683667	Calm2,Rpl6,Rpl17,Myl9,Sri	5/252
11_Summary	GO Cellular Components	GO:0098982	GABA-ergic synapse	-2.65994	-0.795705	29304,59267,81657,361948,24766,29149,78957,83765	Rps6,Syt7,Gabbr1,Nbea,Scn2a,Strn,Shank1,Rtn4	8/-
11_Member	GO Cellular Components	GO:0098982	GABA-ergic synapse	-2.65994	-0.795705	29304,59267,81657,361948	Rps6,Syt7,Gabbr1,Nbea	4/133
11_Member	GO Cellular Components	GO:0097060	synaptic membrane	-2.31422	-0.566485	24766,29149,59267,78957,81657,83765,361948	Scn2a,Strn,Syt7,Shank1,Gabbr1,Rtn4,Nbea	7/509

## Sheet: ANXA7-GOMF
GroupID	Category	Term	Description	LogP	Log(q-value)	Genes	Symbols	InTerm_InList
1_Summary	GO Molecular Functions	GO:0005198	structural molecule activity	-11.7248	-8.03117	24588,29304,64627,78957,81767,117042,287697,290850,291152,291434,297518,300079,308353,309557,312937,366991,407759,450228,681126,100362479,100910714,25498	Nefm,Rps6,Hist1h4b,Shank1,Rpl19,Rpl6,Krt35,Mrps31,Hist1h4m,Rpl17,Arpc4,Rpl3,RGD1564617,Epb41l2,Cyld,Krt82,Krt83,Krt31,Krt87,LOC100362479,LOC100910714,Npm1	22/-
1_Member	GO Molecular Functions	GO:0005198	structural molecule activity	-11.7248	-8.03117	24588,29304,64627,78957,81767,117042,287697,290850,291152,291434,297518,300079,308353,309557,312937,366991,407759,450228,681126,100362479,100910714	Nefm,Rps6,Hist1h4b,Shank1,Rpl19,Rpl6,Krt35,Mrps31,Hist1h4m,Rpl17,Arpc4,Rpl3,RGD1564617,Epb41l2,Cyld,Krt82,Krt83,Krt31,Krt87,LOC100362479,LOC100910714	21/758
1_Member	GO Molecular Functions	GO:0003735	structural constituent of ribosome	-6.45344	-3.06084	29304,81767,117042,290850,291434,300079,308353,312937,100362479,100910714	Rps6,Rpl19,Rpl6,Mrps31,Rpl17,Rpl3,RGD1564617,Cyld,LOC100362479,LOC100910714	10/296
1_Member	GO Molecular Functions	GO:0019843	rRNA binding	-4.53814	-1.51945	25498,81767,117042,291434,300079	Npm1,Rpl19,Rpl6,Rpl17,Rpl3	5/87
2_Summary	GO Molecular Functions	GO:0030507	spectrin binding	-5.00907	-1.79255	29564,309557,310178,689074,24766,29149,59267,297518,312108,683593	Dync1i1,Epb41l2,Myo10,Camsap3,Scn2a,Strn,Syt7,Arpc4,Ophn1,Jmy	10/-
2_Member	GO Molecular Functions	GO:0030507	spectrin binding	-5.00907	-1.79255	29564,309557,310178,689074	Dync1i1,Epb41l2,Myo10,Camsap3	4/33
2_Member	GO Molecular Functions	GO:0005516	calmodulin binding	-3.02919	-0.33555	24766,29149,59267,310178,689074	Scn2a,Strn,Syt7,Myo10,Camsap3	5/183
2_Member	GO Molecular Functions	GO:0003779	actin binding	-2.08353	0	297518,309557,310178,312108,683593,689074	Arpc4,Epb41l2,Myo10,Ophn1,Jmy,Camsap3	6/428
3_Summary	GO Molecular Functions	GO:0048306	calcium-dependent protein binding	-4.51412	-1.51945	29149,50663,155423,308061,313231	Strn,Calm2,Anxa7,Pdcd6,Alg2	5/-
3_Member	GO Molecular Functions	GO:0048306	calcium-dependent protein binding	-4.51412	-1.51945	29149,50663,155423,308061,313231	Strn,Calm2,Anxa7,Pdcd6,Alg2	5/88
4_Summary	GO Molecular Functions	GO:0030280	structural constituent of skin epidermis	-3.64821	-0.732723	366991,407759,681126	Krt82,Krt83,Krt87	3/-
4_Member	GO Molecular Functions	GO:0030280	structural constituent of skin epidermis	-3.64821	-0.732723	366991,407759,681126	Krt82,Krt83,Krt87	3/29
5_Summary	GO Molecular Functions	GO:0051721	protein phosphatase 2A binding	-3.19858	-0.350039	29149,117104,257648,307548,362788	Strn,Ppp2r2a,Cacna1b,Dtna,Traf3	5/-
5_Member	GO Molecular Functions	GO:0051721	protein phosphatase 2A binding	-3.19858	-0.350039	29149,117104,257648	Strn,Ppp2r2a,Cacna1b	3/41
5_Member	GO Molecular Functions	GO:0019902	phosphatase binding	-2.60069	0	29149,117104,257648,307548,362788	Strn,Ppp2r2a,Cacna1b,Dtna,Traf3	5/229
5_Member	GO Molecular Functions	GO:0019903	protein phosphatase binding	-2.19176	0	29149,117104,257648,362788	Strn,Ppp2r2a,Cacna1b,Traf3	4/180
6_Summary	GO Molecular Functions	GO:0005543	phospholipid binding	-3.07617	-0.33555	24592,25498,59267,64670,155423,310178,312108,691478	Nf1,Npm1,Syt7,Gabarapl2,Anxa7,Myo10,Ophn1,Cpne6	8/-
6_Member	GO Molecular Functions	GO:0005543	phospholipid binding	-3.07617	-0.33555	24592,25498,59267,64670,155423,310178,312108,691478	Nf1,Npm1,Syt7,Gabarapl2,Anxa7,Myo10,Ophn1,Cpne6	8/486
6_Member	GO Molecular Functions	GO:0005544	calcium-dependent phospholipid binding	-2.87197	-0.21972	59267,155423,691478	Syt7,Anxa7,Cpne6	3/53
7_Summary	GO Molecular Functions	GO:0008017	microtubule binding	-3.04774	-0.33555	24592,29564,293570,301363,683593,689074	Nf1,Dync1i1,Abraxas2,Map4k4,Jmy,Camsap3	6/-
7_Member	GO Molecular Functions	GO:0008017	microtubule binding	-3.04774	-0.33555	24592,29564,293570,301363,683593,689074	Nf1,Dync1i1,Abraxas2,Map4k4,Jmy,Camsap3	6/273
7_Member	GO Molecular Functions	GO:0015631	tubulin binding	-2.28512	0	24592,29564,293570,301363,683593,689074	Nf1,Dync1i1,Abraxas2,Map4k4,Jmy,Camsap3	6/388
8_Summary	GO Molecular Functions	GO:0017022	myosin binding	-2.45668	0	81755,296313,312915	Rab3b,Myl9,Arfgef1	3/-
8_Member	GO Molecular Functions	GO:0017022	myosin binding	-2.45668	0	81755,296313,312915	Rab3b,Myl9,Arfgef1	3/74
9_Summary	GO Molecular Functions	GO:0005200	structural constituent of cytoskeleton	-2.44022	0	24588,297518,407759	Nefm,Arpc4,Krt83	3/-
9_Member	GO Molecular Functions	GO:0005200	structural constituent of cytoskeleton	-2.44022	0	24588,297518,407759	Nefm,Arpc4,Krt83	3/75
10_Summary	GO Molecular Functions	GO:0003729	mRNA binding	-2.23329	0	29304,29578,64474,117042,312510,315133,363854	Rps6,Hnrnpa1,Hdlbp,Rpl6,Tia1,Ddx17,Elavl1	7/-
10_Member	GO Molecular Functions	GO:0003729	mRNA binding	-2.23329	0	29304,29578,64474,117042,312510,315133,363854	Rps6,Hnrnpa1,Hdlbp,Rpl6,Tia1,Ddx17,Elavl1	7/527
11_Summary	GO Molecular Functions	GO:0030674	protein-macromolecule adaptor activity	-2.20143	0	25498,29578,78957,297518,306809,308061	Npm1,Hnrnpa1,Shank1,Arpc4,Bicd2,Pdcd6	6/-
11_Member	GO Molecular Functions	GO:0030674	protein-macromolecule adaptor activity	-2.20143	0	25498,29578,78957,297518,306809,308061	Npm1,Hnrnpa1,Shank1,Arpc4,Bicd2,Pdcd6	6/404

## Sheet: ANXA7-KEGG
GroupID	Category	Term	Description	LogP	Log(q-value)	Genes	Symbols	InTerm_InList
1_Summary	KEGG Pathway	hsa05171	Coronavirus disease - COVID-19	-7.03803	-4.53909	6122,6128,6139,6143,6173,6194,7187,100529097	RPL3,RPL6,RPL17,RPL19,RPL36A,RPS6,TRAF3,RPL36A-HNRNPH2	8/-
1_Member	KEGG Pathway	hsa05171	Coronavirus disease - COVID-19	-7.03803	-4.53909	6122,6128,6139,6143,6173,6194,7187,100529097	RPL3,RPL6,RPL17,RPL19,RPL36A,RPS6,TRAF3,RPL36A-HNRNPH2	8/232
1_Member	KEGG Pathway	hsa03010	Ribosome	-6.78706	-4.53909	6122,6128,6139,6143,6173,6194,100529097	RPL3,RPL6,RPL17,RPL19,RPL36A,RPS6,RPL36A-HNRNPH2	7/167
2_Summary	KEGG Pathway	hsa04915	Estrogen signaling pathway	-4.68626	-2.61438	805,2550,2771,3881,3886,774,11345,5520,10398,2185,6194	CALM2,GABBR1,GNAI2,KRT31,KRT35,CACNA1B,GABARAPL2,PPP2R2A,MYL9,PTK2B,RPS6	11/-
2_Member	KEGG Pathway	hsa04915	Estrogen signaling pathway	-4.68626	-2.61438	805,2550,2771,3881,3886	CALM2,GABBR1,GNAI2,KRT31,KRT35	5/137
2_Member	KEGG Pathway	hsa04727	GABAergic synapse	-4.18839	-2.24145	774,2550,2771,11345	CACNA1B,GABBR1,GNAI2,GABARAPL2	4/89
2_Member	KEGG Pathway	hsa04728	Dopaminergic synapse	-3.52778	-1.75692	774,805,2771,5520	CACNA1B,CALM2,GNAI2,PPP2R2A	4/132
2_Member	KEGG Pathway	hsa05032	Morphine addiction	-2.85403	-1.1751	774,2550,2771	CACNA1B,GABBR1,GNAI2	3/91
2_Member	KEGG Pathway	hsa04024	cAMP signaling pathway	-2.66605	-1.11704	805,2550,2771,10398	CALM2,GABBR1,GNAI2,MYL9	4/225
2_Member	KEGG Pathway	hsa04670	Leukocyte transendothelial migration	-2.56393	-1.09411	2185,2771,10398	PTK2B,GNAI2,MYL9	3/115
2_Member	KEGG Pathway	hsa04371	Apelin signaling pathway	-2.33287	-0.987985	805,2771,6194	CALM2,GNAI2,RPS6	3/139
2_Member	KEGG Pathway	hsa04261	Adrenergic signaling in cardiomyocytes	-2.20957	-0.944066	805,2771,5520	CALM2,GNAI2,PPP2R2A	3/154
2_Member	KEGG Pathway	hsa04921	Oxytocin signaling pathway	-2.20957	-0.944066	805,2771,10398	CALM2,GNAI2,MYL9	3/154
2_Member	KEGG Pathway	hsa04022	cGMP-PKG signaling pathway	-2.11297	-0.886181	805,2771,10398	CALM2,GNAI2,MYL9	3/167
3_Summary	KEGG Pathway	hsa05034	Alcoholism	-4.03159	-2.18156	805,2771,8294,8359,121504,7187	CALM2,GNAI2,H4C9,H4C1,H4C16,TRAF3	6/-
3_Member	KEGG Pathway	hsa05034	Alcoholism	-4.03159	-2.18156	805,2771,8294,8359,121504	CALM2,GNAI2,H4C9,H4C1,H4C16	5/188
3_Member	KEGG Pathway	hsa05203	Viral carcinogenesis	-2.82101	-1.1751	7187,8294,8359,121504	TRAF3,H4C9,H4C1,H4C16	4/204
3_Member	KEGG Pathway	hsa05322	Systemic lupus erythematosus	-2.3504	-0.987985	8294,8359,121504	H4C9,H4C1,H4C16	3/137
4_Summary	KEGG Pathway	hsa05014	Amyotrophic lateral sclerosis	-2.72753	-1.13276	310,515,3178,4741,5701,805,2771,774,6507	ANXA7,ATP5PB,HNRNPA1,NEFM,PSMC2,CALM2,GNAI2,CACNA1B,SLC1A3	9/-
4_Member	KEGG Pathway	hsa05014	Amyotrophic lateral sclerosis	-2.72753	-1.13276	310,515,3178,4741,5701	ANXA7,ATP5PB,HNRNPA1,NEFM,PSMC2	5/364
4_Member	KEGG Pathway	hsa05012	Parkinson disease	-2.4055	-1.00262	515,805,2771,5701	ATP5PB,CALM2,GNAI2,PSMC2	4/266
4_Member	KEGG Pathway	hsa05022	Pathways of neurodegeneration - multiple diseases	-2.23205	-0.944066	515,774,805,4741,5701	ATP5PB,CACNA1B,CALM2,NEFM,PSMC2	5/476
4_Member	KEGG Pathway	hsa05016	Huntington disease	-2.19204	-0.944066	515,774,5701,6507	ATP5PB,CACNA1B,PSMC2,SLC1A3	4/306
5_Summary	KEGG Pathway	hsa04724	Glutamatergic synapse	-2.56393	-1.09411	2771,6507,50944	GNAI2,SLC1A3,SHANK1	3/-
5_Member	KEGG Pathway	hsa04724	Glutamatergic synapse	-2.56393	-1.09411	2771,6507,50944	GNAI2,SLC1A3,SHANK1	3/115
6_Summary	KEGG Pathway	hsa04152	AMPK signaling pathway	-2.50157	-1.06651	1994,5211,5520	ELAVL1,PFKL,PPP2R2A	3/-
6_Member	KEGG Pathway	hsa04152	AMPK signaling pathway	-2.50157	-1.06651	1994,5211,5520	ELAVL1,PFKL,PPP2R2A	3/121
7_Summary	KEGG Pathway	hsa04530	Tight junction	-2.09185	-0.885273	5520,10093,10398	PPP2R2A,ARPC4,MYL9	3/-
7_Member	KEGG Pathway	hsa04530	Tight junction	-2.09185	-0.885273	5520,10093,10398	PPP2R2A,ARPC4,MYL9	3/170
