# Supplementary material for: Annexin A7 enhances TIA1 axonal trafficking to counteract pathological aggregation in neurons
Source: EMBO J. 2025 Nov 3;44(24):7477–512. doi: 10.1038/s44318-025-00609-8 (PMC12706091; doi:10.1038/s44318-025-00609-8)
Supplement: Supplementary file 7 — Dataset EV3 [file 44318_2025_609_MOESM7_ESM.zip › Dataset EV3/README.txt]

Dataset EV3. GO and KEGG analysis of TIA1 and ANXA7 interacting proteins.

Related to Figure. EV2A and Appendix Fig. S2A.
