# Supplementary material for: Annexin A7 enhances TIA1 axonal trafficking to counteract pathological aggregation in neurons
Source: EMBO J. 2025 Nov 3;44(24):7477–512. doi: 10.1038/s44318-025-00609-8 (PMC12706091; doi:10.1038/s44318-025-00609-8)
Supplement: Supplementary file 14 — Movie EV7 [file 44318_2025_609_MOESM14_ESM.zip]

Archive with 3 entries (2 files):
- EMBOJ-2024-119578_Movie EV7/
- EMBOJ-2024-119578_Movie EV7/Movie EV7.avi
- EMBOJ-2024-119578_Movie EV7/Movie EV7.docx
