# Supplementary material for: Annexin A7 enhances TIA1 axonal trafficking to counteract pathological aggregation in neurons
Source: EMBO J. 2025 Nov 3;44(24):7477–512. doi: 10.1038/s44318-025-00609-8 (PMC12706091; doi:10.1038/s44318-025-00609-8)
Supplement: Supplementary file 23 — Source datad Fig. 1 [file 44318_2025_609_MOESM23_ESM.zip]

Archive with 89 entries (73 files):
- EMBOJ-2024-119578_SourceDataForFigure1/
- EMBOJ-2024-119578_SourceDataForFigure1/.DS_Store
- EMBOJ-2024-119578_SourceDataForFigure1/1B/
- EMBOJ-2024-119578_SourceDataForFigure1/1B/CY5-UTP.tif
- EMBOJ-2024-119578_SourceDataForFigure1/1B/GFP-TIA1.tif
- EMBOJ-2024-119578_SourceDataForFigure1/1B/Kymograph-Composite.tif
- EMBOJ-2024-119578_SourceDataForFigure1/1B/Kymograph-CY5-UTP.tif
- EMBOJ-2024-119578_SourceDataForFigure1/1B/Kymograph-GFP-TIA1.tif
- EMBOJ-2024-119578_SourceDataForFigure1/1B/Overlay.tif
- EMBOJ-2024-119578_SourceDataForFigure1/1B/Thumbs.db
- EMBOJ-2024-119578_SourceDataForFigure1/1B/TIA1 and CY5-UTP.tif
- EMBOJ-2024-119578_SourceDataForFigure1/1B'/
- EMBOJ-2024-119578_SourceDataForFigure1/1B'/Fig.1B'.xlsx
- EMBOJ-2024-119578_SourceDataForFigure1/1B'/~$Fig.1B'.xlsx
- EMBOJ-2024-119578_SourceDataForFigure1/1C/
- EMBOJ-2024-119578_SourceDataForFigure1/1C/Thumbs.db
- EMBOJ-2024-119578_SourceDataForFigure1/1C/TIA1-mCherry and EGFP-N1 in device.tif
- EMBOJ-2024-119578_SourceDataForFigure1/1D/
- EMBOJ-2024-119578_SourceDataForFigure1/1D/Overlay.tif
- EMBOJ-2024-119578_SourceDataForFigure1/1D/Thumbs.db
- EMBOJ-2024-119578_SourceDataForFigure1/1D/TIA-mCherry Montage.tif
- EMBOJ-2024-119578_SourceDataForFigure1/1D/TIA1-mCherry and EGFP.tif
- EMBOJ-2024-119578_SourceDataForFigure1/1D/TIA1-mCherry.tif
- EMBOJ-2024-119578_SourceDataForFigure1/1D'-D''/
- EMBOJ-2024-119578_SourceDataForFigure1/1D'-D''/Fig.1D''.xlsx
- EMBOJ-2024-119578_SourceDataForFigure1/1D'-D''/Fig.1D'.xlsx
- EMBOJ-2024-119578_SourceDataForFigure1/1D'-D''/Thumbs.db
- EMBOJ-2024-119578_SourceDataForFigure1/1D'-D''/~$Fig.1D''.xlsx
- EMBOJ-2024-119578_SourceDataForFigure1/1E/
- EMBOJ-2024-119578_SourceDataForFigure1/1E/0s_ROI_GFP-TIA1.tif
- EMBOJ-2024-119578_SourceDataForFigure1/1E/0s_ROI_LysoTracker.tif
- EMBOJ-2024-119578_SourceDataForFigure1/1E/0s_ROI_Merge.tif
- EMBOJ-2024-119578_SourceDataForFigure1/1E/20s_ROI_GFP-TIA1.tif
- EMBOJ-2024-119578_SourceDataForFigure1/1E/20s_ROI_LysoTracker.tif
- EMBOJ-2024-119578_SourceDataForFigure1/1E/20s_ROI_Merge.tif
- EMBOJ-2024-119578_SourceDataForFigure1/1E/40s_ROI_GFP-TIA1.tif
- EMBOJ-2024-119578_SourceDataForFigure1/1E/40s_ROI_LysoTracker.tif
- EMBOJ-2024-119578_SourceDataForFigure1/1E/40s_ROI_Merge.tif
- EMBOJ-2024-119578_SourceDataForFigure1/1E/Thumbs.db
- EMBOJ-2024-119578_SourceDataForFigure1/1E'/
- EMBOJ-2024-119578_SourceDataForFigure1/1E'/Fig.1E'.xlsx
- EMBOJ-2024-119578_SourceDataForFigure1/1E'/Thumbs.db
- EMBOJ-2024-119578_SourceDataForFigure1/1F/
- EMBOJ-2024-119578_SourceDataForFigure1/1F/DIC1B-mRFP 0s.tif
- EMBOJ-2024-119578_SourceDataForFigure1/1F/DIC1B-mRFP 32s.tif
- EMBOJ-2024-119578_SourceDataForFigure1/1F/DIC1B-mRFP 64s.tif
- EMBOJ-2024-119578_SourceDataForFigure1/1F/EGFP-TIA1 0s.tif
- EMBOJ-2024-119578_SourceDataForFigure1/1F/EGFP-TIA1 32s.tif
- EMBOJ-2024-119578_SourceDataForFigure1/1F/EGFP-TIA1 64s.tif
- EMBOJ-2024-119578_SourceDataForFigure1/1F/Merge 0s.tif
- EMBOJ-2024-119578_SourceDataForFigure1/1F/Merge 32s.tif
- EMBOJ-2024-119578_SourceDataForFigure1/1F/Merge 64s.tif
- EMBOJ-2024-119578_SourceDataForFigure1/1F/Thumbs.db
- EMBOJ-2024-119578_SourceDataForFigure1/1F'/
- EMBOJ-2024-119578_SourceDataForFigure1/1F'/Fig.1F'.xlsx
- EMBOJ-2024-119578_SourceDataForFigure1/1F'/Thumbs.db
- EMBOJ-2024-119578_SourceDataForFigure1/1G/
- EMBOJ-2024-119578_SourceDataForFigure1/1G/Control 0s.tif
- EMBOJ-2024-119578_SourceDataForFigure1/1G/Control 30s.tif
- EMBOJ-2024-119578_SourceDataForFigure1/1G/Control 60s.tif
- EMBOJ-2024-119578_SourceDataForFigure1/1G/README.txt
- EMBOJ-2024-119578_SourceDataForFigure1/1G/shDIC1B-1# 0s.tif
- EMBOJ-2024-119578_SourceDataForFigure1/1G/shDIC1B-1# 30s.tif
- EMBOJ-2024-119578_SourceDataForFigure1/1G/shDIC1B-1# 60s.tif
- EMBOJ-2024-119578_SourceDataForFigure1/1G/shDIC1B-2# 0s.tif
- EMBOJ-2024-119578_SourceDataForFigure1/1G/shDIC1B-2# 30s.tif
- EMBOJ-2024-119578_SourceDataForFigure1/1G/shDIC1B-2# 60s.tif
- EMBOJ-2024-119578_SourceDataForFigure1/1G/Thumbs.db
- EMBOJ-2024-119578_SourceDataForFigure1/1G'/
- EMBOJ-2024-119578_SourceDataForFigure1/1G'/Fig.1G'.xlsx
- EMBOJ-2024-119578_SourceDataForFigure1/1G'/Thumbs.db
- EMBOJ-2024-119578_SourceDataForFigure1/1H/
- EMBOJ-2024-119578_SourceDataForFigure1/1H/+5% 1,6-Hex 0s.tif
- EMBOJ-2024-119578_SourceDataForFigure1/1H/+5% 1,6-Hex 40s.tif
- EMBOJ-2024-119578_SourceDataForFigure1/1H/+5% 1,6-Hex 80s.tif
- EMBOJ-2024-119578_SourceDataForFigure1/1H/before.tif
- EMBOJ-2024-119578_SourceDataForFigure1/1H/Kymograph.tif
- EMBOJ-2024-119578_SourceDataForFigure1/1H/Thumbs.db
- EMBOJ-2024-119578_SourceDataForFigure1/1H'- 1H''/
- EMBOJ-2024-119578_SourceDataForFigure1/1H'- 1H''/Fig.1H''.xlsx
- EMBOJ-2024-119578_SourceDataForFigure1/1H'- 1H''/Fig.1H'.xlsx
- EMBOJ-2024-119578_SourceDataForFigure1/1I'/
- EMBOJ-2024-119578_SourceDataForFigure1/1I'/After 0s_raw-ROI.tif
- EMBOJ-2024-119578_SourceDataForFigure1/1I'/After 19s_raw-ROI.tif
- EMBOJ-2024-119578_SourceDataForFigure1/1I'/After 37s_raw-ROI.tif
- EMBOJ-2024-119578_SourceDataForFigure1/1I'/Before_raw-ROI.tif
- EMBOJ-2024-119578_SourceDataForFigure1/1I'/Thumbs.db
- EMBOJ-2024-119578_SourceDataForFigure1/1I''/
- EMBOJ-2024-119578_SourceDataForFigure1/1I''/Fig.1I''.xlsx
