# Supplementary material for: Annexin A7 enhances TIA1 axonal trafficking to counteract pathological aggregation in neurons
Source: EMBO J. 2025 Nov 3;44(24):7477–512. doi: 10.1038/s44318-025-00609-8 (PMC12706091; doi:10.1038/s44318-025-00609-8)
Supplement: Supplementary file 23 — Source datad Fig. 1 [file 44318_2025_609_MOESM23_ESM.zip › EMBOJ-2024-119578_SourceDataForFigure1/1B'/Fig.1B'.xlsx]

## Sheet: Fig1B‘
Retrograde %
All RNPs	TIA1+ RNPs
25	100
0	50
50	100
42.8571	50
50	50
46.1538	100
46.6667	0
42.8571	50
33.3333	100
50	75
25	100
57.1429	100
40	100
60	0
12.5	100
25	100
50	75
66.6667	100
42.8571	50
42.8571	100
33.3333	100
50	100
25
12.5
33.3333
0
50
33.3333
25
60
42.8571
40
20
40
33.3333
50
0
66.6667
50
0
60
50
