# Supplementary material for: Annexin A7 enhances TIA1 axonal trafficking to counteract pathological aggregation in neurons
Source: EMBO J. 2025 Nov 3;44(24):7477–512. doi: 10.1038/s44318-025-00609-8 (PMC12706091; doi:10.1038/s44318-025-00609-8)
Supplement: Supplementary file 23 — Source datad Fig. 1 [file 44318_2025_609_MOESM23_ESM.zip › EMBOJ-2024-119578_SourceDataForFigure1/1D'-D''/Fig.1D''.xlsx]

## Sheet:  Trajectory%
axon#	Retrograde Trajectory%	Anterograde Trajectory%
1	24.5614	28.0702
2	51.8182	42.7273
3	56.7901	23.4568
4	57.8947	36.8421
5	50	20
6	44.5783	32.5301
7	42.5532	21.2766
8	41.2371	27.835
9	2.94118	20.5882
10	29.5652	40.8696
11	33.8983	15.2542
12	39.0729	41.7219
13	26.7442	22.093
14	10	0
15	63.964	23.4234
16	46.2264	40.566
17	40	50.5882
18	55.7692	28.8462
19	40	28
20	52.9412	30.8823
21	49.0909	29.0909
22	36.8421	15.7895
23	60	10
24	22.2222	0
25	38.8889	33.3333
26	63.1579	5.26316
27	48.3871	25.8065
28	28.5714	0
29	15.7895	0
30	21.7391	4.34783
31	44.4444	11.1111
32	25	0
33	16.6667	50
34	33.3333	0
35	33.3333	0
36	28	24
37	32	28
38	33.3333	22.2222
39	10.7143	35.7143
40	23.9437	25.3521
41	17.9487	17.9487
42	27.2727	0
43	35.4839	16.129
44	19.4444	25
45	11.7647	29.4118
46	37.6623	27.2727
47	37.5	25
48	13.5135	16.2162
49	35	20
50	14.2857	7.14286
51	42.8571	25
52	22.2222	22.2222
53	12.5	0
