# Supplementary material for: Annexin A7 enhances TIA1 axonal trafficking to counteract pathological aggregation in neurons
Source: EMBO J. 2025 Nov 3;44(24):7477–512. doi: 10.1038/s44318-025-00609-8 (PMC12706091; doi:10.1038/s44318-025-00609-8)
Supplement: Supplementary file 23 — Source datad Fig. 1 [file 44318_2025_609_MOESM23_ESM.zip › EMBOJ-2024-119578_SourceDataForFigure1/1D'-D''/Fig.1D'.xlsx]

## Sheet: Fig1D‘
Bin of Trafficking speed (μm/s)	Percentage
	axon1	axon2	axon3	axon4	axon5	axon6	axon7	axon8	axon9	axon10	axon11	axon12	axon13	axon14	axon15	axon16	axon17	axon18	axon19	axon20	axon21	axon22	axon23	axon24	axon25	axon26	axon27	axon28	axon29	axon30	axon31	axon32	axon33	axon34	axon35	axon36	axon37	axon38	axon39	axon40	axon41	axon42	axon43	axon44	axon45	axon46	axon47	axon48	axon49
≤-0.5	0	0.909091	0	0	5	0	0	1.03093	0	0	0	0	0	0	0.900901	0.943396	3.52941	0	2	0	0	0	0	11.1111	0	5.26316	0	0	0	0	0	0	16.6667	0	0	0	4	0	0	0	0	0	0	0	0	0	0	0	0
-0.4	0.877193	3.63636	0	0	5	2.40964	0	1.03093	0	0.869565	1.69491	0	0	0	1.8018	3.77359	4.70588	3.84615	0	1.47059	0	0	0	11.1111	0	0	0	14.2857	0	0	0	0	0	0	0	0	0	0	0	0	0	0	0	2.77778	2.94118	0	12.5	0	0
-0.3	2.63158	5.45455	2.46914	5.26316	5	4.81928	4.25532	5.15464	0	1.73913	5.08475	0	5.81395	0	4.5045	7.54717	7.05882	13.4615	2	1.47059	1.81818	2.63158	10	0	0	10.5263	6.45161	0	0	4.34783	0	0	0	33.3333	16.6667	8	0	11.1111	3.57143	0	2.5641	0	0	0	2.94118	1.2987	0	0	0
-0.2	3.50877	20	17.284	28.0702	17.5	12.0482	8.51064	8.24742	0	3.47826	15.2542	13.245	2.32558	0	26.1261	16.9811	10.5882	21.1538	6	16.1765	21.8182	10.5263	10	0	22.2222	15.7895	16.129	0	5.26316	4.34783	22.2222	0	0	0	16.6667	8	8	0	3.57143	0	5.12821	9.09091	6.45161	8.33333	2.94118	10.3896	12.5	0	0
-0.1	30.7018	23.6364	48.1482	24.5614	27.5	34.9398	40.4255	34.0206	14.7059	29.5652	18.6441	32.4503	37.2093	15	34.2342	20.7547	14.1176	23.0769	38	38.2353	34.5455	52.6316	50	11.1111	22.2222	36.8421	29.0323	14.2857	42.1053	47.8261	22.2222	50	16.6667	0	0	24	20	22.2222	7.14286	35.2113	25.641	36.3636	38.7097	22.2222	11.7647	38.961	12.5	29.7297	45
0	17.5439	1.81818	3.7037	1.75439	15	9.63855	17.0213	20.6186	61.7647	7.82609	38.983	7.94702	20.9302	75	8.10811	5.66038	4.70588	5.76923	18	8.82353	9.09091	18.4211	10	66.6667	22.2222	26.3158	16.129	71.4286	42.1053	39.1304	44.4444	50	16.6667	33.3333	66.6667	24	32	44.4444	46.4286	33.8028	38.4615	54.5455	38.7097	25	47.0588	14.2857	37.5	45.946	30
0.1	38.5965	15.4545	23.4568	19.2982	17.5	22.8916	23.4043	17.5258	17.6471	45.2174	13.5593	33.7748	31.3954	10	9.00901	22.6415	21.1765	13.4615	20	23.5294	18.1818	13.1579	10	0	22.2222	5.26316	16.129	0	10.5263	0	0	0	16.6667	33.3333	0	24	24	11.1111	21.4286	29.5775	25.641	0	9.67742	36.1111	17.6471	22.0779	25	21.6216	15
0.2	5.26316	20.9091	3.7037	21.0526	7.5	8.43374	6.38298	10.3093	0	9.56522	6.77966	10.596	1.16279	0	9.90991	13.2075	16.4706	15.3846	8	5.88235	7.27273	0	10	0	5.55556	0	9.67742	0	0	0	11.1111	0	16.6667	0	0	4	0	0	10.7143	1.40845	0	0	3.22581	5.55556	8.82353	10.3896	0	0	10
0.3	0.877193	6.36364	1.23457	0	0	3.61446	0	1.03093	2.94118	1.73913	0	1.98676	0	0	3.6036	3.77359	15.2941	3.84615	6	2.94118	7.27273	2.63158	0	0	0	0	3.22581	0	0	4.34783	0	0	0	0	0	0	0	11.1111	3.57143	0	0	0	3.22581	0	2.94118	2.5974	0	2.7027	0
0.4	0	0.909091	0	0	0	1.20482	0	1.03093	2.94118	0	0	0	1.16279	0	0.900901	2.83019	1.17647	0	0	0	0	0	0	0	5.55556	0	0	0	0	0	0	0	16.6667	0	0	4	0	0	3.57143	0	2.5641	0	0	0	0	0	0	0	0
≥0.5	0	0.909091	0	0	0	0	0	0	0	0	0	0	0	0	0.900901	1.88679	1.17647	0	0	1.47059	0	0	0	0	0	0	3.22581	0	0	0	0	0	0	0	0	4	12	0	0	0	0	0	0	0	2.94118	0	0	0	0
[truncated: 4 more columns]
