# Supplementary material for: Annexin A7 enhances TIA1 axonal trafficking to counteract pathological aggregation in neurons
Source: EMBO J. 2025 Nov 3;44(24):7477–512. doi: 10.1038/s44318-025-00609-8 (PMC12706091; doi:10.1038/s44318-025-00609-8)
Supplement: Supplementary file 23 — Source datad Fig. 1 [file 44318_2025_609_MOESM23_ESM.zip › EMBOJ-2024-119578_SourceDataForFigure1/1E'/Fig.1E'.xlsx]

## Sheet: Co-Trafficking TIA1 granules%
Co-Trafficking TIA1 granules %
CTB	BoNT/A-Hc	LysoTracker
0	25	0
0	33.3333	50
14.2857	0	80
0	0	0
0	50	25
0	0	0
0	66.6667	60
0	0	66.6667
0	33.3333	0
0	50	33.3333
0	0	16.6667
0	0
0
0
