# Supplementary material for: Annexin A7 enhances TIA1 axonal trafficking to counteract pathological aggregation in neurons
Source: EMBO J. 2025 Nov 3;44(24):7477–512. doi: 10.1038/s44318-025-00609-8 (PMC12706091; doi:10.1038/s44318-025-00609-8)
Supplement: Supplementary file 23 — Source datad Fig. 1 [file 44318_2025_609_MOESM23_ESM.zip › EMBOJ-2024-119578_SourceDataForFigure1/1F'/Fig.1F'.xlsx]

## Sheet: Co-trafficking TIA1 granules%
Co-Trafficking TIA1 granules %
MitoTracker	GFP-Rab5	DIC1B-mRFP
75	58.3333	75
25	47.3684	100
66.6667	37.5	100
0	33.3333	100
0	80	100
0	83.3333	100
0	50	85.7143
50	50	100
33.3333	60	100
0	33.3333	66.6667
0	66.6667	100
16.6667	100	100
0	33.3333	100
20	37.5	100
33.3333	33.3333	100
0	33.3333	100
40	60	100
0	0	100
0	100
0	50
0	0
0	0
0	66.6667
0	75
0	50
