# Supplementary material for: Annexin A7 enhances TIA1 axonal trafficking to counteract pathological aggregation in neurons
Source: EMBO J. 2025 Nov 3;44(24):7477–512. doi: 10.1038/s44318-025-00609-8 (PMC12706091; doi:10.1038/s44318-025-00609-8)
Supplement: Supplementary file 23 — Source datad Fig. 1 [file 44318_2025_609_MOESM23_ESM.zip › EMBOJ-2024-119578_SourceDataForFigure1/1G/README.txt]

The file includes the original axon images, and the region of interest (ROI) displayed in Fig. 1G is marked with a box.
