# Supplementary material for: Annexin A7 enhances TIA1 axonal trafficking to counteract pathological aggregation in neurons
Source: EMBO J. 2025 Nov 3;44(24):7477–512. doi: 10.1038/s44318-025-00609-8 (PMC12706091; doi:10.1038/s44318-025-00609-8)
Supplement: Supplementary file 23 — Source datad Fig. 1 [file 44318_2025_609_MOESM23_ESM.zip › EMBOJ-2024-119578_SourceDataForFigure1/1G'/Fig.1G'.xlsx]

## Sheet: Sheet1
Average speed (µm/s)
Control	shDIC1B-1#	shDIC1B-2#
0.081795	0.06321	0.051356
0.139976	0.051521	0.053367
0.054422	0.136707	0.166174
0.050263	0.092798	0.13767
0.174722	0.085277	0.108007
0.795674	0.111385	0.066723
0.051883	0.065706	0.053457
0.209926	0.071782	0.06693
0.299332	0.058132	0.072493
0.095139	0.146144	0.122316
0.079805	0.055138	0.058027
0.068047	0.131389	0.053404
0.122593	0.116293	0.056697
0.119292	0.090521	0.131217
0.11237	0.086871	0.089756
0.078233	0.187191	0.121541
0.085646	0.072809	0.068823
0.056343	0.117608	0.061522
0.064127	0.091877	0.052424
0.094305	0.089806	0.203258
0.077217	0.074562	0.194715
0.054201	0.088676	0.204154
0.163889	0.174292	0.050458
0.253994	0.067635	0.070873
0.165727	0.08222	0.115333
0.057956	0.116755	0.055788
0.284634	0.222386	0.123127
0.087347	0.051428	0.092135
0.573125	0.101843	0.066305
0.244685	0.051099	0.063163
0.079845	0.121804	0.076857
0.108974	0.060758	0.159904
0.05445	0.143785	0.145815
0.079691	0.084407	0.078403
0.167586	0.134823	0.051448
0.174751	0.064138	0.088945
0.345856	0.120624	0.065821
0.294641	0.13144	0.051612
0.064489	0.120847	0.087837
0.05385	0.086863	0.05348
0.087616	0.075938	0.244183
0.051015	0.127798	0.062083
0.050578	0.064402	0.089925
0.065035	0.101847	0.11337
0.236195	0.066196	0.096868
0.118745	0.179224	0.06103
0.129841	0.076752	0.084501
0.174097	0.060421	0.104625
0.178514	0.104656	0.112305
0.183474	0.050134	0.066055
0.17368	0.055688	0.080457
0.072058		0.070582
0.199903		0.076623
0.136077		0.087735
0.052692
0.306199
0.109692
0.302867
0.125389
0.058276
0.280143
0.120184
0.09527
0.143167
0.059181
0.176603
0.060889
0.052239
0.111433
0.19417
0.097895
0.094724
0.160987
0.175968
0.16031
0.057275
0.070298
0.487906
0.064715
0.051809
0.053699
0.133206
0.257708
0.069021
0.066979
0.053132
0.116159
0.173877
0.060802
0.123396
0.117378
0.057322
0.108044
0.060858
0.069864
0.119598
0.097978
0.313312
0.282077
0.261581
0.097782
0.127955
0.146808
0.074522
0.146471
0.116851
0.180591
0.114234
0.104675
0.070413
0.15461
0.095642
0.247102
0.06573
0.132638
0.084214
0.151145
0.070438
0.13262
0.06315
0.131869
0.331143
0.053783
0.362669
0.117007
0.08489
0.076953
0.216938
0.064915
0.062727
0.087808
0.100771
0.293752
0.689211
0.218319
0.182035
0.256905
0.356728
0.123216
0.073577
0.152467
0.253769
0.129336
0.240715
0.057577
0.081052
0.103159
0.1096
0.112585
0.063009
0.063222
0.101197
0.094059
0.174886
0.106809
0.064788
0.081833
0.073055
0.096081
0.234525
0.352057
0.06388
0.39661
0.118614
0.420044
0.157012
0.050656
0.125111
0.085679
0.121302
0.167936
0.111452
0.083662
0.27268
0.067496
0.083582
0.086238
0.168443
0.129907
0.078675
0.056487
0.063716
0.070839
0.125261
0.098617
0.093534
0.058826
0.238057
0.125186
0.057063
0.124945
0.110479
0.195795
0.099394
0.095671
0.139798
0.197005
0.187066
0.079011
0.096979
0.129522
0.064603
0.098904
0.186167
0.074241
0.076342
0.099049
0.167981
0.103948
0.193616
0.082497
0.294674
0.130787
0.067886
0.073351
0.08033
