# Supplementary material for: Annexin A7 enhances TIA1 axonal trafficking to counteract pathological aggregation in neurons
Source: EMBO J. 2025 Nov 3;44(24):7477–512. doi: 10.1038/s44318-025-00609-8 (PMC12706091; doi:10.1038/s44318-025-00609-8)
Supplement: Supplementary file 23 — Source datad Fig. 1 [file 44318_2025_609_MOESM23_ESM.zip › EMBOJ-2024-119578_SourceDataForFigure1/1H'- 1H''/Fig.1H''.xlsx]

## Sheet: Sheet1
TIA1 heterogeneity index
-Hex	+Hex
1.03085	0.835069
1.03613	1.00472
0.98287	0.754527
1.0381	1.02603
0.994395	0.998001
0.920584	0.800603
1.01331	0.897116
0.988782	0.950423
0.988655	0.988655
0.955827	0.949236
0.951134	0.853992
1.01646	0.985479
0.965145	0.950846
0.97732	0.882176
1.02385	0.994955
1.02277	0.819673
1.07377	0.870289
0.987108	0.964152
0.961501	1.02767
1.01281	1.1089
0.98863	0.899952
0.982045	0.859983
1.01731	0.723544
1.01589	0.974591
0.996825	0.890617
1.04847	0.998005
0.957572	0.860668
0.972176	0.945981
1.00069	0.942025
0.933186	0.875539
1.03071	0.997934
1.06386	0.933314
1.0274	0.977735
0.968777	0.891008
1.01726	0.912194
1.05648	1.01166
1.08463	0.916063
1.09432	0.598231
1.02583	1.21037
0.944424	0.993726
