# Supplementary material for: Annexin A7 enhances TIA1 axonal trafficking to counteract pathological aggregation in neurons
Source: EMBO J. 2025 Nov 3;44(24):7477–512. doi: 10.1038/s44318-025-00609-8 (PMC12706091; doi:10.1038/s44318-025-00609-8)
Supplement: Supplementary file 23 — Source datad Fig. 1 [file 44318_2025_609_MOESM23_ESM.zip › EMBOJ-2024-119578_SourceDataForFigure1/1H'- 1H''/Fig.1H'.xlsx]

## Sheet: Sheet1
time(s)	TIA1 heterogeneity index
	axon1	axon2	axon3	axon4	axon5	axon6	axon7	axon8	axon9	axon10	axon11	axon12	axon13	axon14	axon15	axon16	axon17	axon18	axon19	axon20	axon21	axon22	axon23	axon24	axon25	axon26	axon27	axon28	axon29	axon30	axon31	axon32	axon33	axon34	axon35	axon36	axon37	axon38	axon39	axon40
0	0.974247	1.00947	1.00784	0.968066	1.00819	1.05329	0.99601	0.957516	1.01297	0.992117	0.982217	1.03692	1.03335	1.03869	1.01545	0.994128	0.968424	0.989195	1.03689	1.00989	0.986694	1.01429	0.983723	1.04146	0.987776	0.987883	1.03618	1.00677	0.999804	1.04018	0.970254	0.996907	1.00869	1.04579	0.989386	0.966293	0.967091	1.04168	0.980434	0.986923
15	0.989711	0.96731	0.98287	0.997944	1.02376	0.99179	1.01985	1.01426	1.01297	0.962419	1.01726	0.985479	1.02555	0.98889	0.999134	0.991296	1.02781	1.06902	1.07801	1.02969	1.01535	1.00177	1.02275	0.979805	0.993174	0.975298	1.07176	1.04284	1.01104	1.03783	0.976554	0.973422	0.99027	1.02958	0.992632	0.992409	0.983179	1.01145	1.0413	1.06263
30	0.979402	0.971682	1.04345	1.00392	0.998001	1.03756	1.01014	1.08193	0.996759	0.988787	1.03609	0.999262	0.993742	0.974662	0.970587	0.971116	0.982403	0.995113	0.942014	0.960873	1.01535	1.01429	1.02275	0.9888	0.985871	1.01934	1.01497	0.999853	1.00159	1.03482	0.995409	0.971984	0.98261	0.974915	0.997404	0.970646	0.999563	0.888898	0.979616	1.02555
45	1.02579	1.01541	0.982968	0.991969	0.975662	0.996772	0.960691	0.957516	0.988655	1.10085	1.0133	0.961881	0.982216	1.02044	0.990978	1.02069	0.947595	0.959561	0.981589	0.986732	0.993975	0.987594	0.953455	0.974042	1.03635	0.969006	0.919518	0.978357	0.986883	0.953989	1.02707	0.993826	0.991024	0.980937	1.00332	1.01417	0.965535	0.963658	0.972822	0.980471
60	1.03085	1.03613	0.98287	1.0381	0.994395	0.920584	1.01331	0.988782	0.988655	0.955827	0.951134	1.01646	0.965145	0.97732	1.02385	1.02277	1.07377	0.987108	0.961501	1.01281	0.98863	0.982045	1.01731	1.01589	0.996825	1.04847	0.957572	0.972176	1.00069	0.933186	1.03071	1.06386	1.0274	0.968777	1.01726	1.05648	1.08463	1.09432	1.02583	0.944424
75	0.948473	0.960886	0.899416	1.02603	0.969158	0.84592	0.993044	0.919854	1.03262	0.962419	0.870319	0.989168	0.999638	0.93909	1.07009	0.999388	1.03542	0.991699	0.916901	1.04527	0.945879	0.976497	0.851086	0.953695	0.942054	1.0873	0.894601	0.934602	1.00069	0.918326	1.04164	1.08387	0.949531	0.932296	1.04513	1.07076	1.05847	0.637579	1.08282	0.933119
90	1.01548	0.972654	0.857417	0.993719	1.00444	0.910412	0.932435	0.926876	0.994814	0.92946	0.857886	1.01646	0.960549	0.941389	1.08263	0.95376	1.02781	0.948612	0.921979	1.13441	0.905373	0.978875	0.774962	0.980249	0.928401	1.02258	0.927688	0.958854	1.00069	0.919012	1.02707	1.09491	0.933862	0.895004	0.980096	1.08424	1.0454	0.629813	1.04953	0.981039
105	0.948473	0.951277	0.853806	0.977747	1.05371	0.84592	0.939499	0.933898	1.00486	0.975603	0.820586	0.957913	0.99666	0.887529	0.990827	0.887219	0.920536	0.959561	0.905491	1.11669	0.910795	0.904369	0.773715	0.989532	0.9311	0.981591	0.88467	0.959383	1.00414	0.885936	1.0125	1.06853	0.946123	0.875026	0.919711	1.01924	0.979385	0.552521	1.13099	0.966099
120	0.959401	1.02027	0.807275	1.01999	1.08624	0.901308	0.881151	0.933898	0.982371	0.985457	0.835154	0.961881	0.93426	0.88929	0.974313	0.842858	0.851575	0.979774	0.912523	1.1617	0.905373	0.915466	0.756185	0.953329	0.914669	0.996692	0.910118	0.948763	0.96618	0.865736	1.02191	1.02236	0.954807	0.908988	0.927432	1.02445	0.935197	0.56655	1.24022	1.08009
135	0.933885	1.04213	0.764454	1.0242	1.06883	0.884982	0.888145	0.922053	0.978768	0.933311	0.853992	0.968703	0.982216	0.896404	0.961928	0.821705	0.858537	1.02301	0.92168	1.12318	0.89453	0.93308	0.740555	0.959363	0.898238	0.95786	0.882007	0.913361	0.945476	0.824922	1.0032	0.987156	0.95371	0.925441	0.924356	1.06752	0.939246	0.601872	1.18648	0.989757
150	0.917545	0.919211	0.789274	0.980017	1.01989	0.886202	0.897116	0.981617	0.980551	0.969011	0.820586	0.99599	0.957996	0.919831	0.98257	0.845973	0.902984	0.982517	0.978716	1.1037	0.881752	0.926562	0.7017	0.968462	0.917606	1.02964	0.90353	0.956343	0.94226	0.906137	0.945148	0.959698	0.983315	0.966571	0.882551	1.03888	0.931149	0.588904	1.19908	1.02547
165	0.902081	0.961965	0.727397	0.991969	1.01201	0.795568	0.890052	0.960122	0.972447	0.998775	0.839236	1.00615	0.955494	0.88929	0.970185	0.78404	0.833281	0.999763	0.998841	1.1155	0.908471	0.841489	0.696343	0.953329	0.890617	0.970804	0.850381	0.964103	0.959279	0.86285	0.983366	0.92632	0.973799	0.936349	0.904872	1.04234	0.920063	0.565157	1.25951	0.952955
180	0.835069	1.00472	0.754527	1.02603	0.998001	0.800603	0.897116	0.950423	0.988655	0.949236	0.853992	0.985479	0.950846	0.882176	0.994955	0.819673	0.870289	0.964152	1.02767	1.1089	0.899952	0.859983	0.723544	0.974591	0.890617	0.998005	0.860668	0.945981	0.942025	0.875539	0.997934	0.933314	0.977735	0.891008	0.912194	1.01166	0.916063	0.598231	1.21037	0.993726
195	0.867544	1.00825	0.772176	0.977747	0.998001	0.790533	0.86886	0.974452	0.9547	0.97214	0.820586	0.989168	1.00693	0.876714	0.999134	0.866607	0.859458	0.985813	1.02685	1.06475	0.903127	0.83779	0.723126	0.968367	0.909192	0.95075	0.867254	0.92036	0.917909	0.883051	0.979723	0.964645	0.936369	0.863039	0.904872	1.05249	0.893427	0.600629	1.07329	0.936619
210	0.836924	0.970691	0.789274	0.999816	0.965808	0.775427	0.90418	0.995947	0.970746	0.955827	0.87911	0.959016	0.983805	0.85231	0.978442	0.838421	0.856901	1.00547	1.01555	1.05177	0.897783	0.843338	0.794267	0.992131	0.892761	1.01114	0.857025	0.941682	0.94862	0.827326	0.972439	0.953102	0.99027	0.891761	0.935113	1.04899	0.928064	0.600458	1.05456	1.01654
225	0.855688	0.935244	0.825693	0.932211	1.01088	0.817603	0.86886	0.99298	1.01512	0.978799	0.87283	0.968703	0.953041	0.859353	0.97501	0.853544	0.878049	0.940346	1.04018	1.0693	0.908471	0.876628	0.760621	0.945224	0.958485	1.03822	0.837783	0.934119	0.914497	0.850524	1.04114	0.968722	0.999175	0.907975	0.90761	0.99891	0.847695	0.638669	1.09975	0.960266
240	0.770583	0.940588	0.764065	0.97543	0.978685	0.862472	0.846185	0.950423	0.988655	0.942644	0.835154	0.941415	0.979443	0.859353	0.97098	0.867587	0.941015	1.01104	1.026	1.03629	0.906213	0.857881	0.8124	0.968279	0.966185	0.992968	0.84079	0.920203	0.993785	0.853368	1.06349	0.938835	0.972976	0.926968	0.927493	0.994476	0.89738	0.426022	1.01429	0.928407
