# Supplementary material for: Annexin A7 enhances TIA1 axonal trafficking to counteract pathological aggregation in neurons
Source: EMBO J. 2025 Nov 3;44(24):7477–512. doi: 10.1038/s44318-025-00609-8 (PMC12706091; doi:10.1038/s44318-025-00609-8)
Supplement: Supplementary file 23 — Source datad Fig. 1 [file 44318_2025_609_MOESM23_ESM.zip › EMBOJ-2024-119578_SourceDataForFigure1/1I''/Fig.1I''.xlsx]

## Sheet: Sheet1
Line profile
distance(µm)	Before	distance(µm)	After_0s	distance(µm)	After_19s	distance(µm)	After_37s
0	76.5406	0	5.02158	0	3.89172	0	5.24753
0.2875	77.1316	0.2875	4.01191	0.2875	3.32682	0.2875	5.31729
0.575	77.5243	0.575	2.90191	0.575	3.24778	0.575	5.5997
0.8625	77.7038	0.8625	2.36006	0.8625	3.03491	0.8625	5.74654
1.1499	77.6438	1.1499	2.15079	1.1499	3.07423	1.1499	6.11044
1.4374	77.4513	1.4374	2.37409	1.4374	3.09104	1.4374	9.60646
1.7249	77.2185	1.7249	2.71569	1.7249	3.02129	1.7249	21.3138
2.0124	77.3922	2.0124	2.57618	2.0124	2.95153	2.0124	44.5282
2.2999	78.1774	2.2999	2.33016	2.2999	2.77521	2.2999	75.1855
2.5874	79.4654	2.5874	1.66846	2.5874	2.64892	2.5874	98.8196
2.8749	80.3269	2.8749	1.37479	2.8749	2.69061	2.8749	100
3.1624	80.2351	3.1624	1.97101	3.1624	2.66288	3.1624	77.1583
3.4498	79.6296	3.4498	2.19709	3.4498	2.60499	3.4498	45.2654
3.7373	79.4134	3.7373	2.53618	3.7373	3.31319	3.7373	21.3695
4.0248	79.7695	4.0248	2.75514	4.0248	4.63653	4.0248	9.57846
4.3123	80.2537	4.3123	3.7194	4.3123	5.63631	4.3123	6.03627
4.5998	80.529	4.5998	4.94824	4.5998	6.79383	4.5998	5.85148
4.8873	80.8042	4.8873	6.08644	4.8873	7.05632	4.8873	6.07857
5.1748	81.0795	5.1748	6.71635	5.1748	6.40594	5.1748	6.00034
5.4622	81.0237	5.4622	6.65561	5.4622	6.41183	5.4622	5.73393
5.7497	80.6019	5.7497	6.36607	5.7497	6.54945	5.7497	5.67041
6.0372	80.2772	6.0372	5.7605	6.0372	6.68706	6.0372	5.09724
6.3247	80.2233	6.3247	5.16456	6.3247	6.71635	6.3247	4.5743
6.6122	80.1885	6.6122	5.13107	6.6122	6.46003	6.6122	4.73944
6.8997	79.2018	6.8997	5.17927	6.8997	5.60438	6.8997	5.16876
7.1872	78.2756	7.1872	4.54054	7.1872	4.6364	7.1872	5.09988
7.4747	77.3599	7.4747	3.50104	7.4747	4.31514	7.4747	4.90478
7.7621	76.5652	7.7621	2.40887	7.7621	4.01971	7.7621	4.39493
8.0496	76.4292	8.0496	1.97101	8.0496	3.06867	8.0496	4.10777
8.3371	77.4527	8.3371	1.89447	8.3371	3.10196	8.3371	4.30707
8.6246	78.8162	8.6246	2.11961	8.6246	3.70157	8.6246	4.54976
8.9121	80.1751	8.9121	3.03844	8.9121	5.07866	8.9121	4.72859
9.1996	80.8982	9.1996	4.82018	9.1996	6.93429	9.1996	5.0247
9.4871	81.9827	9.4871	9.16216	9.4871	10.1427	9.4871	6.60565
9.7746	82.7909	9.7746	18.371	9.7746	16.6662	9.7746	12.1314
10.062	83.4629	10.062	33.945	10.062	31.0555	10.062	24.5223
10.3495	83.6106	10.3495	54.9242	10.3495	54.0401	10.3495	44.7547
10.637	82.5886	10.637	75.3085	10.637	77.2448	10.637	69.1102
10.9245	81.4959	10.9245	87.3481	10.9245	90.0016	10.9245	88.586
11.212	81.1964	11.212	79.4522	11.212	80.8157	11.212	88.0685
11.4995	81.9051	11.4995	55.6148	11.4995	56.6975	11.4995	68.5347
11.787	82.2906	11.787	28.4228	11.787	30.771	11.787	39.9572
12.0744	81.7839	12.0744	13.5246	12.0744	15.8163	12.0744	19.0657
12.3619	81.5547	12.3619	7.45804	12.3619	9.05417	12.3619	10.0642
12.6494	81.0535	12.6494	5.55449	12.6494	6.9103	12.6494	6.50796
12.9369	80.7434	12.9369	5.3002	12.9369	9.38011	12.9369	5.97811
13.2244	79.9287	13.2244	5.46351	13.2244	18.0907	13.2244	5.77636
13.5119	78.6518	13.5119	6.03722	13.5119	34.5802	13.5119	5.47537
13.7994	77.4546	13.7994	6.59968	13.7994	56.4377	13.7994	4.45587
14.0869	76.4623	14.0869	6.56606	14.0869	75.242	14.0869	3.32682
14.3743	75.6361	14.3743	8.18544	14.3743	90.5415	14.3743	3.55439
14.6618	75.3521	14.6618	9.92386	14.6618	85.4272	14.6618	5.02836
14.9493	75.6105	14.9493	16.0663	14.9493	75.5808	14.9493	5.93784
15.2368	76.7561	15.2368	28.5949	15.2368	59.0119	15.2368	5.65895
15.5243	78.0033	15.5243	46.1657	15.5243	41.135	15.5243	5.3903
15.8118	78.9978	15.8118	58.538	15.8118	23.7148	15.8118	5.20015
16.0993	79.8505	16.0993	59.7806	16.0993	12.2741	16.0993	5.14469
16.3867	79.8355	16.3867	49.021	16.3867	6.39489	16.3867	5.00138
16.6742	79.2381	16.6742	30.4301	16.6742	3.76922	16.6742	4.57498
16.9617	79.2672	16.9617	15.6706	16.9617	2.67664	16.9617	4.78764
17.2492	79.5148	17.2492	8.2152	17.2492	2.2558	17.2492	4.76473
17.5367	79.6464	17.5367	4.79422	17.5367	1.87665	17.5367	4.58827
17.8242	79.5017	17.8242	3.32682	17.8242	2.14537	17.8242	4.53742
18.1117	79.5794	18.1117	4.18776	18.1117	3.49372	18.1117	4.68263
18.3992	80.4769	18.3992	5.85351	18.3992	5.5475	18.3992	4.92912
18.6866	81.0725	18.6866	6.94148	18.6866	6.95944	18.6866	5.71623
18.9741	81.1372	18.9741	7.32836	18.9741	7.01659	18.9741	6.1886
19.2616	80.8922	19.2616	6.68401	19.2616	6.50227	19.2616	5.82436
19.5491	81.4963	19.5491	6.67527	19.5491	6.03844	19.5491	5.35077
19.8366	82.0121	19.8366	6.67676	19.8366	6.59466	19.8366	5.32095
20.1241	82.0297	20.1241	6.5727	20.1241	7.94343	20.1241	5.28305
20.4116	81.6185	20.4116	6.20744	20.4116	8.45802	20.4116	5.50642
20.699	82.0798	20.699	5.59048	20.699	8.67766	20.699	5.66329
20.9865	82.249	20.9865	5.0283	20.9865	7.49689	20.9865	5.16876
21.274	81.7743	21.274	5.07704	21.274	5.77175	21.274	4.68263
21.5615	81.4407	21.5615	5.14801	21.5615	4.90593	21.5615	4.80913
21.849	80.9625	21.849	5.07609	21.849	4.47492	21.849	5.39959
22.1365	79.647	22.1365	4.3289	22.1365	4.68263	22.1365	5.94943
22.424	78.5729	22.424	2.98055	22.424	4.33568	22.424	5.86503
22.7115	78.7169	22.7115	1.66785	22.7115	2.93452	22.7115	4.85231
22.9989	80.0341	22.9989	0.841145	22.9989	1.64107	22.9989	3.16189
23.2864	81.3349	23.2864	1.14363	23.2864	0.615199	23.2864	2.51144
23.5739	82.3548	23.5739	2.2215	23.5739	0.945136	23.5739	2.08402
23.8614	82.8677	23.8614	2.8689	23.8614	2.16347	23.8614	2.2215
24.1489	82.8677	24.1489	3.99273	24.1489	2.8994	24.1489	2.81385
24.4364	82.8952	24.4364	5.52547	24.4364	3.3818	24.4364	3.3818
24.7239	82.6783	24.7239	6.20338	24.7239	3.85525	24.7239	3.85525
25.0113	81.4354	25.0113	6.99131	25.0113	4.93312	25.0113	4.79564
25.2988	80.3301	25.2988	7.84621	25.2988	5.22306	25.2988	4.49316
25.5863	79.6522	25.5863	7.90119	25.5863	4.79564	25.5863	3.55277
25.8738	78.9743	25.8738	7.74222	25.8738	4.49316	25.8738	3.36031
26.1613	78.4339	26.1613	6.55141	26.1613	3.49779	26.1613	2.59692
26.4488	78.3137	26.4488	5.73569	26.4488	3.16046	26.4488	2.06341
26.7363	78.1136	26.7363	4.92288	26.7363	2.64892	26.7363	1.97101
27.0238	77.8357	27.0238	5.04063	27.0238	2.72593	27.0238	2.11676
27.3112	76.9374	27.3112	5.07772	27.3112	3.16514	27.3112	2.74396
27.5987	75.8449	27.5987	5.21736	27.5987	3.20168	27.5987	3.25815
27.8862	75.4166	27.8862	6.33279	27.8862	2.64322	27.8862	3.15057
28.1737	76.0993	28.1737	9.25727	28.1737	2.52086	28.1737	2.49754
28.4612	76.9287	28.4612	16.6853	28.4612	2.68634	28.4612	2.45456
28.7487	77.1574	28.7487	25.9398	28.7487	3.07186	28.7487	3.07186
29.0362	77.2585	29.0362	32.746	29.0362	3.49114	29.0362	3.32682
29.3237	78.6726	29.3237	33.8001	29.3237	5.25268	29.3237	3.44295
29.6111	80.7444	29.6111	28.2745	29.6111	6.05797	29.6111	4.79333
29.8986	82.4526	29.8986	20.5477	29.8986	6.8907	29.8986	6.38275
30.1861	83.1673	30.1861	17.1545	30.1861	9.12461	30.1861	9.49793
30.4736	82.2752	30.4736	15.5918	30.4736	10.9597	30.4736	12.3265
30.7611	81.0826	30.7611	13.3741	30.7611	10.5949	30.7611	13.1905
31.0486	80.1659	31.0486	9.37469	31.0486	7.8856	31.0486	11.2519
31.3361	79.3566	31.3361	6.17321	31.3361	3.3336	31.3361	7.77781
31.6235	78.5604	31.6235	3.70164	31.6235	0.801488	31.6235	4.46421
31.911	77.8296	31.911	1.41926	31.911	0.006982	31.911	1.35195
32.1985	77.484	32.1985	0.916325	32.1985	0.457925	32.1985	0.124735
32.486	77.2028	32.486	0.840738	32.486	0.607335	32.486	0.012473
32.7735	77.5663	32.7735	1.89346	32.7735	0.615199	32.7735	0.549781
33.061	77.8015	33.061	2.00246	33.061	0.615199	33.061	0.615199
33.3485	78.0106	33.3485	1.98064	33.3485	0.615199	33.3485	0.60659
33.636	77.3128	33.636	1.93427	33.636	0.613911	33.636	0.602929
33.9234	77.2734	33.9234	1.86865	33.9234	1.7652	33.9234	0.581101
34.2109	77.5789	34.2109	1.80309	34.2109	1.85909	34.2109	0.559204
34.4984	76.8905	34.4984	0.666856	34.4984	1.81536	34.4984	0.537376
34.7859	76.6853	34.7859	0	34.7859	1.68277	34.7859	0
