# Supplementary material for: Annexin A7 enhances TIA1 axonal trafficking to counteract pathological aggregation in neurons
Source: EMBO J. 2025 Nov 3;44(24):7477–512. doi: 10.1038/s44318-025-00609-8 (PMC12706091; doi:10.1038/s44318-025-00609-8)
Supplement: Supplementary file 24 — Source data Fig. 2 [file 44318_2025_609_MOESM24_ESM.zip]

Archive with 59 entries (45 files):
- EMBOJ-2024-119578_SourceDataForFigure2/
- EMBOJ-2024-119578_SourceDataForFigure2/.DS_Store
- EMBOJ-2024-119578_SourceDataForFigure2/2A/
- EMBOJ-2024-119578_SourceDataForFigure2/2A/Fig.2A.xlsx
- EMBOJ-2024-119578_SourceDataForFigure2/2A/Thumbs.db
- EMBOJ-2024-119578_SourceDataForFigure2/2B and 2D/
- EMBOJ-2024-119578_SourceDataForFigure2/2B and 2D/Fig2B and Fig2D.xlsx
- EMBOJ-2024-119578_SourceDataForFigure2/2B and 2D/Thumbs.db
- EMBOJ-2024-119578_SourceDataForFigure2/2C/
- EMBOJ-2024-119578_SourceDataForFigure2/2C/Fig. 2C.ai
- EMBOJ-2024-119578_SourceDataForFigure2/2E/
- EMBOJ-2024-119578_SourceDataForFigure2/2E/Fig. 2E.ai
- EMBOJ-2024-119578_SourceDataForFigure2/2E/Thumbs.db
- EMBOJ-2024-119578_SourceDataForFigure2/2F/
- EMBOJ-2024-119578_SourceDataForFigure2/2F/0' ANXA7-EGFP.tif
- EMBOJ-2024-119578_SourceDataForFigure2/2F/0' Merge.tif
- EMBOJ-2024-119578_SourceDataForFigure2/2F/0' Opto-TIA1.tif
- EMBOJ-2024-119578_SourceDataForFigure2/2F/10' ANXA7-EGFP.tif
- EMBOJ-2024-119578_SourceDataForFigure2/2F/10' Merge.tif
- EMBOJ-2024-119578_SourceDataForFigure2/2F/10' Opto-TIA1.tif
- EMBOJ-2024-119578_SourceDataForFigure2/2F/20' ANXA7-EGFP.tif
- EMBOJ-2024-119578_SourceDataForFigure2/2F/20' Merge.tif
- EMBOJ-2024-119578_SourceDataForFigure2/2F/20' Opto-TIA1.tif
- EMBOJ-2024-119578_SourceDataForFigure2/2F/30' ANXA7-EGFP.tif
- EMBOJ-2024-119578_SourceDataForFigure2/2F/30' Merge.tif
- EMBOJ-2024-119578_SourceDataForFigure2/2F/30' Opto-TIA1.tif
- EMBOJ-2024-119578_SourceDataForFigure2/2F/Thumbs.db
- EMBOJ-2024-119578_SourceDataForFigure2/2G/
- EMBOJ-2024-119578_SourceDataForFigure2/2G/Fig. 2G.ai
- EMBOJ-2024-119578_SourceDataForFigure2/2G/Thumbs.db
- EMBOJ-2024-119578_SourceDataForFigure2/2G'/
- EMBOJ-2024-119578_SourceDataForFigure2/2G'/Fig.2G'.xlsx
- EMBOJ-2024-119578_SourceDataForFigure2/2H/
- EMBOJ-2024-119578_SourceDataForFigure2/2H/Fig. 2H.ai
- EMBOJ-2024-119578_SourceDataForFigure2/2H'/
- EMBOJ-2024-119578_SourceDataForFigure2/2H'/Fig.2H'.xlsx
- EMBOJ-2024-119578_SourceDataForFigure2/2H'/Thumbs.db
- EMBOJ-2024-119578_SourceDataForFigure2/2J/
- EMBOJ-2024-119578_SourceDataForFigure2/2J/GFP-TIA1+DIC1B-mRFP+siA7+A7-res.tif
- EMBOJ-2024-119578_SourceDataForFigure2/2J/GFP-TIA1+DIC1B-mRFP+siA7.tif
- EMBOJ-2024-119578_SourceDataForFigure2/2J/GFP-TIA1+DIC1B-mRFP.tif
- EMBOJ-2024-119578_SourceDataForFigure2/2J/GFP-TIA1.tif
- EMBOJ-2024-119578_SourceDataForFigure2/2J/Thumbs.db
- EMBOJ-2024-119578_SourceDataForFigure2/2J'-2J''/
- EMBOJ-2024-119578_SourceDataForFigure2/2J'-2J''/Fig2J''.xlsx
- EMBOJ-2024-119578_SourceDataForFigure2/2J'-2J''/Fig2J'.xlsx
- EMBOJ-2024-119578_SourceDataForFigure2/2K/
- EMBOJ-2024-119578_SourceDataForFigure2/2K/0-Fig. 2K.tif
- EMBOJ-2024-119578_SourceDataForFigure2/2K/1-Control.tif
- EMBOJ-2024-119578_SourceDataForFigure2/2K/2-Control-ROI.tif
- EMBOJ-2024-119578_SourceDataForFigure2/2K/3-siANXA7-1#.tif
- EMBOJ-2024-119578_SourceDataForFigure2/2K/4-siANXA7-1#-ROI.tif
- EMBOJ-2024-119578_SourceDataForFigure2/2K/5-siANXA7-2#.tif
- EMBOJ-2024-119578_SourceDataForFigure2/2K/6-siANXA7-2#-ROI.tif
- EMBOJ-2024-119578_SourceDataForFigure2/2K/7-siA7-2#+A7-res.tif
- EMBOJ-2024-119578_SourceDataForFigure2/2K/8-siA7-2#+A7-res-ROI.tif
- EMBOJ-2024-119578_SourceDataForFigure2/2K/Thumbs.db
- EMBOJ-2024-119578_SourceDataForFigure2/2K'/
- EMBOJ-2024-119578_SourceDataForFigure2/2K'/Fig.2K'.xlsx
