# Supplementary material for: Annexin A7 enhances TIA1 axonal trafficking to counteract pathological aggregation in neurons
Source: EMBO J. 2025 Nov 3;44(24):7477–512. doi: 10.1038/s44318-025-00609-8 (PMC12706091; doi:10.1038/s44318-025-00609-8)
Supplement: Supplementary file 24 — Source data Fig. 2 [file 44318_2025_609_MOESM24_ESM.zip › EMBOJ-2024-119578_SourceDataForFigure2/2A/Fig.2A.xlsx]

## Sheet: Description
Dataset EV1. The interactome of TIA1 and DIC1B（DYNC1i1） from BioGRID database.
Interactor data downloaded from the BioGRID server (https://thebiogrid.org) on November 6, 2022.
Sheets
Name	Description
TIA1 interactors from BioGRID	Raw data downloaded from BioGRID.
DYNC1I1 interactors from BioGRID	Raw data downloaded from BioGRID.
TIA1 unique interactors	The union of Official Symbols from Interactor A and Interactor B was compiled to generate a list of unique interactors, and only interactions reciprocally reported in both directions were retained.
DYNC1I1 unique interactors	The union of Official Symbols from Interactor A and Interactor B was compiled to generate a list of unique interactors, and only interactions reciprocally reported in both directions were retained.
Overlapping interactors of TIA1 and DYNC1I1 unique interactors	Interactors shared between the TIA1 and DYNC1I1 unique interactor lists.

## Sheet: TIA1 interactors from BioGRID
#BioGRID Interaction ID	Entrez Gene Interactor A	Entrez Gene Interactor B	BioGRID ID Interactor A	BioGRID ID Interactor B	Systematic Name Interactor A	Systematic Name Interactor B	Official Symbol Interactor A	Official Symbol Interactor B	Synonyms Interactor A	Synonyms Interactor B	Experimental System	Experimental System Type	Author	Publication Source	Organism ID Interactor A	Organism ID Interactor B	Throughput	Score	Modification	Qualifications	Tags	Source Database	SWISS-PROT Accessions Interactor A	TREMBL Accessions Interactor A	REFSEQ Accessions Interactor A	SWISS-PROT Accessions Interactor B	TREMBL Accessions Interactor B	REFSEQ Accessions Interactor B	Ontology Term IDs	Ontology Term Names	Ontology Term Categories	Ontology Term Qualifier IDs	Ontology Term Qualifier Names	Ontology Term Types	Organism Name Interactor A	Organism Name Interactor B
274679	7072	10922	112928	116126	-	-	TIA1	FASTK	TIA-1|WDM	FAST	Reconstituted Complex	physical	Tian Q (1995)	PUBMED:7544399	9606	9606	Low Throughput	-	-	-	-	BIOGRID	P31483	-	NP_001338450|NP_001338447|NP_001338448|NP_001338449|NP_001338451|NP_001338439|NP_071320|NP_001338452|NP_071505|NP_001338441|NP_001338442|NP_001338443|NP_001338440|NP_001338445|NP_001338437|NP_001338438	Q14296	-	NP_148936|NP_006703|NP_001245390	-	-	-	-	-	-	Homo sapiens	Homo sapiens
274680	7072	10922	112928	116126	-	-	TIA1	FASTK	TIA-1|WDM	FAST	Affinity Capture-Western	physical	Tian Q (1995)	PUBMED:7544399	9606	9606	Low Throughput	-	-	-	-	BIOGRID	P31483	-	NP_001338450|NP_001338447|NP_001338448|NP_001338449|NP_001338451|NP_001338439|NP_071320|NP_001338452|NP_071505|NP_001338441|NP_001338442|NP_001338443|NP_001338440|NP_001338445|NP_001338437|NP_001338438	Q14296	-	NP_148936|NP_006703|NP_001245390	-	-	-	-	-	-	Homo sapiens	Homo sapiens
575489	253260	7072	128962	112928	-	-	RICTOR	TIA1	AVO3|PIA|hAVO3	TIA-1|WDM	Affinity Capture-MS	physical	Pearce LR (2007)	PUBMED:17461779	9606	9606	Low Throughput	-	-	-	-	BIOGRID	Q6R327	-	NP_689969|NP_001272368|NP_001272369	P31483	-	NP_001338450|NP_001338447|NP_001338448|NP_001338449|NP_001338451|NP_001338439|NP_071320|NP_001338452|NP_071505|NP_001338441|NP_001338442|NP_001338443|NP_001338440|NP_001338445|NP_001338437|NP_001338438	-	-	-	-	-	-	Homo sapiens	Homo sapiens
677824	381305	7072	237867	112928	-	-	Rc3h1	TIA1	5730557L09Rik|Gm551|N28103|mKIAA2025	TIA-1|WDM	Co-localization	physical	Athanasopoulos V (2010)	PUBMED:20412057	10090	9606	Low Throughput	-	-	-	-	BIOGRID	Q4VGL6	-	NP_001020123	P31483	-	NP_001338450|NP_001338447|NP_001338448|NP_001338449|NP_001338451|NP_001338439|NP_071320|NP_001338452|NP_071505|NP_001338441|NP_001338442|NP_001338443|NP_001338440|NP_001338445|NP_001338437|NP_001338438	-	-	-	-	-	-	Mus musculus	Homo sapiens
686906	8452	7072	114030	112928	-	-	CUL3	TIA1	CUL-3|PHA2E	TIA-1|WDM	Affinity Capture-MS	physical	Bennett EJ (2010)	PUBMED:21145461	9606	9606	High Throughput	-	-	All data was filtered to a 1% false discovery rate (peptide level) prior to analysis using CompPASS to identify high confidence candidate interacting proteins|TAP-tagged Cul3|exogenous expression of bait	-	BIOGRID	Q13618	B7Z600|A0A024R475	NP_001244127|NP_001244126|NP_003581	P31483	-	NP_001338450|NP_001338447|NP_001338448|NP_001338449|NP_001338451|NP_001338439|NP_071320|NP_001338452|NP_071505|NP_001338441|NP_001338442|NP_001338443|NP_001338440|NP_001338445|NP_001338437|NP_001338438	BTO:0002181	HEK-293T cell	cell line	-	-	-	Homo sapiens	Homo sapiens
687331	8451	7072	114029	112928	RP11-391H12.1	-	CUL4A	TIA1	-	TIA-1|WDM	Affinity Capture-MS	physical	Bennett EJ (2010)	PUBMED:21145461	9606	9606	High Throughput	-	-	All data was filtered to a 1% false discovery rate (peptide level) prior to analysis using CompPASS to identify high confidence candidate interacting proteins|TAP-tagged Cul4A|exogenous expression of bait	-	BIOGRID	Q13619	B2RBV7	NP_001341868|NP_001265443|NP_001341869|NP_001341871|NP_001341867|NP_001265442|NP_001008895|NP_003580|NP_001341870	P31483	-	NP_001338450|NP_001338447|NP_001338448|NP_001338449|NP_001338451|NP_001338439|NP_071320|NP_001338452|NP_071505|NP_001338441|NP_001338442|NP_001338443|NP_001338440|NP_001338445|NP_001338437|NP_001338438	BTO:0002181	HEK-293T cell	cell line	-	-	-	Homo sapiens	Homo sapiens
687943	8065	7072	113743	112928	-	-	CUL5	TIA1	VACM-1|VACM1	TIA-1|WDM	Affinity Capture-MS	physical	Bennett EJ (2010)	PUBMED:21145461	9606	9606	High Throughput	-	-	All data was filtered to a 1% false discovery rate (peptide level) prior to analysis using CompPASS to identify high confidence candidate interacting proteins|TAP-tagged Cul5|exogenous expression of bait	-	BIOGRID	Q93034	-	NP_003469	P31483	-	NP_001338450|NP_001338447|NP_001338448|NP_001338449|NP_001338451|NP_001338439|NP_071320|NP_001338452|NP_071505|NP_001338441|NP_001338442|NP_001338443|NP_001338440|NP_001338445|NP_001338437|NP_001338438	BTO:0002181	HEK-293T cell	cell line	-	-	-	Homo sapiens	Homo sapiens
688314	8453	7072	114031	112928	RP11-297A16.3	-	CUL2	TIA1	-	TIA-1|WDM	Affinity Capture-MS	physical	Bennett EJ (2010)	PUBMED:21145461	9606	9606	High Throughput	-	-	All data was filtered to a 1% false discovery rate (peptide level) prior to analysis using CompPASS to identify high confidence candidate interacting proteins|TAP-tagged Cul2|exogenous expression of bait	-	BIOGRID	Q13617	-	NP_001311304|NP_001311305|NP_001185708|NP_001185707|NP_001185706|NP_003582	P31483	-	NP_001338450|NP_001338447|NP_001338448|NP_001338449|NP_001338451|NP_001338439|NP_071320|NP_001338452|NP_071505|NP_001338441|NP_001338442|NP_001338443|NP_001338440|NP_001338445|NP_001338437|NP_001338438	BTO:0002181	HEK-293T cell	cell line	-	-	-	Homo sapiens	Homo sapiens
689186	8454	7072	114032	112928	-	-	CUL1	TIA1	-	TIA-1|WDM	Affinity Capture-MS	physical	Bennett EJ (2010)	PUBMED:21145461	9606	9606	High Throughput	-	-	All data was filtered to a 1% false discovery rate (peptide level) prior to analysis using CompPASS to identify high confidence candidate interacting proteins|TAP-tagged Cul1|exogenous expression of bait	-	BIOGRID	Q13616	B3KTW0	NP_001357589|NP_003583|NP_001357591|NP_001357590|NP_001357593|NP_001357592	P31483	-	NP_001338450|NP_001338447|NP_001338448|NP_001338449|NP_001338451|NP_001338439|NP_071320|NP_001338452|NP_071505|NP_001338441|NP_001338442|NP_001338443|NP_001338440|NP_001338445|NP_001338437|NP_001338438	BTO:0002181	HEK-293T cell	cell line	-	-	-	Homo sapiens	Homo sapiens
689895	10987	7072	116183	112928	-	-	COPS5	TIA1	CSN5|JAB1|MOV-34|SGN5	TIA-1|WDM	Affinity Capture-MS	physical	Bennett EJ (2010)	PUBMED:21145461	9606	9606	High Throughput	-	-	All data was filtered to a 1% false discovery rate (peptide level) prior to analysis using CompPASS to identify high confidence candidate interacting proteins|TAP-tagged COPS5|exogenous expression of bait	-	BIOGRID	Q92905	A0A024R7W9	NP_006828	P31483	-	NP_001338450|NP_001338447|NP_001338448|NP_001338449|NP_001338451|NP_001338439|NP_071320|NP_001338452|NP_071505|NP_001338441|NP_001338442|NP_001338443|NP_001338440|NP_001338445|NP_001338437|NP_001338438	BTO:0002181	HEK-293T cell	cell line	-	-	-	Homo sapiens	Homo sapiens
690361	54165	7072	119920	112928	-	-	DCUN1D1	TIA1	DCNL1|DCUN1L1|RP42|SCCRO|SCRO|Tes3	TIA-1|WDM	Affinity Capture-MS	physical	Bennett EJ (2010)	PUBMED:21145461	9606	9606	High Throughput	-	-	All data was filtered to a 1% false discovery rate (peptide level) prior to analysis using CompPASS to identify high confidence candidate interacting proteins|TAP-tagged DCUN1D1|exogenous expression of bait	-	BIOGRID	Q96GG9	C9JVE2	NP_065691|NP_001295030	P31483	-	NP_001338450|NP_001338447|NP_001338448|NP_001338449|NP_001338451|NP_001338439|NP_071320|NP_001338452|NP_071505|NP_001338441|NP_001338442|NP_001338443|NP_001338440|NP_001338445|NP_001338437|NP_001338438	BTO:0002181	HEK-293T cell	cell line	-	-	-	Homo sapiens	Homo sapiens
690810	55832	7072	120937	112928	-	-	CAND1	TIA1	TIP120|TIP120A	TIA-1|WDM	Affinity Capture-MS	physical	Bennett EJ (2010)	PUBMED:21145461	9606	9606	High Throughput	-	-	All data was filtered to a 1% false discovery rate (peptide level) prior to analysis using CompPASS to identify high confidence candidate interacting proteins|TAP-tagged CAND1|exogenous expression of bait	-	BIOGRID	Q86VP6	-	NP_060918|NP_001316604|NP_001316605|NP_001316603	P31483	-	NP_001338450|NP_001338447|NP_001338448|NP_001338449|NP_001338451|NP_001338439|NP_071320|NP_001338452|NP_071505|NP_001338441|NP_001338442|NP_001338443|NP_001338440|NP_001338445|NP_001338437|NP_001338438	BTO:0002181	HEK-293T cell	cell line	-	-	-	Homo sapiens	Homo sapiens
751819	6428	7072	112326	112928	-	-	SRSF3	TIA1	SFRS3|SRp20	TIA-1|WDM	Co-fractionation	physical	Havugimana PC (2012)	PUBMED:22939629	9606	9606	High Throughput	0.791	-	Denoised score >= 0.75	-	BIOGRID	P84103	B2R6F3	NP_003008	P31483	-	NP_001338450|NP_001338447|NP_001338448|NP_001338449|NP_001338451|NP_001338439|NP_071320|NP_001338452|NP_071505|NP_001338441|NP_001338442|NP_001338443|NP_001338440|NP_001338445|NP_001338437|NP_001338438	-	-	-	-	-	-	Homo sapiens	Homo sapiens
796676	7072	11180	112928	116350	-	-	TIA1	WDR6	TIA-1|WDM	-	Co-localization	physical	Wasserman T (2010)	PUBMED:19910486	9606	9606	Low Throughput	-	-	figure S4.	-	BIOGRID	P31483	-	NP_001338450|NP_001338447|NP_001338448|NP_001338449|NP_001338451|NP_001338439|NP_071320|NP_001338452|NP_071505|NP_001338441|NP_001338442|NP_001338443|NP_001338440|NP_001338445|NP_001338437|NP_001338438	Q9NNW5	Q9H9M3|B3KRR8|A0A087X295|E9PDU5	NP_001307476|NP_001307475|NP_060501	-	-	-	-	-	-	Homo sapiens	Homo sapiens
816540	752	7072	107208	112928	-	-	FMNL1	TIA1	C17orf1|C17orf1B|FHOD4|FMNL|KW-13	TIA-1|WDM	Affinity Capture-MS	physical	Han Y (2013)	PUBMED:23182705	9606	9606	High Throughput	-	-	-	-	BIOGRID	O95466	-	NP_005883	P31483	-	NP_001338450|NP_001338447|NP_001338448|NP_001338449|NP_001338451|NP_001338439|NP_071320|NP_001338452|NP_071505|NP_001338441|NP_001338442|NP_001338443|NP_001338440|NP_001338445|NP_001338437|NP_001338438	-	-	-	-	-	-	Homo sapiens	Homo sapiens
826564	2335	7072	108621	112928	-	-	FN1	TIA1	CIG|ED-B|FINC|FN|FNZ|GFND|GFND2|LETS|MSF	TIA-1|WDM	Affinity Capture-MS	physical	Humphries JD (2009)	PUBMED:19738201	9606	9606	High Throughput	-	-	exogenous expression of bait	-	BIOGRID	P02751	Q6N084|Q6MZF4|Q9UQS6|Q6MZM7	NP_473375|NP_001293059|NP_001293058|NP_001293060|NP_001293061|NP_997647|NP_997641|NP_997643|NP_997639|NP_002017	P31483	-	NP_001338450|NP_001338447|NP_001338448|NP_001338449|NP_001338451|NP_001338439|NP_071320|NP_001338452|NP_071505|NP_001338441|NP_001338442|NP_001338443|NP_001338440|NP_001338445|NP_001338437|NP_001338438	BTO:0000664	K-562 cell	cell line	DOID:8552	chronic myeloid leukemia	-	Homo sapiens	Homo sapiens
826720	7412	7072	113255	112928	-	-	VCAM1	TIA1	CD106|INCAM-100	TIA-1|WDM	Affinity Capture-MS	physical	Humphries JD (2009)	PUBMED:19738201	9606	9606	High Throughput	-	-	exogenous expression of bait	-	BIOGRID	P19320	-	NP_001186763|NP_001069|NP_542413	P31483	-	NP_001338450|NP_001338447|NP_001338448|NP_001338449|NP_001338451|NP_001338439|NP_071320|NP_001338452|NP_071505|NP_001338441|NP_001338442|NP_001338443|NP_001338440|NP_001338445|NP_001338437|NP_001338438	BTO:0000664	K-562 cell	cell line	DOID:8552	chronic myeloid leukemia	-	Homo sapiens	Homo sapiens
837260	3676	7072	109883	112928	-	-	ITGA4	TIA1	CD49D|IA4	TIA-1|WDM	Affinity Capture-MS	physical	Byron A (2012)	PUBMED:22623428	9606	9606	High Throughput	-	-	exogenous expression of bait	-	BIOGRID	P13612	-	NP_001303241|NP_000876	P31483	-	NP_001338450|NP_001338447|NP_001338448|NP_001338449|NP_001338451|NP_001338439|NP_071320|NP_001338452|NP_071505|NP_001338441|NP_001338442|NP_001338443|NP_001338440|NP_001338445|NP_001338437|NP_001338438	DOID:8552|BTO:0000664	chronic myeloid leukemia|K-562 cell	disease|cell line	-|-	-|-	-|-	Homo sapiens	Homo sapiens
863250	6657	7072	112540	112928	-	-	SOX2	TIA1	ANOP3|MCOPS3	TIA-1|WDM	Affinity Capture-MS	physical	Cox JL (2013)	PUBMED:23667531	9606	9606	High Throughput	-	-	-	-	BIOGRID	P48431	-	NP_003097	P31483	-	NP_001338450|NP_001338447|NP_001338448|NP_001338449|NP_001338451|NP_001338439|NP_071320|NP_001338452|NP_071505|NP_001338441|NP_001338442|NP_001338443|NP_001338440|NP_001338445|NP_001338437|NP_001338438	-	-	-	-	-	-	Homo sapiens	Homo sapiens
1064360	648	7072	107116	112928	RP11-573G6.1	-	BMI1	TIA1	FLVI2/BMI1|PCGF4|RNF51	TIA-1|WDM	Affinity Capture-MS	physical	Cao Q (2014)	PUBMED:24457600	9606	9606	High Throughput	-	-	-	-	BIOGRID	P35226	-	NP_005171	P31483	-	NP_001338450|NP_001338447|NP_001338448|NP_001338449|NP_001338451|NP_001338439|NP_071320|NP_001338452|NP_071505|NP_001338441|NP_001338442|NP_001338443|NP_001338440|NP_001338445|NP_001338437|NP_001338438	-	-	-	-	-	-	Homo sapiens	Homo sapiens
1264270	7072	51631	112928	119646	-	CGI-59	TIA1	LUC7L2	TIA-1|WDM	CGI-74|LUC7B2	Co-fractionation	physical	Wan C (2015)	PUBMED:26344197	9606	9606	High Throughput	0.391748	-	Fractionation was combined with mass spectrometry from five diverse animal species to predict co-complex protein interactions conserved across metazoa using an integrative computational scoring procedure along with an SVM approach. The significant data set of 16655 PPI, was derived from a set of more than 1M interactions by examining a ROC curve of predicted interactions against reference annotat…	-	BIOGRID	P31483	-	NP_001338450|NP_001338447|NP_001338448|NP_001338449|NP_001338451|NP_001338439|NP_071320|NP_001338452|NP_071505|NP_001338441|NP_001338442|NP_001338443|NP_001338440|NP_001338445|NP_001338437|NP_001338438	Q9Y383	-	NP_001257572|NP_057103|NP_001231514	-	-	-	-	-	-	Homo sapiens	Homo sapiens
1264738	7072	4351	112928	110491	-	-	TIA1	MPI	TIA-1|WDM	CDG1B|PMI|PMI1	Co-fractionation	physical	Wan C (2015)	PUBMED:26344197	9606	9606	High Throughput	0.133738	-	Fractionation was combined with mass spectrometry from five diverse animal species to predict co-complex protein interactions conserved across metazoa using an integrative computational scoring procedure along with an SVM approach. The significant data set of 16655 PPI, was derived from a set of more than 1M interactions by examining a ROC curve of predicted interactions against reference annotat…	-	BIOGRID	P31483	-	NP_001338450|NP_001338447|NP_001338448|NP_001338449|NP_001338451|NP_001338439|NP_071320|NP_001338452|NP_071505|NP_001338441|NP_001338442|NP_001338443|NP_001338440|NP_001338445|NP_001338437|NP_001338438	P34949	F5GX71|Q8NHZ6|H3BPP3|B4DW50	NP_001317301|NP_002426|NP_001276085|NP_001276084|NP_001276086	-	-	-	-	-	-	Homo sapiens	Homo sapiens
1266238	7072	5093	112928	111126	-	-	TIA1	PCBP1	TIA-1|WDM	HEL-S-85|HNRPE1|HNRPX|hnRNP-E1|hnRNP-X	Co-fractionation	physical	Wan C (2015)	PUBMED:26344197	9606	9606	High Throughput	0.18778	-	Fractionation was combined with mass spectrometry from five diverse animal species to predict co-complex protein interactions conserved across metazoa using an integrative computational scoring procedure along with an SVM approach. The significant data set of 16655 PPI, was derived from a set of more than 1M interactions by examining a ROC curve of predicted interactions against reference annotat…	-	BIOGRID	P31483	-	NP_001338450|NP_001338447|NP_001338448|NP_001338449|NP_001338451|NP_001338439|NP_071320|NP_001338452|NP_071505|NP_001338441|NP_001338442|NP_001338443|NP_001338440|NP_001338445|NP_001338437|NP_001338438	Q15365	Q53SS8	NP_006187	-	-	-	-	-	-	Homo sapiens	Homo sapiens
1266265	7072	5094	112928	111127	-	-	TIA1	PCBP2	TIA-1|WDM	HNRNPE2|HNRPE2|hnRNP-E2	Co-fractionation	physical	Wan C (2015)	PUBMED:26344197	9606	9606	High Throughput	0.171947	-	Fractionation was combined with mass spectrometry from five diverse animal species to predict co-complex protein interactions conserved across metazoa using an integrative computational scoring procedure along with an SVM approach. The significant data set of 16655 PPI, was derived from a set of more than 1M interactions by examining a ROC curve of predicted interactions against reference annotat…	-	BIOGRID	P31483	-	NP_001338450|NP_001338447|NP_001338448|NP_001338449|NP_001338451|NP_001338439|NP_071320|NP_001338452|NP_071505|NP_001338441|NP_001338442|NP_001338443|NP_001338440|NP_001338445|NP_001338437|NP_001338438	Q15366	-	NP_001122383|NP_001122386|NP_001122384|NP_001122385|NP_001092090|NP_005007|NP_114366	-	-	-	-	-	-	Homo sapiens	Homo sapiens
1266753	7072	23760	112928	117261	-	RP3-353E16.2	TIA1	PITPNB	TIA-1|WDM	PI-TP-beta|PtdInsTP|VIB1B	Co-fractionation	physical	Wan C (2015)	PUBMED:26344197	9606	9606	High Throughput	0.0748949	-	Fractionation was combined with mass spectrometry from five diverse animal species to predict co-complex protein interactions conserved across metazoa using an integrative computational scoring procedure along with an SVM approach. The significant data set of 16655 PPI, was derived from a set of more than 1M interactions by examining a ROC curve of predicted interactions against reference annotat…	-	BIOGRID	P31483	-	NP_001338450|NP_001338447|NP_001338448|NP_001338449|NP_001338451|NP_001338439|NP_071320|NP_001338452|NP_071505|NP_001338441|NP_001338442|NP_001338443|NP_001338440|NP_001338445|NP_001338437|NP_001338438	P48739	-	NP_001271206|NP_001271207|NP_036531	-	-	-	-	-	-	Homo sapiens	Homo sapiens
1272376	7072	6632	112928	112516	-	-	TIA1	SNRPD1	TIA-1|WDM	HsT2456|SMD1|SNRPD|Sm-D1	Co-fractionation	physical	Wan C (2015)	PUBMED:26344197	9606	9606	High Throughput	0.352363	-	Fractionation was combined with mass spectrometry from five diverse animal species to predict co-complex protein interactions conserved across metazoa using an integrative computational scoring procedure along with an SVM approach. The significant data set of 16655 PPI, was derived from a set of more than 1M interactions by examining a ROC curve of predicted interactions against reference annotat…	-	BIOGRID	P31483	-	NP_001338450|NP_001338447|NP_001338448|NP_001338449|NP_001338451|NP_001338439|NP_071320|NP_001338452|NP_071505|NP_001338441|NP_001338442|NP_001338443|NP_001338440|NP_001338445|NP_001338437|NP_001338438	P62314	-	NP_001278845|NP_008869	-	-	-	-	-	-	Homo sapiens	Homo sapiens
1273254	26528	7072	117730	112928	-	-	DAZAP1	TIA1	-	TIA-1|WDM	Co-fractionation	physical	Wan C (2015)	PUBMED:26344197	9606	9606	High Throughput	0.104277	-	Fractionation was combined with mass spectrometry from five diverse animal species to predict co-complex protein interactions conserved across metazoa using an integrative computational scoring procedure along with an SVM approach. The significant data set of 16655 PPI, was derived from a set of more than 1M interactions by examining a ROC curve of predicted interactions against reference annotat…	-	BIOGRID	Q96EP5	K7EQ55|K7EK33	NP_001338963|NP_001338964|NP_733829|NP_001338962|NP_061832	P31483	-	NP_001338450|NP_001338447|NP_001338448|NP_001338449|NP_001338451|NP_001338439|NP_071320|NP_001338452|NP_071505|NP_001338441|NP_001338442|NP_001338443|NP_001338440|NP_001338445|NP_001338437|NP_001338438	-	-	-	-	-	-	Homo sapiens	Homo sapiens
1273255	23586	7072	117121	112928	RP11-334P12.2	-	DDX58	TIA1	RIG-I|RIGI|RLR-1	TIA-1|WDM	Co-fractionation	physical	Wan C (2015)	PUBMED:26344197	9606	9606	High Throughput	0.107222	-	Fractionation was combined with mass spectrometry from five diverse animal species to predict co-complex protein interactions conserved across metazoa using an integrative computational scoring procedure along with an SVM approach. The significant data set of 16655 PPI, was derived from a set of more than 1M interactions by examining a ROC curve of predicted interactions against reference annotat…	-	BIOGRID	O95786	-	NP_001372842|NP_001372843|NP_001372841|NP_001372836|NP_055129|NP_001372839|NP_001372838	P31483	-	NP_001338450|NP_001338447|NP_001338448|NP_001338449|NP_001338451|NP_001338439|NP_071320|NP_001338452|NP_071505|NP_001338441|NP_001338442|NP_001338443|NP_001338440|NP_001338445|NP_001338437|NP_001338438	-	-	-	-	-	-	Homo sapiens	Homo sapiens
1273256	27429	7072	118165	112928	-	-	HTRA2	TIA1	OMI|PARK13|PRSS25	TIA-1|WDM	Co-fractionation	physical	Wan C (2015)	PUBMED:26344197	9606	9606	High Throughput	0.110478	-	Fractionation was combined with mass spectrometry from five diverse animal species to predict co-complex protein interactions conserved across metazoa using an integrative computational scoring procedure along with an SVM approach. The significant data set of 16655 PPI, was derived from a set of more than 1M interactions by examining a ROC curve of predicted interactions against reference annotat…	-	BIOGRID	O43464	-	NP_001308656|NP_001308657|NP_037379|NP_659540	P31483	-	NP_001338450|NP_001338447|NP_001338448|NP_001338449|NP_001338451|NP_001338439|NP_071320|NP_001338452|NP_071505|NP_001338441|NP_001338442|NP_001338443|NP_001338440|NP_001338445|NP_001338437|NP_001338438	-	-	-	-	-	-	Homo sapiens	Homo sapiens
1273257	8544	7072	114114	112928	-	-	PIR	TIA1	-	TIA-1|WDM	Co-fractionation	physical	Wan C (2015)	PUBMED:26344197	9606	9606	High Throughput	0.119411	-	Fractionation was combined with mass spectrometry from five diverse animal species to predict co-complex protein interactions conserved across metazoa using an integrative computational scoring procedure along with an SVM approach. The significant data set of 16655 PPI, was derived from a set of more than 1M interactions by examining a ROC curve of predicted interactions against reference annotat…	-	BIOGRID	O00625	A0A024RBX6	NP_001018119|NP_003653	P31483	-	NP_001338450|NP_001338447|NP_001338448|NP_001338449|NP_001338451|NP_001338439|NP_071320|NP_001338452|NP_071505|NP_001338441|NP_001338442|NP_001338443|NP_001338440|NP_001338445|NP_001338437|NP_001338438	-	-	-	-	-	-	Homo sapiens	Homo sapiens
1275784	4914	7072	110969	112928	-	-	NTRK1	TIA1	MTC|TRK|TRK1|TRKA|Trk-A|p140-TrkA	TIA-1|WDM	Affinity Capture-MS	physical	Emdal KB (2015)	PUBMED:25921289	9606	9606	High Throughput	-	-	-	-	BIOGRID	P04629	X5DR71	NP_001007793|NP_002520|NP_001012331	P31483	-	NP_001338450|NP_001338447|NP_001338448|NP_001338449|NP_001338451|NP_001338439|NP_071320|NP_001338452|NP_071505|NP_001338441|NP_001338442|NP_001338443|NP_001338440|NP_001338445|NP_001338437|NP_001338438	-	-	-	-	-	-	Homo sapiens	Homo sapiens
1447772	203	7072	106706	112928	RP11-203J24.1	-	AK1	TIA1	HTL-S-58j	TIA-1|WDM	Affinity Capture-MS	physical	Hein MY (2015)	PUBMED:26496610	9606	9606	High Throughput	-	-	interaction detected by quantitative BAC-GFP interactomics (QUBIC)	-	BIOGRID	P00568	Q6FGX9|Q5T9B7	NP_001305051|NP_001305050|NP_000467	P31483	-	NP_001338450|NP_001338447|NP_001338448|NP_001338449|NP_001338451|NP_001338439|NP_071320|NP_001338452|NP_071505|NP_001338441|NP_001338442|NP_001338443|NP_001338440|NP_001338445|NP_001338437|NP_001338438	-	-	-	-	-	-	Homo sapiens	Homo sapiens
1447773	22936	7072	116595	112928	-	-	ELL2	TIA1	-	TIA-1|WDM	Affinity Capture-MS	physical	Hein MY (2015)	PUBMED:26496610	9606	9606	High Throughput	-	-	interaction detected by quantitative BAC-GFP interactomics (QUBIC)	-	BIOGRID	O00472	Q7Z656|Q59FW6	NP_036213	P31483	-	NP_001338450|NP_001338447|NP_001338448|NP_001338449|NP_001338451|NP_001338439|NP_071320|NP_001338452|NP_071505|NP_001338441|NP_001338442|NP_001338443|NP_001338440|NP_001338445|NP_001338437|NP_001338438	-	-	-	-	-	-	Homo sapiens	Homo sapiens
1447774	51426	7072	119532	112928	-	-	POLK	TIA1	DINB1|DINP|POLQ	TIA-1|WDM	Affinity Capture-MS	physical	Hein MY (2015)	PUBMED:26496610	9606	9606	High Throughput	-	-	interaction detected by quantitative BAC-GFP interactomics (QUBIC)	-	BIOGRID	Q9UBT6	A0A024RAP4	NP_057302|NP_001332851|NP_001332850	P31483	-	NP_001338450|NP_001338447|NP_001338448|NP_001338449|NP_001338451|NP_001338439|NP_071320|NP_001338452|NP_071505|NP_001338441|NP_001338442|NP_001338443|NP_001338440|NP_001338445|NP_001338437|NP_001338438	-	-	-	-	-	-	Homo sapiens	Homo sapiens
1447775	80319	7072	123232	112928	-	-	CXXC4	TIA1	IDAX	TIA-1|WDM	Affinity Capture-MS	physical	Hein MY (2015)	PUBMED:26496610	9606	9606	High Throughput	-	-	interaction detected by quantitative BAC-GFP interactomics (QUBIC)	-	BIOGRID	-	J9JIF5	NP_079488	P31483	-	NP_001338450|NP_001338447|NP_001338448|NP_001338449|NP_001338451|NP_001338439|NP_071320|NP_001338452|NP_071505|NP_001338441|NP_001338442|NP_001338443|NP_001338440|NP_001338445|NP_001338437|NP_001338438	-	-	-	-	-	-	Homo sapiens	Homo sapiens
1447776	81831	7072	123589	112928	UNQ1926/PRO4401	-	NETO2	TIA1	BTCL2|NEOT2	TIA-1|WDM	Affinity Capture-MS	physical	Hein MY (2015)	PUBMED:26496610	9606	9606	High Throughput	-	-	interaction detected by quantitative BAC-GFP interactomics (QUBIC)	-	BIOGRID	Q8NC67	Q32NC3	NP_001188406|NP_060562	P31483	-	NP_001338450|NP_001338447|NP_001338448|NP_001338449|NP_001338451|NP_001338439|NP_071320|NP_001338452|NP_071505|NP_001338441|NP_001338442|NP_001338443|NP_001338440|NP_001338445|NP_001338437|NP_001338438	-	-	-	-	-	-	Homo sapiens	Homo sapiens
1462659	20595	7072	203344	112928	RP23-333E24.4	-	Smn1	TIA1	AI849087|Gemin1|Smn	TIA-1|WDM	Affinity Capture-MS	physical	Hein MY (2015)	PUBMED:26496610	10090	9606	High Throughput	-	-	interaction detected by quantitative BAC-GFP interactomics (QUBIC)	-	BIOGRID	P97801	Q549F9	NP_035550|NP_001239558	P31483	-	NP_001338450|NP_001338447|NP_001338448|NP_001338449|NP_001338451|NP_001338439|NP_071320|NP_001338452|NP_071505|NP_001338441|NP_001338442|NP_001338443|NP_001338440|NP_001338445|NP_001338437|NP_001338438	-	-	-	-	-	-	Mus musculus	Homo sapiens
1462660	68734	7072	213022	112928	-	-	Smek1	TIA1	1110034C04Rik|BC064465|mKIAA2010	TIA-1|WDM	Affinity Capture-MS	physical	Hein MY (2015)	PUBMED:26496610	10090	9606	High Throughput	-	-	interaction detected by quantitative BAC-GFP interactomics (QUBIC)	-	BIOGRID	Q6P2K6	E9Q481	NP_001153686|NP_997594	P31483	-	NP_001338450|NP_001338447|NP_001338448|NP_001338449|NP_001338451|NP_001338439|NP_071320|NP_001338452|NP_071505|NP_001338441|NP_001338442|NP_001338443|NP_001338440|NP_001338445|NP_001338437|NP_001338438	-	-	-	-	-	-	Mus musculus	Homo sapiens
1462661	70012	7072	213817	112928	RP23-314D24.8	-	Cep85	TIA1	2410030J07Rik|AI173272|AI173504|Ccdc21	TIA-1|WDM	Affinity Capture-MS	physical	Hein MY (2015)	PUBMED:26496610	10090	9606	High Throughput	-	-	interaction detected by quantitative BAC-GFP interactomics (QUBIC)	-	BIOGRID	Q8BMK0	-	NP_653110	P31483	-	NP_001338450|NP_001338447|NP_001338448|NP_001338449|NP_001338451|NP_001338439|NP_071320|NP_001338452|NP_071505|NP_001338441|NP_001338442|NP_001338443|NP_001338440|NP_001338445|NP_001338437|NP_001338438	-	-	-	-	-	-	Mus musculus	Homo sapiens
1512036	2099	7072	108403	112928	RP1-130E4.1	-	ESR1	TIA1	ER|ESR|ESRA|ESTRR|Era|NR3A1	TIA-1|WDM	Affinity Capture-MS	physical	Han SJ (2016)	PUBMED:26487511	9606	9606	High Throughput	-	-	-	-	BIOGRID	P03372	Q9UBT1|G4XH65|A8KAF4	NP_001116213|NP_000116|NP_001278159|NP_001278170|NP_001116212|NP_001116214	P31483	-	NP_001338450|NP_001338447|NP_001338448|NP_001338449|NP_001338451|NP_001338439|NP_071320|NP_001338452|NP_071505|NP_001338441|NP_001338442|NP_001338443|NP_001338440|NP_001338445|NP_001338437|NP_001338438	-	-	-	-	-	-	Homo sapiens	Homo sapiens
1519819	55211	7072	120507	112928	-	-	DPPA4	TIA1	2410091M23Rik	TIA-1|WDM	Affinity Capture-MS	physical	Oliviero G (2015)	PUBMED:26687479	9606	9606	High Throughput	-	-	-	-	BIOGRID	Q7L190	-	NP_060659	P31483	-	NP_001338450|NP_001338447|NP_001338448|NP_001338449|NP_001338451|NP_001338439|NP_071320|NP_001338452|NP_071505|NP_001338441|NP_001338442|NP_001338443|NP_001338440|NP_001338445|NP_001338437|NP_001338438	-	-	-	-	-	-	Homo sapiens	Homo sapiens
1519877	54880	7072	120228	112928	-	-	BCOR	TIA1	ANOP2|MAA2|MCOPS2	TIA-1|WDM	Affinity Capture-MS	physical	Oliviero G (2015)	PUBMED:26687479	9606	9606	High Throughput	-	-	-	-	BIOGRID	Q6W2J9	-	NP_001116855|NP_060215|NP_001116857|NP_001116856	P31483	-	NP_001338450|NP_001338447|NP_001338448|NP_001338449|NP_001338451|NP_001338439|NP_071320|NP_001338452|NP_071505|NP_001338441|NP_001338442|NP_001338443|NP_001338440|NP_001338445|NP_001338437|NP_001338438	-	-	-	-	-	-	Homo sapiens	Homo sapiens
1520061	79923	7072	123000	112928	-	-	NANOG	TIA1	-	TIA-1|WDM	Affinity Capture-MS	physical	Oliviero G (2015)	PUBMED:26687479	9606	9606	High Throughput	-	-	-	-	BIOGRID	Q9H9S0	A8K4D1	NP_001284627|NP_079141	P31483	-	NP_001338450|NP_001338447|NP_001338448|NP_001338449|NP_001338451|NP_001338439|NP_071320|NP_001338452|NP_071505|NP_001338441|NP_001338442|NP_001338443|NP_001338440|NP_001338445|NP_001338437|NP_001338438	-	-	-	-	-	-	Homo sapiens	Homo sapiens
1520317	5460	7072	111456	112928	DADB-104B20.2	-	POU5F1	TIA1	OCT3|OCT4|OTF-3|OTF3|OTF4|Oct-3|Oct-4	TIA-1|WDM	Affinity Capture-MS	physical	Oliviero G (2015)	PUBMED:26687479	9606	9606	High Throughput	-	-	-	-	BIOGRID	Q01860	M1S623|D2IYK3|F2Z381	NP_001272916|NP_001272915|NP_002692|NP_001167002|NP_976034	P31483	-	NP_001338450|NP_001338447|NP_001338448|NP_001338449|NP_001338451|NP_001338439|NP_071320|NP_001338452|NP_071505|NP_001338441|NP_001338442|NP_001338443|NP_001338440|NP_001338445|NP_001338437|NP_001338438	-	-	-	-	-	-	Homo sapiens	Homo sapiens
2380214	10146	7072	115448	112928	-	-	G3BP1	TIA1	G3BP|HDH-VIII	TIA-1|WDM	Affinity Capture-MS	physical	Jain S (2016)	PUBMED:26777405	9606	9606	High Throughput	-	-	-	-	BIOGRID	Q13283	Q5U0Q1|Q6ZP53	NP_005745|NP_938405	P31483	-	NP_001338450|NP_001338447|NP_001338448|NP_001338449|NP_001338451|NP_001338439|NP_071320|NP_001338452|NP_071505|NP_001338441|NP_001338442|NP_001338443|NP_001338440|NP_001338445|NP_001338437|NP_001338438	-	-	-	-	-	-	Homo sapiens	Homo sapiens
2519029	2100	7072	108404	112928	-	-	ESR2	TIA1	ER-BETA|ESR-BETA|ESRB|ESTRB|Erb|NR3A2	TIA-1|WDM	Affinity Capture-MS	physical	Giurato G (2018)	PUBMED:29509190	9606	9606	High Throughput	-	-	-	-	BIOGRID	Q92731	Q0PTK2|Q7LCB3|F1D8N3	NP_001201832|NP_001428|NP_001201831|NP_001278641|NP_001035365|NP_001278652|NP_001258805|NP_001258806	P31483	-	NP_001338450|NP_001338447|NP_001338448|NP_001338449|NP_001338451|NP_001338439|NP_071320|NP_001338452|NP_071505|NP_001338441|NP_001338442|NP_001338443|NP_001338440|NP_001338445|NP_001338437|NP_001338438	-	-	-	-	-	-	Homo sapiens	Homo sapiens
2569179	6428	7072	112326	112928	-	-	SRSF3	TIA1	SFRS3|SRp20	TIA-1|WDM	Affinity Capture-Western	physical	Jayabalan AK (2016)	PUBMED:27381497	9606	9606	Low Throughput	-	-	-	-	BIOGRID	P84103	B2R6F3	NP_003008	P31483	-	NP_001338450|NP_001338447|NP_001338448|NP_001338449|NP_001338451|NP_001338439|NP_071320|NP_001338452|NP_071505|NP_001338441|NP_001338442|NP_001338443|NP_001338440|NP_001338445|NP_001338437|NP_001338438	-	-	-	-	-	-	Homo sapiens	Homo sapiens
2569180	6428	7072	112326	112928	-	-	SRSF3	TIA1	SFRS3|SRp20	TIA-1|WDM	Co-localization	physical	Jayabalan AK (2016)	PUBMED:27381497	9606	9606	Low Throughput	-	-	-	-	BIOGRID	P84103	B2R6F3	NP_003008	P31483	-	NP_001338450|NP_001338447|NP_001338448|NP_001338449|NP_001338451|NP_001338439|NP_071320|NP_001338452|NP_071505|NP_001338441|NP_001338442|NP_001338443|NP_001338440|NP_001338445|NP_001338437|NP_001338438	-	-	-	-	-	-	Homo sapiens	Homo sapiens
2593236	5245	7072	111264	112928	-	-	PHB	TIA1	HEL-215|HEL-S-54e|PHB1	TIA-1|WDM	Affinity Capture-MS	physical	Xu Y (2016)	PUBMED:27025967	9606	9606	High Throughput	-	-	-	-	BIOGRID	P35232	Q53FV0|A8K401	NP_001268644|NP_001268425|NP_001268426|NP_002625	P31483	-	NP_001338450|NP_001338447|NP_001338448|NP_001338449|NP_001338451|NP_001338439|NP_071320|NP_001338452|NP_071505|NP_001338441|NP_001338442|NP_001338443|NP_001338440|NP_001338445|NP_001338437|NP_001338438	-	-	-	-	-	-	Homo sapiens	Homo sapiens
2609000	29978	7072	119006	112928	HRIHFB2157	-	UBQLN2	TIA1	ALS15|CHAP1|DSK2|N4BP4|PLIC2	TIA-1|WDM	Co-localization	physical	Alexander EJ (2018)	PUBMED:30442662	9606	9606	Low Throughput	-	-	-	-	BIOGRID	Q9UHD9	-	NP_038472	P31483	-	NP_001338450|NP_001338447|NP_001338448|NP_001338449|NP_001338451|NP_001338439|NP_071320|NP_001338452|NP_071505|NP_001338441|NP_001338442|NP_001338443|NP_001338440|NP_001338445|NP_001338437|NP_001338438	-	-	-	-	-	-	Homo sapiens	Homo sapiens
2632610	7072	4137	112928	110308	-	-	TIA1	MAPT	TIA-1|WDM	DDPAC|FTDP-17|MAPTL|MSTD|MTBT1|MTBT2|PPND|PPP1R103|TAU	PCA	physical	Brunello CA (2016)	PUBMED:27460788	9606	9606	Low Throughput	-	-	-	-	BIOGRID	P31483	-	NP_001338450|NP_001338447|NP_001338448|NP_001338449|NP_001338451|NP_001338439|NP_071320|NP_001338452|NP_071505|NP_001338441|NP_001338442|NP_001338443|NP_001338440|NP_001338445|NP_001338437|NP_001338438	P10636	B3KTM0|A0A024R9Y1|A0A024RA17|A0A024RA19|A0A024R9Y0	NP_001364195|NP_001364194|NP_005901|NP_001364197|NP_001364196|NP_058519|NP_058518|NP_001190181|NP_001190180|NP_001116538|NP_001116539|NP_058525	-	-	-	-	-	-	Homo sapiens	Homo sapiens
2632635	7072	4137	112928	110308	-	-	TIA1	MAPT	TIA-1|WDM	DDPAC|FTDP-17|MAPTL|MSTD|MTBT1|MTBT2|PPND|PPP1R103|TAU	Affinity Capture-Western	physical	Vanderweyde T (2016)	PUBMED:27160897	9606	9606	Low Throughput	-	-	-	-	BIOGRID	P31483	-	NP_001338450|NP_001338447|NP_001338448|NP_001338449|NP_001338451|NP_001338439|NP_071320|NP_001338452|NP_071505|NP_001338441|NP_001338442|NP_001338443|NP_001338440|NP_001338445|NP_001338437|NP_001338438	P10636	B3KTM0|A0A024R9Y1|A0A024RA17|A0A024RA19|A0A024R9Y0	NP_001364195|NP_001364194|NP_005901|NP_001364197|NP_001364196|NP_058519|NP_058518|NP_001190181|NP_001190180|NP_001116538|NP_001116539|NP_058525	-	-	-	-	-	-	Homo sapiens	Homo sapiens
2632636	4137	7072	110308	112928	-	-	MAPT	TIA1	DDPAC|FTDP-17|MAPTL|MSTD|MTBT1|MTBT2|PPND|PPP1R103|TAU	TIA-1|WDM	Affinity Capture-Western	physical	Vanderweyde T (2016)	PUBMED:27160897	9606	9606	Low Throughput	-	-	-	-	BIOGRID	P10636	B3KTM0|A0A024R9Y1|A0A024RA17|A0A024RA19|A0A024R9Y0	NP_001364195|NP_001364194|NP_005901|NP_001364197|NP_001364196|NP_058519|NP_058518|NP_001190181|NP_001190180|NP_001116538|NP_001116539|NP_058525	P31483	-	NP_001338450|NP_001338447|NP_001338448|NP_001338449|NP_001338451|NP_001338439|NP_071320|NP_001338452|NP_071505|NP_001338441|NP_001338442|NP_001338443|NP_001338440|NP_001338445|NP_001338437|NP_001338438	-	-	-	-	-	-	Homo sapiens	Homo sapiens
2641830	7072	310	112928	106807	-	RP11-537A6.8	TIA1	ANXA7	TIA-1|WDM	ANX7|SNX|SYNEXIN	Affinity Capture-Western	physical	Huang S (2014)	PUBMED:25461769	9606	9606	Low Throughput	-	-	-	-	BIOGRID	P31483	-	NP_001338450|NP_001338447|NP_001338448|NP_001338449|NP_001338451|NP_001338439|NP_071320|NP_001338452|NP_071505|NP_001338441|NP_001338442|NP_001338443|NP_001338440|NP_001338445|NP_001338437|NP_001338438	P20073	B2R657	NP_001307808|NP_004025|NP_001147|NP_001307809	-	-	-	-	-	-	Homo sapiens	Homo sapiens
2641831	310	7072	106807	112928	RP11-537A6.8	-	ANXA7	TIA1	ANX7|SNX|SYNEXIN	TIA-1|WDM	Affinity Capture-Western	physical	Huang S (2014)	PUBMED:25461769	9606	9606	Low Throughput	-	-	-	-	BIOGRID	P20073	B2R657	NP_001307808|NP_004025|NP_001147|NP_001307809	P31483	-	NP_001338450|NP_001338447|NP_001338448|NP_001338449|NP_001338451|NP_001338439|NP_071320|NP_001338452|NP_071505|NP_001338441|NP_001338442|NP_001338443|NP_001338440|NP_001338445|NP_001338437|NP_001338438	-	-	-	-	-	-	Homo sapiens	Homo sapiens
2644090	81533	7072	123507	112928	CDA08	-	ITFG1	TIA1	TIP	TIA-1|WDM	Affinity Capture-MS	physical	Kato M (2014)	PUBMED:25437307	9606	9606	High Throughput	-	-	-	-	BIOGRID	Q8TB96	-	NP_001291931|NP_110417	P31483	-	NP_001338450|NP_001338447|NP_001338448|NP_001338449|NP_001338451|NP_001338439|NP_071320|NP_001338452|NP_071505|NP_001338441|NP_001338442|NP_001338443|NP_001338440|NP_001338445|NP_001338437|NP_001338438	-	-	-	-	-	-	Homo sapiens	Homo sapiens
2644350	2130	7072	108431	112928	AC002059.7	-	EWSR1	TIA1	EWS|bK984G1.4	TIA-1|WDM	Affinity Capture-MS	physical	Chi B (2018)	PUBMED:29884807	9606	9606	High Throughput	-	-	-	-	BIOGRID	Q01844	-	NP_001156758|NP_001156759|NP_005234|NP_053733|NP_001156757	P31483	-	NP_001338450|NP_001338447|NP_001338448|NP_001338449|NP_001338451|NP_001338439|NP_071320|NP_001338452|NP_071505|NP_001338441|NP_001338442|NP_001338443|NP_001338440|NP_001338445|NP_001338437|NP_001338438	-	-	-	-	-	-	Homo sapiens	Homo sapiens
2746937	10425	7072	115694	112928	HT005	-	ARIH2	TIA1	ARI2|TRIAD1	TIA-1|WDM	Affinity Capture-MS	physical	Huettenhain R (2019)	PUBMED:31253590	9606	9606	High Throughput	-	-	-	-	BIOGRID	O95376	Q6IBL8	NP_006312|NP_001304263|NP_001304262|NP_001336147|NP_001336146|NP_001336145|NP_001336144|NP_001336143|NP_001336142|NP_001336141|NP_001336140|NP_001336149|NP_001336148|NP_001336138|NP_001336139|NP_001336154|NP_001336155|NP_001336156|NP_001336150|NP_001336151|NP_001336152|NP_001336153	P31483	-	NP_001338450|NP_001338447|NP_001338448|NP_001338449|NP_001338451|NP_001338439|NP_071320|NP_001338452|NP_071505|NP_001338441|NP_001338442|NP_001338443|NP_001338440|NP_001338445|NP_001338437|NP_001338438	-	-	-	-	-	-	Homo sapiens	Homo sapiens
2759507	951475	7072	1205534	112928	HCVgp1	-	HCVgp1	TIA1	-	TIA-1|WDM	Protein-RNA	physical	Li Y (2019)	PUBMED:30997501	11103	9606	High Throughput	-	-	-	-	BIOGRID	-	-	NP_671491	P31483	-	NP_001338450|NP_001338447|NP_001338448|NP_001338449|NP_001338451|NP_001338439|NP_071320|NP_001338452|NP_071505|NP_001338441|NP_001338442|NP_001338443|NP_001338440|NP_001338445|NP_001338437|NP_001338438	-	-	-	-	-	-	Hepatitus C Virus	Homo sapiens
2766335	7706	7072	113500	112928	-	-	TRIM25	TIA1	EFP|RNF147|Z147|ZNF147	TIA-1|WDM	Co-localization	physical	Gupta S (2019)	PUBMED:31710640	9606	9606	Low Throughput	-	-	-	-	BIOGRID	Q14258	-	NP_005073	P31483	-	NP_001338450|NP_001338447|NP_001338448|NP_001338449|NP_001338451|NP_001338439|NP_071320|NP_001338452|NP_071505|NP_001338441|NP_001338442|NP_001338443|NP_001338440|NP_001338445|NP_001338437|NP_001338438	-	-	-	-	-	-	Homo sapiens	Homo sapiens
2812073	150274	7072	127276	112928	RP3-366L4.2	-	HSCB	TIA1	DNAJC20|HSC20|JAC1|dJ366L4.2	TIA-1|WDM	Affinity Capture-MS	physical	Maio N (2017)	PUBMED:28380382	9606	9606	High Throughput	-	-	endogenous HSC20 was immunoprecipitated from detergent extracts from organellar fractions and associated proteins were identified by mass spectrometry	-	BIOGRID	Q8IWL3	B0QYH2	NP_741999	P31483	-	NP_001338450|NP_001338447|NP_001338448|NP_001338449|NP_001338451|NP_001338439|NP_071320|NP_001338452|NP_071505|NP_001338441|NP_001338442|NP_001338443|NP_001338440|NP_001338445|NP_001338437|NP_001338438	-	-	-	-	-	-	Homo sapiens	Homo sapiens
2816729	7072	56478	112928	121148	-	RP11-247I13.2	TIA1	EIF4ENIF1	TIA-1|WDM	4E-T|Clast4	Proximity Label-MS	physical	Youn JY (2018)	PUBMED:29395067	9606	9606	Low Throughput	-	-	BioID|High confidence interactions had a SAINTexpress score or AvgP >= 0.95.	-	BIOGRID	P31483	-	NP_001338450|NP_001338447|NP_001338448|NP_001338449|NP_001338451|NP_001338439|NP_071320|NP_001338452|NP_071505|NP_001338441|NP_001338442|NP_001338443|NP_001338440|NP_001338445|NP_001338437|NP_001338438	Q9NRA8	A0A024R1K0	NP_001157974|NP_062817|NP_001157973	-	-	-	-	-	-	Homo sapiens	Homo sapiens
2816730	7072	8939	112928	114451	-	RP11-57C19.3	TIA1	FUBP3	TIA-1|WDM	FBP3	Proximity Label-MS	physical	Youn JY (2018)	PUBMED:29395067	9606	9606	Low Throughput	-	-	BioID|High confidence interactions had a SAINTexpress score or AvgP >= 0.95.	-	BIOGRID	P31483	-	NP_001338450|NP_001338447|NP_001338448|NP_001338449|NP_001338451|NP_001338439|NP_071320|NP_001338452|NP_071505|NP_001338441|NP_001338442|NP_001338443|NP_001338440|NP_001338445|NP_001338437|NP_001338438	Q96I24	A0A024R8A7	NP_003925	-	-	-	-	-	-	Homo sapiens	Homo sapiens
2816731	7072	125950	112928	125936	-	hCG_2033729	TIA1	RAVER1	TIA-1|WDM	-	Proximity Label-MS	physical	Youn JY (2018)	PUBMED:29395067	9606	9606	Low Throughput	-	-	BioID|High confidence interactions had a SAINTexpress score or AvgP >= 0.95.	-	BIOGRID	P31483	-	NP_001338450|NP_001338447|NP_001338448|NP_001338449|NP_001338451|NP_001338439|NP_071320|NP_001338452|NP_071505|NP_001338441|NP_001338442|NP_001338443|NP_001338440|NP_001338445|NP_001338437|NP_001338438	Q8IY67	E9PAU2	NP_001353103|NP_597709	-	-	-	-	-	-	Homo sapiens	Homo sapiens
2816732	7072	6606	112928	112490	-	-	TIA1	SMN1	TIA-1|WDM	BCD541|GEMIN1|SMA|SMA1|SMA2|SMA3|SMA4|SMA@|SMN|SMNT|T-BCD541|TDRD16A	Proximity Label-MS	physical	Youn JY (2018)	PUBMED:29395067	9606	9606	Low Throughput	-	-	BioID|High confidence interactions had a SAINTexpress score or AvgP >= 0.95.	-	BIOGRID	P31483	-	NP_001338450|NP_001338447|NP_001338448|NP_001338449|NP_001338451|NP_001338439|NP_071320|NP_001338452|NP_071505|NP_001338441|NP_001338442|NP_001338443|NP_001338440|NP_001338445|NP_001338437|NP_001338438	Q16637	-	NP_075012|NP_001284644|NP_000335	-	-	-	-	-	-	Homo sapiens	Homo sapiens
2816733	7072	81550	112928	123514	-	RP11-459E2.1	TIA1	TDRD3	TIA-1|WDM	-	Proximity Label-MS	physical	Youn JY (2018)	PUBMED:29395067	9606	9606	Low Throughput	-	-	BioID|High confidence interactions had a SAINTexpress score or AvgP >= 0.95.	-	BIOGRID	P31483	-	NP_001338450|NP_001338447|NP_001338448|NP_001338449|NP_001338451|NP_001338439|NP_071320|NP_001338452|NP_071505|NP_001338441|NP_001338442|NP_001338443|NP_001338440|NP_001338445|NP_001338437|NP_001338438	Q9H7E2	A0A024QZE0	NP_110421|NP_001139542|NP_001139543	-	-	-	-	-	-	Homo sapiens	Homo sapiens
2816734	7072	8237	112928	113866	-	RP4-659F15.2	TIA1	USP11	TIA-1|WDM	UHX1	Proximity Label-MS	physical	Youn JY (2018)	PUBMED:29395067	9606	9606	Low Throughput	-	-	BioID|High confidence interactions had a SAINTexpress score or AvgP >= 0.95.	-	BIOGRID	P31483	-	NP_001338450|NP_001338447|NP_001338448|NP_001338449|NP_001338451|NP_001338439|NP_071320|NP_001338452|NP_071505|NP_001338441|NP_001338442|NP_001338443|NP_001338440|NP_001338445|NP_001338437|NP_001338438	P51784	B4DGK3	NP_004642|NP_001358001	-	-	-	-	-	-	Homo sapiens	Homo sapiens
2818455	7072	11218	112928	116387	-	-	TIA1	DDX20	TIA-1|WDM	DP103|GEMIN3	Proximity Label-MS	physical	Youn JY (2018)	PUBMED:29395067	9606	9606	Low Throughput	-	-	BioID|High confidence interactions had a SAINTexpress score or AvgP >= 0.95.	-	BIOGRID	P31483	-	NP_001338450|NP_001338447|NP_001338448|NP_001338449|NP_001338451|NP_001338439|NP_071320|NP_001338452|NP_071505|NP_001338441|NP_001338442|NP_001338443|NP_001338440|NP_001338445|NP_001338437|NP_001338438	Q9UHI6	Q9H4N4	NP_009135	-	-	-	-	-	-	Homo sapiens	Homo sapiens
2818456	7072	26003	112928	117479	-	-	TIA1	GORASP2	TIA-1|WDM	GOLPH6|GRASP55|GRS2|p59	Proximity Label-MS	physical	Youn JY (2018)	PUBMED:29395067	9606	9606	Low Throughput	-	-	BioID|High confidence interactions had a SAINTexpress score or AvgP >= 0.95.	-	BIOGRID	P31483	-	NP_001338450|NP_001338447|NP_001338448|NP_001338449|NP_001338451|NP_001338439|NP_071320|NP_001338452|NP_071505|NP_001338441|NP_001338442|NP_001338443|NP_001338440|NP_001338445|NP_001338437|NP_001338438	Q9H8Y8	-	NP_056345|NP_001188357	-	-	-	-	-	-	Homo sapiens	Homo sapiens
2818457	7072	282996	112928	129433	-	RP11-313D6.1	TIA1	RBM20	TIA-1|WDM	-	Proximity Label-MS	physical	Youn JY (2018)	PUBMED:29395067	9606	9606	Low Throughput	-	-	BioID|High confidence interactions had a SAINTexpress score or AvgP >= 0.95.	-	BIOGRID	P31483	-	NP_001338450|NP_001338447|NP_001338448|NP_001338449|NP_001338451|NP_001338439|NP_071320|NP_001338452|NP_071505|NP_001338441|NP_001338442|NP_001338443|NP_001338440|NP_001338445|NP_001338437|NP_001338438	Q5T481	-	NP_001127835	-	-	-	-	-	-	Homo sapiens	Homo sapiens
2818458	7072	54542	112928	120029	-	RP11-163B6.3	TIA1	RC3H2	TIA-1|WDM	MNAB|RNF164	Proximity Label-MS	physical	Youn JY (2018)	PUBMED:29395067	9606	9606	Low Throughput	-	-	BioID|High confidence interactions had a SAINTexpress score or AvgP >= 0.95.	-	BIOGRID	P31483	-	NP_001338450|NP_001338447|NP_001338448|NP_001338449|NP_001338451|NP_001338439|NP_071320|NP_001338452|NP_071505|NP_001338441|NP_001338442|NP_001338443|NP_001338440|NP_001338445|NP_001338437|NP_001338438	Q9HBD1	A0A024R899	NP_001094058|NP_061323	-	-	-	-	-	-	Homo sapiens	Homo sapiens
2818459	7072	8940	112928	114452	-	-	TIA1	TOP3B	TIA-1|WDM	TOP3B1	Proximity Label-MS	physical	Youn JY (2018)	PUBMED:29395067	9606	9606	Low Throughput	-	-	BioID|High confidence interactions had a SAINTexpress score or AvgP >= 0.95.	-	BIOGRID	P31483	-	NP_001338450|NP_001338447|NP_001338448|NP_001338449|NP_001338451|NP_001338439|NP_071320|NP_001338452|NP_071505|NP_001338441|NP_001338442|NP_001338443|NP_001338440|NP_001338445|NP_001338437|NP_001338438	O95985	A0A024R1C2|A8K4N2	NP_003926|NP_001269041|NP_001269042	-	-	-	-	-	-	Homo sapiens	Homo sapiens
2818460	7072	9352	112928	114755	-	-	TIA1	TXNL1	TIA-1|WDM	HEL-S-114|TRP32|TXL-1|TXNL|Txl	Proximity Label-MS	physical	Youn JY (2018)	PUBMED:29395067	9606	9606	Low Throughput	-	-	BioID|High confidence interactions had a SAINTexpress score or AvgP >= 0.95.	-	BIOGRID	P31483	-	NP_001338450|NP_001338447|NP_001338448|NP_001338449|NP_001338451|NP_001338439|NP_071320|NP_001338452|NP_071505|NP_001338441|NP_001338442|NP_001338443|NP_001338440|NP_001338445|NP_001338437|NP_001338438	O43396	V9HW51	NP_004777	-	-	-	-	-	-	Homo sapiens	Homo sapiens
2818461	7072	5976	112928	111908	-	-	TIA1	UPF1	TIA-1|WDM	HUPF1|NORF1|RENT1|pNORF1|smg-2	Proximity Label-MS	physical	Youn JY (2018)	PUBMED:29395067	9606	9606	Low Throughput	-	-	BioID|High confidence interactions had a SAINTexpress score or AvgP >= 0.95.	-	BIOGRID	P31483	-	NP_001338450|NP_001338447|NP_001338448|NP_001338449|NP_001338451|NP_001338439|NP_071320|NP_001338452|NP_071505|NP_001338441|NP_001338442|NP_001338443|NP_001338440|NP_001338445|NP_001338437|NP_001338438	Q92900	B3KY55|A0A024R7L8|A0A024R7L5	NP_002902|NP_001284478	-	-	-	-	-	-	Homo sapiens	Homo sapiens
2818958	7072	50628	112928	119102	-	-	TIA1	GEMIN4	TIA-1|WDM	HC56|HCAP1|HHRF-1|p97	Proximity Label-MS	physical	Youn JY (2018)	PUBMED:29395067	9606	9606	Low Throughput	-	-	BioID|High confidence interactions had a SAINTexpress score or AvgP >= 0.95.	-	BIOGRID	P31483	-	NP_001338450|NP_001338447|NP_001338448|NP_001338449|NP_001338451|NP_001338439|NP_071320|NP_001338452|NP_071505|NP_001338441|NP_001338442|NP_001338443|NP_001338440|NP_001338445|NP_001338437|NP_001338438	P57678	I3L2C7|Q8WUM5	NP_056536	-	-	-	-	-	-	Homo sapiens	Homo sapiens
2818959	7072	23518	112928	117065	-	-	TIA1	R3HDM1	TIA-1|WDM	R3HDM	Proximity Label-MS	physical	Youn JY (2018)	PUBMED:29395067	9606	9606	Low Throughput	-	-	BioID|High confidence interactions had a SAINTexpress score or AvgP >= 0.95.	-	BIOGRID	P31483	-	NP_001338450|NP_001338447|NP_001338448|NP_001338449|NP_001338451|NP_001338439|NP_071320|NP_001338452|NP_071505|NP_001338441|NP_001338442|NP_001338443|NP_001338440|NP_001338445|NP_001338437|NP_001338438	Q15032	-	NP_056176|NP_001269728|NP_001269729|NP_001365036|NP_001269727|NP_001341129|NP_001341128	-	-	-	-	-	-	Homo sapiens	Homo sapiens
2819574	7072	79868	112928	122956	-	RP1-298J18.2	TIA1	ALG13	TIA-1|WDM	CDG1S|CXorf45|GLT28D1|MDS031|TDRD13|YGL047W	Proximity Label-MS	physical	Youn JY (2018)	PUBMED:29395067	9606	9606	Low Throughput	-	-	BioID|High confidence interactions had a SAINTexpress score or AvgP >= 0.95.	-	BIOGRID	P31483	-	NP_001338450|NP_001338447|NP_001338448|NP_001338449|NP_001338451|NP_001338439|NP_071320|NP_001338452|NP_071505|NP_001338441|NP_001338442|NP_001338443|NP_001338440|NP_001338445|NP_001338437|NP_001338438	Q9NP73	A0A087WX43|A0A087WT15	NP_001244159|NP_060936|NP_001244169|NP_001244168|NP_001244166|NP_001244164|NP_001244163|NP_001311221|NP_001093392|NP_001311219|NP_001034299|NP_001244170|NP_001244160|NP_001161857	-	-	-	-	-	-	Homo sapiens	Homo sapiens
2819575	7072	115207	112928	125419	-	-	TIA1	KCTD12	TIA-1|WDM	C13orf2|PFET1|PFETIN	Proximity Label-MS	physical	Youn JY (2018)	PUBMED:29395067	9606	9606	Low Throughput	-	-	BioID|High confidence interactions had a SAINTexpress score or AvgP >= 0.95.	-	BIOGRID	P31483	-	NP_001338450|NP_001338447|NP_001338448|NP_001338449|NP_001338451|NP_001338439|NP_071320|NP_001338452|NP_071505|NP_001338441|NP_001338442|NP_001338443|NP_001338440|NP_001338445|NP_001338437|NP_001338438	Q96CX2	-	NP_612453	-	-	-	-	-	-	Homo sapiens	Homo sapiens
2819576	7072	9851	112928	115185	-	-	TIA1	KIAA0753	TIA-1|WDM	-	Proximity Label-MS	physical	Youn JY (2018)	PUBMED:29395067	9606	9606	Low Throughput	-	-	BioID|High confidence interactions had a SAINTexpress score or AvgP >= 0.95.	-	BIOGRID	P31483	-	NP_001338450|NP_001338447|NP_001338448|NP_001338449|NP_001338451|NP_001338439|NP_071320|NP_001338452|NP_071505|NP_001338441|NP_001338442|NP_001338443|NP_001338440|NP_001338445|NP_001338437|NP_001338438	Q2KHM9	-	NP_055619	-	-	-	-	-	-	Homo sapiens	Homo sapiens
2819577	7072	57498	112928	121565	-	-	TIA1	KIDINS220	TIA-1|WDM	ARMS	Proximity Label-MS	physical	Youn JY (2018)	PUBMED:29395067	9606	9606	Low Throughput	-	-	BioID|High confidence interactions had a SAINTexpress score or AvgP >= 0.95.	-	BIOGRID	P31483	-	NP_001338450|NP_001338447|NP_001338448|NP_001338449|NP_001338451|NP_001338439|NP_071320|NP_001338452|NP_071505|NP_001338441|NP_001338442|NP_001338443|NP_001338440|NP_001338445|NP_001338437|NP_001338438	Q9ULH0	Q7Z322	NP_001335670|NP_065789|NP_001335667|NP_001335658|NP_001335672|NP_001335669|NP_001335668|NP_001335674|NP_001335665|NP_001335664|NP_001335663|NP_001335671|NP_001335661|NP_001335660	-	-	-	-	-	-	Homo sapiens	Homo sapiens
2819578	7072	54726	112928	120112	-	-	TIA1	OTUD4	TIA-1|WDM	DUBA6|HIN1|HSHIN1	Proximity Label-MS	physical	Youn JY (2018)	PUBMED:29395067	9606	9606	Low Throughput	-	-	BioID|High confidence interactions had a SAINTexpress score or AvgP >= 0.95.	-	BIOGRID	P31483	-	NP_001338450|NP_001338447|NP_001338448|NP_001338449|NP_001338451|NP_001338439|NP_071320|NP_001338452|NP_071505|NP_001338441|NP_001338442|NP_001338443|NP_001338440|NP_001338445|NP_001338437|NP_001338438	Q01804	-	NP_001096123|NP_059963|NP_001352986	-	-	-	-	-	-	Homo sapiens	Homo sapiens
2819579	7072	155435	112928	127585	-	hCG_20114	TIA1	RBM33	TIA-1|WDM	PRR8	Proximity Label-MS	physical	Youn JY (2018)	PUBMED:29395067	9606	9606	Low Throughput	-	-	BioID|High confidence interactions had a SAINTexpress score or AvgP >= 0.95.	-	BIOGRID	P31483	-	NP_001338450|NP_001338447|NP_001338448|NP_001338449|NP_001338451|NP_001338439|NP_071320|NP_001338452|NP_071505|NP_001338441|NP_001338442|NP_001338443|NP_001338440|NP_001338445|NP_001338437|NP_001338438	Q96EV2	-	NP_444271	-	-	-	-	-	-	Homo sapiens	Homo sapiens
2819580	7072	80304	112928	123217	-	PP384	TIA1	C2orf44	TIA-1|WDM	-	Proximity Label-MS	physical	Youn JY (2018)	PUBMED:29395067	9606	9606	Low Throughput	-	-	BioID|High confidence interactions had a SAINTexpress score or AvgP >= 0.95.	-	BIOGRID	P31483	-	NP_001338450|NP_001338447|NP_001338448|NP_001338449|NP_001338451|NP_001338439|NP_071320|NP_001338452|NP_071505|NP_001338441|NP_001338442|NP_001338443|NP_001338440|NP_001338445|NP_001338437|NP_001338438	Q9H6R7	-	NP_079479|NP_001135791	-	-	-	-	-	-	Homo sapiens	Homo sapiens
2862820	4288	7072	110434	112928	RP11-380J17.2	-	MKI67	TIA1	KIA|MIB-|MIB-1|PPP1R105	TIA-1|WDM	Affinity Capture-MS	physical	Sobecki M (2016)	PUBMED:26949251	9606	9606	High Throughput	174.2	-	interactors identified using mass spectrometry, retaining hits for which either an untagged immunoprecipitation (IP) or IP of non-specific protein (TRIM39) produced fewer peptides hits and/or lower Mascot Scores	-	BIOGRID	P46013	-	NP_001139438|NP_002408	P31483	-	NP_001338450|NP_001338447|NP_001338448|NP_001338449|NP_001338451|NP_001338439|NP_071320|NP_001338452|NP_071505|NP_001338441|NP_001338442|NP_001338443|NP_001338440|NP_001338445|NP_001338437|NP_001338438	-	-	-	-	-	-	Homo sapiens	Homo sapiens
2874828	9564	7072	114934	112928	hCG_1980470	-	BCAR1	TIA1	CAS|CAS1|CASS1|CRKAS|P130Cas	TIA-1|WDM	Affinity Capture-MS	physical	Mao CG (2020)	PUBMED:33001583	9606	9606	High Throughput	-	-	-	-	BIOGRID	P56945	B2RBL9|B3KWE2	NP_001164188|NP_001164189|NP_001164191|NP_001164190|NP_001164192|NP_001164186|NP_001164187|NP_001164185|NP_055382	P31483	-	NP_001338450|NP_001338447|NP_001338448|NP_001338449|NP_001338451|NP_001338439|NP_071320|NP_001338452|NP_071505|NP_001338441|NP_001338442|NP_001338443|NP_001338440|NP_001338445|NP_001338437|NP_001338438	-	-	-	-	-	-	Homo sapiens	Homo sapiens
2878142	11193	7072	116363	112928	-	-	WBP4	TIA1	FBP21	TIA-1|WDM	Two-hybrid	physical	Henning LM (2017)	PUBMED:28838205	9606	9606	Low Throughput	-	-	-	-	BIOGRID	O75554	-	NP_009118	P31483	-	NP_001338450|NP_001338447|NP_001338448|NP_001338449|NP_001338451|NP_001338439|NP_071320|NP_001338452|NP_071505|NP_001338441|NP_001338442|NP_001338443|NP_001338440|NP_001338445|NP_001338437|NP_001338438	-	-	-	-	-	-	Homo sapiens	Homo sapiens
2881207	1956	7072	108276	112928	-	-	EGFR	TIA1	ERBB|ERBB1|HER1|NISBD2|PIG61|mENA	TIA-1|WDM	Positive Genetic	genetic	Zeng H (2019)	PUBMED:31741433	9606	9606	High Throughput	-	-	CRISPR GI screen|Cell Line: HCC-827|Experimental Setup: Positive selection in response to EGFR TKI: erlotinib 1um|GIST: A-phenotypic positive genetic interaction|Library: CRISPRn (Cong, 2019)|Significance Threshold: RSA<= -3 and Q3 z-score >=1	-	BIOGRID	P00533	-	NP_001333829|NP_001333828|NP_958440|NP_005219|NP_001333827|NP_001333826|NP_958441|NP_001333870|NP_958439	P31483	-	NP_001338450|NP_001338447|NP_001338448|NP_001338449|NP_001338451|NP_001338439|NP_071320|NP_001338452|NP_071505|NP_001338441|NP_001338442|NP_001338443|NP_001338440|NP_001338445|NP_001338437|NP_001338438	PATO:0000169|HP:0001507	viability|Growth abnormality	phenotype|phenotype	-|-	-|-	-|-	Homo sapiens	Homo sapiens
2907638	3965	7072	110156	112928	-	-	LGALS9	TIA1	HUAT|LGALS9A	TIA-1|WDM	Proximity Label-MS	physical	Jia J (2020)	PUBMED:31995728	9606	9606	High Throughput	-	-	-	-	BIOGRID	O00182	F8W9W4|A0A024QZ55|A0A024QZ02|Q8WYQ7	NP_033665|NP_002299	P31483	-	NP_001338450|NP_001338447|NP_001338448|NP_001338449|NP_001338451|NP_001338439|NP_071320|NP_001338452|NP_071505|NP_001338441|NP_001338442|NP_001338443|NP_001338440|NP_001338445|NP_001338437|NP_001338438	-	-	-	-	-	-	Homo sapiens	Homo sapiens
3015515	29978	7072	119006	112928	HRIHFB2157	-	UBQLN2	TIA1	ALS15|CHAP1|DSK2|N4BP4|PLIC2	TIA-1|WDM	Affinity Capture-MS	physical	Whiteley AM (2020)	PUBMED:33277362	9606	9606	Low Throughput	-	-	-	-	BIOGRID	Q9UHD9	-	NP_038472	P31483	-	NP_001338450|NP_001338447|NP_001338448|NP_001338449|NP_001338451|NP_001338439|NP_071320|NP_001338452|NP_071505|NP_001338441|NP_001338442|NP_001338443|NP_001338440|NP_001338445|NP_001338437|NP_001338438	-	-	-	-	-	-	Homo sapiens	Homo sapiens
3349554	821	7072	107271	112928	-	-	CANX	TIA1	CNX|IP90|P90	TIA-1|WDM	Affinity Capture-MS	physical	Cho NH (2022)	PUBMED:35271311	9606	9606	High Throughput	-	-	Bait generated from library of CRISPR-edited human embryonic kidney (HEK) 293T cell lines harboring fluorescent tags on individual proteins	-	BIOGRID	P27824	-	NP_001737|NP_001350928|NP_001350925|NP_001350924|NP_001350927|NP_001350926|NP_001350923|NP_001350922|NP_001019820|NP_001350929|NP_001350930	P31483	-	NP_001338450|NP_001338447|NP_001338448|NP_001338449|NP_001338451|NP_001338439|NP_071320|NP_001338452|NP_071505|NP_001338441|NP_001338442|NP_001338443|NP_001338440|NP_001338445|NP_001338437|NP_001338438	-	-	-	-	-	-	Homo sapiens	Homo sapiens
3353569	1603	7072	107973	112928	-	-	DAD1	TIA1	OST2	TIA-1|WDM	Affinity Capture-MS	physical	Cho NH (2022)	PUBMED:35271311	9606	9606	High Throughput	-	-	Bait generated from library of CRISPR-edited human embryonic kidney (HEK) 293T cell lines harboring fluorescent tags on individual proteins	-	BIOGRID	P61803	Q53G02	NP_001335	P31483	-	NP_001338450|NP_001338447|NP_001338448|NP_001338449|NP_001338451|NP_001338439|NP_071320|NP_001338452|NP_071505|NP_001338441|NP_001338442|NP_001338443|NP_001338440|NP_001338445|NP_001338437|NP_001338438	-	-	-	-	-	-	Homo sapiens	Homo sapiens
3353740	1650	7072	108017	112928	OK/SW-cl.45	-	DDOST	TIA1	AGER1|CDG1R|OKSWcl45|OST|OST48|WBP1	TIA-1|WDM	Affinity Capture-MS	physical	Cho NH (2022)	PUBMED:35271311	9606	9606	High Throughput	-	-	Bait generated from library of CRISPR-edited human embryonic kidney (HEK) 293T cell lines harboring fluorescent tags on individual proteins	-	BIOGRID	P39656	A0A024RAD5	NP_005207	P31483	-	NP_001338450|NP_001338447|NP_001338448|NP_001338449|NP_001338451|NP_001338439|NP_071320|NP_001338452|NP_071505|NP_001338441|NP_001338442|NP_001338443|NP_001338440|NP_001338445|NP_001338437|NP_001338438	-	-	-	-	-	-	Homo sapiens	Homo sapiens
3359272	200185	7072	128307	112928	-	-	KRTCAP2	TIA1	KCP2	TIA-1|WDM	Affinity Capture-MS	physical	Cho NH (2022)	PUBMED:35271311	9606	9606	High Throughput	-	-	Bait generated from library of CRISPR-edited human embryonic kidney (HEK) 293T cell lines harboring fluorescent tags on individual proteins	-	BIOGRID	Q8N6L1	-	NP_776251	P31483	-	NP_001338450|NP_001338447|NP_001338448|NP_001338449|NP_001338451|NP_001338439|NP_071320|NP_001338452|NP_071505|NP_001338441|NP_001338442|NP_001338443|NP_001338440|NP_001338445|NP_001338437|NP_001338438	-	-	-	-	-	-	Homo sapiens	Homo sapiens
3362226	100128731	7072	933663	112928	-	-	OST4	TIA1	-	TIA-1|WDM	Affinity Capture-MS	physical	Cho NH (2022)	PUBMED:35271311	9606	9606	High Throughput	-	-	Bait generated from library of CRISPR-edited human embryonic kidney (HEK) 293T cell lines harboring fluorescent tags on individual proteins	-	BIOGRID	P0C6T2	-	NP_001128165	P31483	-	NP_001338450|NP_001338447|NP_001338448|NP_001338449|NP_001338451|NP_001338439|NP_071320|NP_001338452|NP_071505|NP_001338441|NP_001338442|NP_001338443|NP_001338440|NP_001338445|NP_001338437|NP_001338438	-	-	-	-	-	-	Homo sapiens	Homo sapiens
3362268	58505	7072	121833	112928	DC2	-	OSTC	TIA1	-	TIA-1|WDM	Affinity Capture-MS	physical	Cho NH (2022)	PUBMED:35271311	9606	9606	High Throughput	-	-	Bait generated from library of CRISPR-edited human embryonic kidney (HEK) 293T cell lines harboring fluorescent tags on individual proteins	-	BIOGRID	Q9NRP0	A0A087WUD3|A0A024RDJ1	NP_001254746|NP_067050|NP_001254747	P31483	-	NP_001338450|NP_001338447|NP_001338448|NP_001338449|NP_001338451|NP_001338439|NP_071320|NP_001338452|NP_071505|NP_001338441|NP_001338442|NP_001338443|NP_001338440|NP_001338445|NP_001338437|NP_001338438	-	-	-	-	-	-	Homo sapiens	Homo sapiens
3368031	6184	7072	112099	112928	-	-	RPN1	TIA1	OST1|RBPH1	TIA-1|WDM	Affinity Capture-MS	physical	Cho NH (2022)	PUBMED:35271311	9606	9606	High Throughput	-	-	Bait generated from library of CRISPR-edited human embryonic kidney (HEK) 293T cell lines harboring fluorescent tags on individual proteins	-	BIOGRID	P04843	-	NP_002941	P31483	-	NP_001338450|NP_001338447|NP_001338448|NP_001338449|NP_001338451|NP_001338439|NP_071320|NP_001338452|NP_071505|NP_001338441|NP_001338442|NP_001338443|NP_001338440|NP_001338445|NP_001338437|NP_001338438	-	-	-	-	-	-	Homo sapiens	Homo sapiens
3368087	6185	7072	112100	112928	RP3-343K2.2	-	RPN2	TIA1	RIBIIR|RPN-II|RPNII|SWP1	TIA-1|WDM	Affinity Capture-MS	physical	Cho NH (2022)	PUBMED:35271311	9606	9606	High Throughput	-	-	Bait generated from library of CRISPR-edited human embryonic kidney (HEK) 293T cell lines harboring fluorescent tags on individual proteins	-	BIOGRID	P04844	-	NP_001129243|NP_001311228|NP_001311232|NP_001311233|NP_001311230|NP_001311231|NP_002942|NP_001311234|NP_001311235	P31483	-	NP_001338450|NP_001338447|NP_001338448|NP_001338449|NP_001338451|NP_001338439|NP_071320|NP_001338452|NP_071505|NP_001338441|NP_001338442|NP_001338443|NP_001338440|NP_001338445|NP_001338437|NP_001338438	-	-	-	-	-	-	Homo sapiens	Homo sapiens
3372827	3703	7072	109908	112928	-	-	STT3A	TIA1	ITM1|STT3-A|TMC	TIA-1|WDM	Affinity Capture-MS	physical	Cho NH (2022)	PUBMED:35271311	9606	9606	High Throughput	-	-	Bait generated from library of CRISPR-edited human embryonic kidney (HEK) 293T cell lines harboring fluorescent tags on individual proteins	-	BIOGRID	P46977	-	NP_689926|NP_001265432|NP_001265433	P31483	-	NP_001338450|NP_001338447|NP_001338448|NP_001338449|NP_001338451|NP_001338439|NP_071320|NP_001338452|NP_071505|NP_001338441|NP_001338442|NP_001338443|NP_001338440|NP_001338445|NP_001338437|NP_001338438	-	-	-	-	-	-	Homo sapiens	Homo sapiens
3372867	201595	7072	128394	112928	-	-	STT3B	TIA1	CDG1X|SIMP|STT3-B	TIA-1|WDM	Affinity Capture-MS	physical	Cho NH (2022)	PUBMED:35271311	9606	9606	High Throughput	-	-	Bait generated from library of CRISPR-edited human embryonic kidney (HEK) 293T cell lines harboring fluorescent tags on individual proteins	-	BIOGRID	Q8TCJ2	-	NP_849193	P31483	-	NP_001338450|NP_001338447|NP_001338448|NP_001338449|NP_001338451|NP_001338439|NP_071320|NP_001338452|NP_071505|NP_001338441|NP_001338442|NP_001338443|NP_001338440|NP_001338445|NP_001338437|NP_001338438	-	-	-	-	-	-	Homo sapiens	Homo sapiens
3376864	57003	7072	121318	112928	GK001	-	CCDC47	TIA1	MSTP041	TIA-1|WDM	Affinity Capture-MS	physical	Cho NH (2022)	PUBMED:35271311	9606	9606	High Throughput	-	-	Bait generated from library of CRISPR-edited human embryonic kidney (HEK) 293T cell lines harboring fluorescent tags on individual proteins	-	BIOGRID	Q96A33	-	NP_064583	P31483	-	NP_001338450|NP_001338447|NP_001338448|NP_001338449|NP_001338451|NP_001338439|NP_071320|NP_001338452|NP_071505|NP_001338441|NP_001338442|NP_001338443|NP_001338440|NP_001338445|NP_001338437|NP_001338438	-	-	-	-	-	-	Homo sapiens	Homo sapiens
3377004	7072	3703	112928	109908	-	-	TIA1	STT3A	TIA-1|WDM	ITM1|STT3-A|TMC	Affinity Capture-MS	physical	Cho NH (2022)	PUBMED:35271311	9606	9606	High Throughput	-	-	Bait generated from library of CRISPR-edited human embryonic kidney (HEK) 293T cell lines harboring fluorescent tags on individual proteins	-	BIOGRID	P31483	-	NP_001338450|NP_001338447|NP_001338448|NP_001338449|NP_001338451|NP_001338439|NP_071320|NP_001338452|NP_071505|NP_001338441|NP_001338442|NP_001338443|NP_001338440|NP_001338445|NP_001338437|NP_001338438	P46977	-	NP_689926|NP_001265432|NP_001265433	-	-	-	-	-	-	Homo sapiens	Homo sapiens
3377005	7072	1603	112928	107973	-	-	TIA1	DAD1	TIA-1|WDM	OST2	Affinity Capture-MS	physical	Cho NH (2022)	PUBMED:35271311	9606	9606	High Throughput	-	-	Bait generated from library of CRISPR-edited human embryonic kidney (HEK) 293T cell lines harboring fluorescent tags on individual proteins	-	BIOGRID	P31483	-	NP_001338450|NP_001338447|NP_001338448|NP_001338449|NP_001338451|NP_001338439|NP_071320|NP_001338452|NP_071505|NP_001338441|NP_001338442|NP_001338443|NP_001338440|NP_001338445|NP_001338437|NP_001338438	P61803	Q53G02	NP_001335	-	-	-	-	-	-	Homo sapiens	Homo sapiens
3377006	7072	746	112928	107204	-	HSPC005	TIA1	TMEM258	TIA-1|WDM	C11orf10	Affinity Capture-MS	physical	Cho NH (2022)	PUBMED:35271311	9606	9606	High Throughput	-	-	Bait generated from library of CRISPR-edited human embryonic kidney (HEK) 293T cell lines harboring fluorescent tags on individual proteins	-	BIOGRID	P31483	-	NP_001338450|NP_001338447|NP_001338448|NP_001338449|NP_001338451|NP_001338439|NP_071320|NP_001338452|NP_071505|NP_001338441|NP_001338442|NP_001338443|NP_001338440|NP_001338445|NP_001338437|NP_001338438	P61165	-	NP_055021	-	-	-	-	-	-	Homo sapiens	Homo sapiens
3377007	7072	9761	112928	115108	-	-	TIA1	MLEC	TIA-1|WDM	KIAA0152	Affinity Capture-MS	physical	Cho NH (2022)	PUBMED:35271311	9606	9606	High Throughput	-	-	Bait generated from library of CRISPR-edited human embryonic kidney (HEK) 293T cell lines harboring fluorescent tags on individual proteins	-	BIOGRID	P31483	-	NP_001338450|NP_001338447|NP_001338448|NP_001338449|NP_001338451|NP_001338439|NP_071320|NP_001338452|NP_071505|NP_001338441|NP_001338442|NP_001338443|NP_001338440|NP_001338445|NP_001338437|NP_001338438	Q14165	-	NP_001290557|NP_001290556|NP_055545	-	-	-	-	-	-	Homo sapiens	Homo sapiens
3377008	7072	821	112928	107271	-	-	TIA1	CANX	TIA-1|WDM	CNX|IP90|P90	Affinity Capture-MS	physical	Cho NH (2022)	PUBMED:35271311	9606	9606	High Throughput	-	-	Bait generated from library of CRISPR-edited human embryonic kidney (HEK) 293T cell lines harboring fluorescent tags on individual proteins	-	BIOGRID	P31483	-	NP_001338450|NP_001338447|NP_001338448|NP_001338449|NP_001338451|NP_001338439|NP_071320|NP_001338452|NP_071505|NP_001338441|NP_001338442|NP_001338443|NP_001338440|NP_001338445|NP_001338437|NP_001338438	P27824	-	NP_001737|NP_001350928|NP_001350925|NP_001350924|NP_001350927|NP_001350926|NP_001350923|NP_001350922|NP_001019820|NP_001350929|NP_001350930	-	-	-	-	-	-	Homo sapiens	Homo sapiens
3377009	7072	1650	112928	108017	-	OK/SW-cl.45	TIA1	DDOST	TIA-1|WDM	AGER1|CDG1R|OKSWcl45|OST|OST48|WBP1	Affinity Capture-MS	physical	Cho NH (2022)	PUBMED:35271311	9606	9606	High Throughput	-	-	Bait generated from library of CRISPR-edited human embryonic kidney (HEK) 293T cell lines harboring fluorescent tags on individual proteins	-	BIOGRID	P31483	-	NP_001338450|NP_001338447|NP_001338448|NP_001338449|NP_001338451|NP_001338439|NP_071320|NP_001338452|NP_071505|NP_001338441|NP_001338442|NP_001338443|NP_001338440|NP_001338445|NP_001338437|NP_001338438	P39656	A0A024RAD5	NP_005207	-	-	-	-	-	-	Homo sapiens	Homo sapiens
3377010	7072	6185	112928	112100	-	RP3-343K2.2	TIA1	RPN2	TIA-1|WDM	RIBIIR|RPN-II|RPNII|SWP1	Affinity Capture-MS	physical	Cho NH (2022)	PUBMED:35271311	9606	9606	High Throughput	-	-	Bait generated from library of CRISPR-edited human embryonic kidney (HEK) 293T cell lines harboring fluorescent tags on individual proteins	-	BIOGRID	P31483	-	NP_001338450|NP_001338447|NP_001338448|NP_001338449|NP_001338451|NP_001338439|NP_071320|NP_001338452|NP_071505|NP_001338441|NP_001338442|NP_001338443|NP_001338440|NP_001338445|NP_001338437|NP_001338438	P04844	-	NP_001129243|NP_001311228|NP_001311232|NP_001311233|NP_001311230|NP_001311231|NP_002942|NP_001311234|NP_001311235	-	-	-	-	-	-	Homo sapiens	Homo sapiens
3377011	7072	6184	112928	112099	-	-	TIA1	RPN1	TIA-1|WDM	OST1|RBPH1	Affinity Capture-MS	physical	Cho NH (2022)	PUBMED:35271311	9606	9606	High Throughput	-	-	Bait generated from library of CRISPR-edited human embryonic kidney (HEK) 293T cell lines harboring fluorescent tags on individual proteins	-	BIOGRID	P31483	-	NP_001338450|NP_001338447|NP_001338448|NP_001338449|NP_001338451|NP_001338439|NP_071320|NP_001338452|NP_071505|NP_001338441|NP_001338442|NP_001338443|NP_001338440|NP_001338445|NP_001338437|NP_001338438	P04843	-	NP_002941	-	-	-	-	-	-	Homo sapiens	Homo sapiens
3377012	7072	84061	112928	123856	-	RP11-217H1.1	TIA1	MAGT1	TIA-1|WDM	IAP|MRX95|OST3B|PRO0756|XMEN|bA217H1.1	Affinity Capture-MS	physical	Cho NH (2022)	PUBMED:35271311	9606	9606	High Throughput	-	-	Bait generated from library of CRISPR-edited human embryonic kidney (HEK) 293T cell lines harboring fluorescent tags on individual proteins	-	BIOGRID	P31483	-	NP_001338450|NP_001338447|NP_001338448|NP_001338449|NP_001338451|NP_001338439|NP_071320|NP_001338452|NP_071505|NP_001338441|NP_001338442|NP_001338443|NP_001338440|NP_001338445|NP_001338437|NP_001338438	Q9H0U3	A0A087WU53	NP_115497	-	-	-	-	-	-	Homo sapiens	Homo sapiens
3377013	7072	200185	112928	128307	-	-	TIA1	KRTCAP2	TIA-1|WDM	KCP2	Affinity Capture-MS	physical	Cho NH (2022)	PUBMED:35271311	9606	9606	High Throughput	-	-	Bait generated from library of CRISPR-edited human embryonic kidney (HEK) 293T cell lines harboring fluorescent tags on individual proteins	-	BIOGRID	P31483	-	NP_001338450|NP_001338447|NP_001338448|NP_001338449|NP_001338451|NP_001338439|NP_071320|NP_001338452|NP_071505|NP_001338441|NP_001338442|NP_001338443|NP_001338440|NP_001338445|NP_001338437|NP_001338438	Q8N6L1	-	NP_776251	-	-	-	-	-	-	Homo sapiens	Homo sapiens
3377014	7072	201595	112928	128394	-	-	TIA1	STT3B	TIA-1|WDM	CDG1X|SIMP|STT3-B	Affinity Capture-MS	physical	Cho NH (2022)	PUBMED:35271311	9606	9606	High Throughput	-	-	Bait generated from library of CRISPR-edited human embryonic kidney (HEK) 293T cell lines harboring fluorescent tags on individual proteins	-	BIOGRID	P31483	-	NP_001338450|NP_001338447|NP_001338448|NP_001338449|NP_001338451|NP_001338439|NP_071320|NP_001338452|NP_071505|NP_001338441|NP_001338442|NP_001338443|NP_001338440|NP_001338445|NP_001338437|NP_001338438	Q8TCJ2	-	NP_849193	-	-	-	-	-	-	Homo sapiens	Homo sapiens
3381603	11074	7072	116257	112928	DAAP-112O13.2	-	TRIM31	TIA1	C6orf13|HCG1|HCGI|RNF	TIA-1|WDM	Affinity Capture-MS	physical	Guo Y (2021)	PUBMED:34650049	9606	9606	Low Throughput	-	-	-	-	BIOGRID	Q9BZY9	Q2L6J1	NP_008959	P31483	-	NP_001338450|NP_001338447|NP_001338448|NP_001338449|NP_001338451|NP_001338439|NP_071320|NP_001338452|NP_071505|NP_001338441|NP_001338442|NP_001338443|NP_001338440|NP_001338445|NP_001338437|NP_001338438	-	-	-	-	-	-	Homo sapiens	Homo sapiens
3397809	4613	7072	110698	112928	-	-	MYCN	TIA1	MODED|N-myc|NMYC|ODED|bHLHe37	TIA-1|WDM	Affinity Capture-MS	physical	Wang L (2022)	PUBMED:35013218	9606	9606	High Throughput	-	-	Affinity Capture-MS was carried out to identify high confidence protein interactors with a p value<0.05 and a fold change >2 over control.	-	BIOGRID	P04198	Q9H224	NP_001280157|NP_001280160|NP_001280162|NP_005369	P31483	-	NP_001338450|NP_001338447|NP_001338448|NP_001338449|NP_001338451|NP_001338439|NP_071320|NP_001338452|NP_071505|NP_001338441|NP_001338442|NP_001338443|NP_001338440|NP_001338445|NP_001338437|NP_001338438	-	-	-	-	-	-	Homo sapiens	Homo sapiens
3398697	4609	7072	110694	112928	-	-	MYC	TIA1	MRTL|MYCC|bHLHe39|c-Myc	TIA-1|WDM	Affinity Capture-MS	physical	Wang L (2022)	PUBMED:35013218	9606	9606	High Throughput	-	-	Affinity Capture-MS was carried out to identify high confidence protein interactors with a p value<0.05 and a fold change >2 over control.	-	BIOGRID	P01106	-	NP_002458|NP_001341799	P31483	-	NP_001338450|NP_001338447|NP_001338448|NP_001338449|NP_001338451|NP_001338439|NP_071320|NP_001338452|NP_071505|NP_001338441|NP_001338442|NP_001338443|NP_001338440|NP_001338445|NP_001338437|NP_001338438	-	-	-	-	-	-	Homo sapiens	Homo sapiens
3435266	983	7072	107420	112928	-	-	CDK1	TIA1	CDC2|CDC28A|P34CDC2	TIA-1|WDM	Co-fractionation	physical	Havugimana PC (2022)	PUBMED:35831314	9606	9606	High Throughput	-	-	High confidence interactions were identified as having an EPIC score >=0.625 in applicable cell lines (MCF7, MDA231 or MCF10A)|MDA231 cell line (score 0.649)	-	BIOGRID	P06493	B7Z3D6|I6L9I5|A0A024QZJ8	NP_001307847|NP_203698|NP_001163878|NP_001163877|NP_001777	P31483	-	NP_001338450|NP_001338447|NP_001338448|NP_001338449|NP_001338451|NP_001338439|NP_071320|NP_001338452|NP_071505|NP_001338441|NP_001338442|NP_001338443|NP_001338440|NP_001338445|NP_001338437|NP_001338438	-	-	-	-	-	-	Homo sapiens	Homo sapiens
3464211	5071	7072	111105	112928	KB-152G3.1	-	PARK2	TIA1	AR-JP|LPRS2|PDJ|PRKN	TIA-1|WDM	Affinity Capture-MS	physical	Sun X (2022)	PUBMED:35256949	9606	9606	High Throughput	-	-	Affinity capture MS was carried out to identify high confidence protein-protein interactors of PARK2 under SAHA treatment.	-	BIOGRID	O60260	X5DR79	NP_054643|NP_054642|NP_004553	P31483	-	NP_001338450|NP_001338447|NP_001338448|NP_001338449|NP_001338451|NP_001338439|NP_071320|NP_001338452|NP_071505|NP_001338441|NP_001338442|NP_001338443|NP_001338440|NP_001338445|NP_001338437|NP_001338438	-	-	-	-	-	-	Homo sapiens	Homo sapiens

## Sheet: DYNC1I1 interactors from BioGRI
#BioGRID Interaction ID	Entrez Gene Interactor A	Entrez Gene Interactor B	BioGRID ID Interactor A	BioGRID ID Interactor B	Systematic Name Interactor A	Systematic Name Interactor B	Official Symbol Interactor A	Official Symbol Interactor B	Synonyms Interactor A	Synonyms Interactor B	Experimental System	Experimental System Type	Author	Publication Source	Organism ID Interactor A	Organism ID Interactor B	Throughput	Score	Modification	Qualifications	Tags	Source Database	SWISS-PROT Accessions Interactor A	TREMBL Accessions Interactor A	REFSEQ Accessions Interactor A	SWISS-PROT Accessions Interactor B	TREMBL Accessions Interactor B	REFSEQ Accessions Interactor B	Ontology Term IDs	Ontology Term Names	Ontology Term Categories	Ontology Term Qualifier IDs	Ontology Term Qualifier Names	Ontology Term Types	Organism Name Interactor A	Organism Name Interactor B
120703	1780	140735	108118	126680	-	-	DYNC1I1	DYNLL2	DNCI1|DNCIC1	DNCL1B|Dlc2|RSPH22	Two-hybrid	physical	Rual JF (2005)	PUBMED:16189514	9606	9606	High Throughput	-	-	-	-	BIOGRID	O14576	A4D1I7|Q8N542	NP_004402|NP_001265351|NP_001265350|NP_001129028|NP_001129029	Q96FJ2	-	NP_542408	-	-	-	-	-	-	Homo sapiens	Homo sapiens
121388	1780	83658	108118	123715	-	HSPC162	DYNC1I1	DYNLRB1	DNCI1|DNCIC1	BITH|BLP|DNCL2A|DNLC2A|ROBLD1	Two-hybrid	physical	Rual JF (2005)	PUBMED:16189514	9606	9606	High Throughput	-	-	-	-	BIOGRID	O14576	A4D1I7|Q8N542	NP_004402|NP_001265351|NP_001265350|NP_001129028|NP_001129029	Q9NP97	B4DFR2	NP_808852|NP_001306086|NP_001268658|NP_001268657|NP_001268656|NP_054902|NP_001369296|NP_001369295|NP_001369294	-	-	-	-	-	-	Homo sapiens	Homo sapiens
277184	8655	1780	114206	108118	-	-	DYNLL1	DYNC1I1	DLC1|DLC8|DNCL1|DNCLC1|LC8|LC8a|PIN|hdlc1	DNCI1|DNCIC1	Two-hybrid	physical	Diefenbach RJ (2002)	PUBMED:12475239	9606	9606	Low Throughput	-	-	-	-	BIOGRID	P63167	Q6FGH9	NP_001032583|NP_003737|NP_001032584	O14576	A4D1I7|Q8N542	NP_004402|NP_001265351|NP_001265350|NP_001129028|NP_001129029	-	-	-	-	-	-	Homo sapiens	Homo sapiens
277185	1780	8655	108118	114206	-	-	DYNC1I1	DYNLL1	DNCI1|DNCIC1	DLC1|DLC8|DNCL1|DNCLC1|LC8|LC8a|PIN|hdlc1	Two-hybrid	physical	Diefenbach RJ (2002)	PUBMED:12475239	9606	9606	Low Throughput	-	-	-	-	BIOGRID	O14576	A4D1I7|Q8N542	NP_004402|NP_001265351|NP_001265350|NP_001129028|NP_001129029	P63167	Q6FGH9	NP_001032583|NP_003737|NP_001032584	-	-	-	-	-	-	Homo sapiens	Homo sapiens
277187	1780	6993	108118	112853	-	RP11-114M11.1	DYNC1I1	DYNLT1	DNCI1|DNCIC1	CW-1|TCTEL1|tctex-1	Two-hybrid	physical	Diefenbach RJ (2002)	PUBMED:12475239	9606	9606	Low Throughput	-	-	-	-	BIOGRID	O14576	A4D1I7|Q8N542	NP_004402|NP_001265351|NP_001265350|NP_001129028|NP_001129029	P63172	-	NP_006510|NP_001278532|NP_001278531	-	-	-	-	-	-	Homo sapiens	Homo sapiens
277188	1780	6990	108118	112850	-	-	DYNC1I1	DYNLT3	DNCI1|DNCIC1	RP3|TCTE1L|TCTEX1L	Two-hybrid	physical	Diefenbach RJ (2002)	PUBMED:12475239	9606	9606	Low Throughput	-	-	-	-	BIOGRID	O14576	A4D1I7|Q8N542	NP_004402|NP_001265351|NP_001265350|NP_001129028|NP_001129029	P51808	-	NP_006511	-	-	-	-	-	-	Homo sapiens	Homo sapiens
573901	6780	1780	112657	108118	RP3-470L14.2	-	STAU1	DYNC1I1	PPP1R150|STAU	DNCI1|DNCIC1	Affinity Capture-Western	physical	Brendel C (2004)	PUBMED:15303970	9606	9606	Low Throughput	-	-	-	-	BIOGRID	O95793	B3KRE0|Q6PJX3	NP_059347|NP_059346|NP_001306063|NP_059348|NP_001309858|NP_001032405|NP_001306064|NP_001309862|NP_001309859|NP_004593|NP_001309857|NP_001309856|NP_001309860|NP_001309861	O14576	A4D1I7|Q8N542	NP_004402|NP_001265351|NP_001265350|NP_001129028|NP_001129029	-	-	-	-	-	-	Homo sapiens	Homo sapiens
600974	1785	1780	108122	108118	-	-	DNM2	DYNC1I1	CMT2M|CMTDI1|CMTDIB|DI-CMTB|DYN2|DYNII|LCCS5	DNCI1|DNCIC1	Two-hybrid	physical	Vinayagam A (2011)	PUBMED:21900206	9606	9606	High Throughput	-	-	-	-	BIOGRID	P50570	Q8N1K8	NP_001177645|NP_004936|NP_001005360|NP_001005361|NP_001005362	O14576	A4D1I7|Q8N542	NP_004402|NP_001265351|NP_001265350|NP_001129028|NP_001129029	-	-	-	-	-	-	Homo sapiens	Homo sapiens
601103	11051	1780	116237	108118	-	-	NUDT21	DYNC1I1	CFIM25|CPSF5	DNCI1|DNCIC1	Two-hybrid	physical	Vinayagam A (2011)	PUBMED:21900206	9606	9606	High Throughput	-	-	-	-	BIOGRID	O43809	A0A024R6W2	NP_008937	O14576	A4D1I7|Q8N542	NP_004402|NP_001265351|NP_001265350|NP_001129028|NP_001129029	-	-	-	-	-	-	Homo sapiens	Homo sapiens
601286	1780	199731	108118	128268	-	-	DYNC1I1	CADM4	DNCI1|DNCIC1	IGSF4C|NECL4|Necl-4|TSLL2|synCAM4	Two-hybrid	physical	Vinayagam A (2011)	PUBMED:21900206	9606	9606	High Throughput	-	-	-	-	BIOGRID	O14576	A4D1I7|Q8N542	NP_004402|NP_001265351|NP_001265350|NP_001129028|NP_001129029	Q8NFZ8	-	NP_660339	-	-	-	-	-	-	Homo sapiens	Homo sapiens
601287	1780	80304	108118	123217	-	PP384	DYNC1I1	C2orf44	DNCI1|DNCIC1	-	Two-hybrid	physical	Vinayagam A (2011)	PUBMED:21900206	9606	9606	High Throughput	-	-	-	-	BIOGRID	O14576	A4D1I7|Q8N542	NP_004402|NP_001265351|NP_001265350|NP_001129028|NP_001129029	Q9H6R7	-	NP_079479|NP_001135791	-	-	-	-	-	-	Homo sapiens	Homo sapiens
601288	1780	83541	108118	123674	-	-	DYNC1I1	FAM110A	DNCI1|DNCIC1	C20orf55|F10|bA371L19.3	Two-hybrid	physical	Vinayagam A (2011)	PUBMED:21900206	9606	9606	High Throughput	-	-	-	-	BIOGRID	O14576	A4D1I7|Q8N542	NP_004402|NP_001265351|NP_001265350|NP_001129028|NP_001129029	Q9BQ89	-	NP_997004|NP_001276074|NP_001276075|NP_001276076|NP_001035812|NP_113612	-	-	-	-	-	-	Homo sapiens	Homo sapiens
601289	1780	11143	108118	116315	-	-	DYNC1I1	KAT7	DNCI1|DNCIC1	HBO1|HBOA|MYST2|ZC2HC7	Two-hybrid	physical	Vinayagam A (2011)	PUBMED:21900206	9606	9606	High Throughput	-	-	-	-	BIOGRID	O14576	A4D1I7|Q8N542	NP_004402|NP_001265351|NP_001265350|NP_001129028|NP_001129029	O95251	-	NP_001186087|NP_001186086|NP_001186085|NP_001186084|NP_001333635|NP_008998	-	-	-	-	-	-	Homo sapiens	Homo sapiens
601290	1780	2203	108118	108497	-	RP11-342C23.1	DYNC1I1	FBP1	DNCI1|DNCIC1	FBP	Two-hybrid	physical	Vinayagam A (2011)	PUBMED:21900206	9606	9606	High Throughput	-	-	-	-	BIOGRID	O14576	A4D1I7|Q8N542	NP_004402|NP_001265351|NP_001265350|NP_001129028|NP_001129029	P09467	Q2TU34	NP_001121100|NP_000498	-	-	-	-	-	-	Homo sapiens	Homo sapiens
601291	1780	57551	108118	121607	-	-	DYNC1I1	TAOK1	DNCI1|DNCIC1	KFC-B|MAP3K16|MARKK|PSK-2|PSK2|TAO1|hKFC-B|hTAOK1	Two-hybrid	physical	Vinayagam A (2011)	PUBMED:21900206	9606	9606	High Throughput	-	-	-	-	BIOGRID	O14576	A4D1I7|Q8N542	NP_004402|NP_001265351|NP_001265350|NP_001129028|NP_001129029	Q7L7X3	A0A024QZ70	NP_079418|NP_065842	-	-	-	-	-	-	Homo sapiens	Homo sapiens
601292	1780	154661	108118	127550	-	-	DYNC1I1	RUNDC3B	DNCI1|DNCIC1	RPIB9|RPIP9	Two-hybrid	physical	Vinayagam A (2011)	PUBMED:21900206	9606	9606	High Throughput	-	-	-	-	BIOGRID	O14576	A4D1I7|Q8N542	NP_004402|NP_001265351|NP_001265350|NP_001129028|NP_001129029	Q96NL0	-	NP_001127878|NP_001127877|NP_612147	-	-	-	-	-	-	Homo sapiens	Homo sapiens
601293	1780	4163	108118	110333	-	-	DYNC1I1	MCC	DNCI1|DNCIC1	MCC1	Two-hybrid	physical	Vinayagam A (2011)	PUBMED:21900206	9606	9606	High Throughput	-	-	-	-	BIOGRID	O14576	A4D1I7|Q8N542	NP_004402|NP_001265351|NP_001265350|NP_001129028|NP_001129029	P23508	-	NP_001078846|NP_002378	-	-	-	-	-	-	Homo sapiens	Homo sapiens
601294	1780	81610	108118	123547	-	-	DYNC1I1	FAM83D	DNCI1|DNCIC1	C20orf129|CHICA|dJ616B8.3	Two-hybrid	physical	Vinayagam A (2011)	PUBMED:21900206	9606	9606	High Throughput	-	-	-	-	BIOGRID	O14576	A4D1I7|Q8N542	NP_004402|NP_001265351|NP_001265350|NP_001129028|NP_001129029	Q9H4H8	A0A087WXK8	NP_112181	-	-	-	-	-	-	Homo sapiens	Homo sapiens
601295	1780	5909	108118	111844	-	RP11-63N8.1	DYNC1I1	RAP1GAP	DNCI1|DNCIC1	RAP1GA1|RAP1GAP1|RAP1GAPII|RAPGAP	Two-hybrid	physical	Vinayagam A (2011)	PUBMED:21900206	9606	9606	High Throughput	-	-	-	-	BIOGRID	O14576	A4D1I7|Q8N542	NP_004402|NP_001265351|NP_001265350|NP_001129028|NP_001129029	P47736	A0A024RAB5	NP_001139129|NP_001139130|NP_002876	-	-	-	-	-	-	Homo sapiens	Homo sapiens
601296	1780	1639	108118	108007	-	-	DYNC1I1	DCTN1	DNCI1|DNCIC1	DAP-150|DP-150|P135	Two-hybrid	physical	Vinayagam A (2011)	PUBMED:21900206	9606	9606	High Throughput	-	-	-	-	BIOGRID	O14576	A4D1I7|Q8N542	NP_004402|NP_001265351|NP_001265350|NP_001129028|NP_001129029	Q14203	Q6MZZ3	NP_075408|NP_004073|NP_001177766|NP_001177765|NP_001128513|NP_001128512|NP_001365921|NP_001365920	-	-	-	-	-	-	Homo sapiens	Homo sapiens
601532	2886	1780	109143	108118	-	-	GRB7	DYNC1I1	-	DNCI1|DNCIC1	Two-hybrid	physical	Vinayagam A (2011)	PUBMED:21900206	9606	9606	High Throughput	-	-	-	-	BIOGRID	Q14451	-	NP_001025173|NP_001317136|NP_001229372|NP_001229371|NP_005301	O14576	A4D1I7|Q8N542	NP_004402|NP_001265351|NP_001265350|NP_001129028|NP_001129029	-	-	-	-	-	-	Homo sapiens	Homo sapiens
602064	7083	1780	112938	108118	-	-	TK1	DYNC1I1	TK2	DNCI1|DNCIC1	Two-hybrid	physical	Vinayagam A (2011)	PUBMED:21900206	9606	9606	High Throughput	-	-	-	-	BIOGRID	P04183	-	NP_001333592|NP_003249	O14576	A4D1I7|Q8N542	NP_004402|NP_001265351|NP_001265350|NP_001129028|NP_001129029	-	-	-	-	-	-	Homo sapiens	Homo sapiens
602476	1026	1780	107460	108118	-	-	CDKN1A	DYNC1I1	CAP20|CDKN1|CIP1|MDA-6|P21|SDI1|WAF1|p21CIP1	DNCI1|DNCIC1	Two-hybrid	physical	Vinayagam A (2011)	PUBMED:21900206	9606	9606	High Throughput	-	-	-	-	BIOGRID	P38936	A0A024RCX5	NP_001361441|NP_000380|NP_001361440|NP_001361442|NP_001361439|NP_001361438|NP_001278478|NP_510867|NP_001207706|NP_001207707	O14576	A4D1I7|Q8N542	NP_004402|NP_001265351|NP_001265350|NP_001129028|NP_001129029	-	-	-	-	-	-	Homo sapiens	Homo sapiens
602773	55577	1780	120728	108118	-	-	NAGK	DYNC1I1	GNK|HSA242910	DNCI1|DNCIC1	Two-hybrid	physical	Vinayagam A (2011)	PUBMED:21900206	9606	9606	High Throughput	-	-	-	-	BIOGRID	Q9UJ70	H7C286|C9JEV6	NP_001317355|NP_001317354|NP_060037	O14576	A4D1I7|Q8N542	NP_004402|NP_001265351|NP_001265350|NP_001129028|NP_001129029	-	-	-	-	-	-	Homo sapiens	Homo sapiens
602872	6606	1780	112490	108118	-	-	SMN1	DYNC1I1	BCD541|GEMIN1|SMA|SMA1|SMA2|SMA3|SMA4|SMA@|SMN|SMNT|T-BCD541|TDRD16A	DNCI1|DNCIC1	Two-hybrid	physical	Vinayagam A (2011)	PUBMED:21900206	9606	9606	High Throughput	-	-	-	-	BIOGRID	Q16637	-	NP_075012|NP_001284644|NP_000335	O14576	A4D1I7|Q8N542	NP_004402|NP_001265351|NP_001265350|NP_001129028|NP_001129029	-	-	-	-	-	-	Homo sapiens	Homo sapiens
602920	1104	1780	107529	108118	RP4-669K10.2	-	RCC1	DYNC1I1	CHC1|RCC1-I|SNHG3-RCC1	DNCI1|DNCIC1	Two-hybrid	physical	Vinayagam A (2011)	PUBMED:21900206	9606	9606	High Throughput	-	-	-	-	BIOGRID	P18754	Q5T081	NP_001041664|NP_001041659|NP_001368795|NP_001368794|NP_001260|NP_001041660	O14576	A4D1I7|Q8N542	NP_004402|NP_001265351|NP_001265350|NP_001129028|NP_001129029	-	-	-	-	-	-	Homo sapiens	Homo sapiens
603001	5300	1780	111317	108118	-	-	PIN1	DYNC1I1	DOD|UBL5	DNCI1|DNCIC1	Two-hybrid	physical	Vinayagam A (2011)	PUBMED:21900206	9606	9606	High Throughput	-	-	-	-	BIOGRID	Q13526	-	NP_006212	O14576	A4D1I7|Q8N542	NP_004402|NP_001265351|NP_001265350|NP_001129028|NP_001129029	-	-	-	-	-	-	Homo sapiens	Homo sapiens
603227	310	1780	106807	108118	RP11-537A6.8	-	ANXA7	DYNC1I1	ANX7|SNX|SYNEXIN	DNCI1|DNCIC1	Two-hybrid	physical	Vinayagam A (2011)	PUBMED:21900206	9606	9606	High Throughput	-	-	-	-	BIOGRID	P20073	B2R657	NP_001307808|NP_004025|NP_001147|NP_001307809	O14576	A4D1I7|Q8N542	NP_004402|NP_001265351|NP_001265350|NP_001129028|NP_001129029	-	-	-	-	-	-	Homo sapiens	Homo sapiens
683378	23392	1780	116966	108118	RP11-386D8.2	-	KIAA0368	DYNC1I1	ECM29	DNCI1|DNCIC1	Co-localization	physical	Gorbea C (2010)	PUBMED:20682791	9606	9606	Low Throughput	-	-	figure 5D. microtubule-bound fraction.	-	BIOGRID	Q5VYK3	J3KN16	NP_001351858|NP_001351859|NP_001073867|NP_001350685|NP_001351860	O14576	A4D1I7|Q8N542	NP_004402|NP_001265351|NP_001265350|NP_001129028|NP_001129029	-	-	-	-	-	-	Homo sapiens	Homo sapiens
686120	8452	1780	114030	108118	-	-	CUL3	DYNC1I1	CUL-3|PHA2E	DNCI1|DNCIC1	Affinity Capture-MS	physical	Bennett EJ (2010)	PUBMED:21145461	9606	9606	High Throughput	-	-	All data was filtered to a 1% false discovery rate (peptide level) prior to analysis using CompPASS to identify high confidence candidate interacting proteins|TAP-tagged Cul3|exogenous expression of bait	-	BIOGRID	Q13618	B7Z600|A0A024R475	NP_001244127|NP_001244126|NP_003581	O14576	A4D1I7|Q8N542	NP_004402|NP_001265351|NP_001265350|NP_001129028|NP_001129029	BTO:0002181	HEK-293T cell	cell line	-	-	-	Homo sapiens	Homo sapiens
697250	1780	8655	108118	114206	-	-	DYNC1I1	DYNLL1	DNCI1|DNCIC1	DLC1|DLC8|DNCL1|DNCLC1|LC8|LC8a|PIN|hdlc1	Reconstituted Complex	physical	Lo KW (2001)	PUBMED:11148209	9606	9606	Low Throughput	-	-	-	-	BIOGRID	O14576	A4D1I7|Q8N542	NP_004402|NP_001265351|NP_001265350|NP_001129028|NP_001129029	P63167	Q6FGH9	NP_001032583|NP_003737|NP_001032584	-	-	-	-	-	-	Homo sapiens	Homo sapiens
697259	8655	1780	114206	108118	-	-	DYNLL1	DYNC1I1	DLC1|DLC8|DNCL1|DNCLC1|LC8|LC8a|PIN|hdlc1	DNCI1|DNCIC1	Protein-peptide	physical	Lo KW (2001)	PUBMED:11148209	9606	9606	Low Throughput	-	-	-	-	BIOGRID	P63167	Q6FGH9	NP_001032583|NP_003737|NP_001032584	O14576	A4D1I7|Q8N542	NP_004402|NP_001265351|NP_001265350|NP_001129028|NP_001129029	-	-	-	-	-	-	Homo sapiens	Homo sapiens
715443	11117	1780	116292	108118	-	-	EMILIN1	DYNC1I1	EMI|EMILIN|gp115	DNCI1|DNCIC1	Reconstituted Complex	physical	Ban KH (2007)	PUBMED:17609108	9606	9606	Low Throughput	-	-	-	-	BIOGRID	Q9Y6C2	-	NP_008977	O14576	A4D1I7|Q8N542	NP_004402|NP_001265351|NP_001265350|NP_001129028|NP_001129029	-	-	-	-	-	-	Homo sapiens	Homo sapiens
718134	1780	5048	108118	111085	-	-	DYNC1I1	PAFAH1B1	DNCI1|DNCIC1	LIS1|LIS2|MDCR|MDS|PAFAH	Affinity Capture-Western	physical	Yamada M (2008)	PUBMED:18784752	9606	9606	Low Throughput	-	-	-	-	BIOGRID	O14576	A4D1I7|Q8N542	NP_004402|NP_001265351|NP_001265350|NP_001129028|NP_001129029	P43034	-	NP_000421	-	-	-	-	-	-	Homo sapiens	Homo sapiens
718135	1780	147700	108118	127078	-	-	DYNC1I1	KLC3	DNCI1|DNCIC1	KLC2|KLC2L|KLCt|KNS2B	Affinity Capture-Western	physical	Yamada M (2008)	PUBMED:18784752	9606	9606	Low Throughput	-	-	-	-	BIOGRID	O14576	A4D1I7|Q8N542	NP_004402|NP_001265351|NP_001265350|NP_001129028|NP_001129029	Q6P597	A0A024R0V3	NP_803136	-	-	-	-	-	-	Homo sapiens	Homo sapiens
718136	1780	10381	108118	115654	-	-	DYNC1I1	TUBB3	DNCI1|DNCIC1	CDCBM|CDCBM1|CFEOM3|CFEOM3A|FEOM3|TUBB4|beta-4	Affinity Capture-Western	physical	Yamada M (2008)	PUBMED:18784752	9606	9606	Low Throughput	-	-	-	-	BIOGRID	O14576	A4D1I7|Q8N542	NP_004402|NP_001265351|NP_001265350|NP_001129028|NP_001129029	Q13509	Q53G92	NP_006077|NP_001184110	-	-	-	-	-	-	Homo sapiens	Homo sapiens
719324	281201	1780	158560	108118	BOS_15860	-	GNB1	DYNC1I1	-	DNCI1|DNCIC1	Reconstituted Complex	physical	Dell EJ (2002)	PUBMED:12359736	9913	9606	High Throughput	-	-	-	-	BIOGRID	P62871	-	NP_786971	O14576	A4D1I7|Q8N542	NP_004402|NP_001265351|NP_001265350|NP_001129028|NP_001129029	-	-	-	-	-	-	Bos taurus	Homo sapiens
721635	1780	3741	108118	109943	-	-	DYNC1I1	KCNA5	DNCI1|DNCIC1	ATFB7|HCK1|HK2|HPCN1|KV1.5|PCN1	Affinity Capture-Western	physical	Choi WS (2005)	PUBMED:16051887	9606	9606	Low Throughput	-	-	-	-	BIOGRID	O14576	A4D1I7|Q8N542	NP_004402|NP_001265351|NP_001265350|NP_001129028|NP_001129029	P22460	-	NP_002225	-	-	-	-	-	-	Homo sapiens	Homo sapiens
721931	5048	1780	111085	108118	-	-	PAFAH1B1	DYNC1I1	LIS1|LIS2|MDCR|MDS|PAFAH	DNCI1|DNCIC1	Affinity Capture-Western	physical	Murdoch H (2011)	PUBMED:21652625	9606	9606	Low Throughput	-	-	-	-	BIOGRID	P43034	-	NP_000421	O14576	A4D1I7|Q8N542	NP_004402|NP_001265351|NP_001265350|NP_001129028|NP_001129029	-	-	-	-	-	-	Homo sapiens	Homo sapiens
721932	1780	5048	108118	111085	-	-	DYNC1I1	PAFAH1B1	DNCI1|DNCIC1	LIS1|LIS2|MDCR|MDS|PAFAH	Affinity Capture-Western	physical	Murdoch H (2011)	PUBMED:21652625	9606	9606	Low Throughput	-	-	-	-	BIOGRID	O14576	A4D1I7|Q8N542	NP_004402|NP_001265351|NP_001265350|NP_001129028|NP_001129029	P43034	-	NP_000421	-	-	-	-	-	-	Homo sapiens	Homo sapiens
827191	75665	1780	217656	108118	-	-	Ccdc64	DYNC1I1	2210403N09Rik|BICDR-1	DNCI1|DNCIC1	Affinity Capture-Western	physical	Schlager MA (2010)	PUBMED:20360680	10090	9606	Low Throughput	-	-	-	-	BIOGRID	A0JNT9	-	NP_001074277	O14576	A4D1I7|Q8N542	NP_004402|NP_001265351|NP_001265350|NP_001129028|NP_001129029	-	-	-	-	-	-	Mus musculus	Homo sapiens
827194	212733	1780	229355	108118	-	-	Ccdc64b	DYNC1I1	BICDR-2	DNCI1|DNCIC1	Affinity Capture-Western	physical	Schlager MA (2010)	PUBMED:20360680	10090	9606	Low Throughput	-	-	-	-	BIOGRID	Q8CHW5	-	NP_722479	O14576	A4D1I7|Q8N542	NP_004402|NP_001265351|NP_001265350|NP_001129028|NP_001129029	-	-	-	-	-	-	Mus musculus	Homo sapiens
856187	23299	1780	116891	108118	RP11-476B13.3	-	BICD2	DYNC1I1	SMALED2|bA526D8.1	DNCI1|DNCIC1	Affinity Capture-Western	physical	Hoogenraad CC (2001)	PUBMED:11483508	9606	9606	Low Throughput	-	-	-	-	BIOGRID	Q8TD16	Q96FU2	NP_056065|NP_001003800	O14576	A4D1I7|Q8N542	NP_004402|NP_001265351|NP_001265350|NP_001129028|NP_001129029	-	-	-	-	-	-	Homo sapiens	Homo sapiens
950733	1780	23299	108118	116891	-	RP11-476B13.3	DYNC1I1	BICD2	DNCI1|DNCIC1	SMALED2|bA526D8.1	Affinity Capture-Western	physical	Splinter D (2012)	PUBMED:22956769	9606	9606	Low Throughput	-	-	-	-	BIOGRID	O14576	A4D1I7|Q8N542	NP_004402|NP_001265351|NP_001265350|NP_001129028|NP_001129029	Q8TD16	Q96FU2	NP_056065|NP_001003800	-	-	-	-	-	-	Homo sapiens	Homo sapiens
950736	1778	1780	108117	108118	-	-	DYNC1H1	DYNC1I1	DHC1|DHC1a|DNCH1|DNCL|DNECL|DYHC|Dnchc1|HL-3|SMALED1|p22	DNCI1|DNCIC1	Affinity Capture-Western	physical	Splinter D (2012)	PUBMED:22956769	9606	9606	Low Throughput	-	-	-	-	BIOGRID	Q14204	-	NP_001367	O14576	A4D1I7|Q8N542	NP_004402|NP_001265351|NP_001265350|NP_001129028|NP_001129029	-	-	-	-	-	-	Homo sapiens	Homo sapiens
950737	1780	1639	108118	108007	-	-	DYNC1I1	DCTN1	DNCI1|DNCIC1	DAP-150|DP-150|P135	Affinity Capture-Western	physical	Splinter D (2012)	PUBMED:22956769	9606	9606	Low Throughput	-	-	-	-	BIOGRID	O14576	A4D1I7|Q8N542	NP_004402|NP_001265351|NP_001265350|NP_001129028|NP_001129029	Q14203	Q6MZZ3	NP_075408|NP_004073|NP_001177766|NP_001177765|NP_001128513|NP_001128512|NP_001365921|NP_001365920	-	-	-	-	-	-	Homo sapiens	Homo sapiens
950740	51143	1780	119327	108118	-	-	DYNC1LI1	DYNC1I1	DNCLI1|LIC1	DNCI1|DNCIC1	Affinity Capture-Western	physical	Splinter D (2012)	PUBMED:22956769	9606	9606	Low Throughput	-	-	-	-	BIOGRID	Q9Y6G9	-	NP_057225|NP_001316064	O14576	A4D1I7|Q8N542	NP_004402|NP_001265351|NP_001265350|NP_001129028|NP_001129029	-	-	-	-	-	-	Homo sapiens	Homo sapiens
950743	10540	1780	115794	108118	-	-	DCTN2	DYNC1I1	DCTN50|DYNAMITIN|HEL-S-77|RBP50	DNCI1|DNCIC1	Affinity Capture-Western	physical	Splinter D (2012)	PUBMED:22956769	9606	9606	Low Throughput	-	-	-	-	BIOGRID	Q13561	V9HW58	NP_001334996|NP_001334997|NP_001334994|NP_001334995|NP_006391|NP_001248342|NP_001248341	O14576	A4D1I7|Q8N542	NP_004402|NP_001265351|NP_001265350|NP_001129028|NP_001129029	-	-	-	-	-	-	Homo sapiens	Homo sapiens
950780	76895	1780	218383	108118	-	-	Bicd2	DYNC1I1	-	DNCI1|DNCIC1	Affinity Capture-Western	physical	Splinter D (2012)	PUBMED:22956769	10090	9606	Low Throughput	-	-	-	-	BIOGRID	Q921C5	D3Z390	NP_001034269|NP_001034268|NP_084067	O14576	A4D1I7|Q8N542	NP_004402|NP_001265351|NP_001265350|NP_001129028|NP_001129029	-	-	-	-	-	-	Mus musculus	Homo sapiens
1028904	25893	1780	117401	108118	-	-	TRIM58	DYNC1I1	BIA2	DNCI1|DNCIC1	Reconstituted Complex	physical	Thom CS (2014)	PUBMED:25241935	9606	9606	Low Throughput	-	-	-	-	BIOGRID	Q8NG06	-	NP_056246	O14576	A4D1I7|Q8N542	NP_004402|NP_001265351|NP_001265350|NP_001129028|NP_001129029	-	-	-	-	-	-	Homo sapiens	Homo sapiens
1028905	25893	1780	117401	108118	-	-	TRIM58	DYNC1I1	BIA2	DNCI1|DNCIC1	Affinity Capture-Western	physical	Thom CS (2014)	PUBMED:25241935	9606	9606	Low Throughput	-	-	-	-	BIOGRID	Q8NG06	-	NP_056246	O14576	A4D1I7|Q8N542	NP_004402|NP_001265351|NP_001265350|NP_001129028|NP_001129029	-	-	-	-	-	-	Homo sapiens	Homo sapiens
1028906	25893	1780	117401	108118	-	-	TRIM58	DYNC1I1	BIA2	DNCI1|DNCIC1	Affinity Capture-MS	physical	Thom CS (2014)	PUBMED:25241935	9606	9606	Low Throughput	-	-	-	-	BIOGRID	Q8NG06	-	NP_056246	O14576	A4D1I7|Q8N542	NP_004402|NP_001265351|NP_001265350|NP_001129028|NP_001129029	-	-	-	-	-	-	Homo sapiens	Homo sapiens
1028997	25893	1780	117401	108118	-	-	TRIM58	DYNC1I1	BIA2	DNCI1|DNCIC1	Biochemical Activity	physical	Thom CS (2014)	PUBMED:25241935	9606	9606	Low Throughput	-	Ubiquitination	-	-	BIOGRID	Q8NG06	-	NP_056246	O14576	A4D1I7|Q8N542	NP_004402|NP_001265351|NP_001265350|NP_001129028|NP_001129029	-	-	-	-	-	-	Homo sapiens	Homo sapiens
1033142	1780	55626	108118	120765	-	-	DYNC1I1	AMBRA1	DNCI1|DNCIC1	DCAF3|WDR94	Affinity Capture-Western	physical	Di Bartolomeo S (2010)	PUBMED:20921139	9606	9606	Low Throughput	-	-	-	-	BIOGRID	O14576	A4D1I7|Q8N542	NP_004402|NP_001265351|NP_001265350|NP_001129028|NP_001129029	Q9C0C7	A0A075B6T1	NP_001373940|NP_001254711|NP_001254712|NP_001287660|NP_001354398|NP_001354399|NP_001354397|NP_060219|NP_001354400	-	-	-	-	-	-	Homo sapiens	Homo sapiens
1033143	1780	8655	108118	114206	-	-	DYNC1I1	DYNLL1	DNCI1|DNCIC1	DLC1|DLC8|DNCL1|DNCLC1|LC8|LC8a|PIN|hdlc1	Affinity Capture-Western	physical	Di Bartolomeo S (2010)	PUBMED:20921139	9606	9606	Low Throughput	-	-	-	-	BIOGRID	O14576	A4D1I7|Q8N542	NP_004402|NP_001265351|NP_001265350|NP_001129028|NP_001129029	P63167	Q6FGH9	NP_001032583|NP_003737|NP_001032584	-	-	-	-	-	-	Homo sapiens	Homo sapiens
1033147	1780	8678	108118	114226	-	-	DYNC1I1	BECN1	DNCI1|DNCIC1	ATG6|VPS30|beclin1	Affinity Capture-Western	physical	Di Bartolomeo S (2010)	PUBMED:20921139	9606	9606	Low Throughput	-	-	-	-	BIOGRID	O14576	A4D1I7|Q8N542	NP_004402|NP_001265351|NP_001265350|NP_001129028|NP_001129029	Q14457	W0FFG4|A0A024R1X5	NP_001300927|NP_001300928|NP_001300929|NP_003757	-	-	-	-	-	-	Homo sapiens	Homo sapiens
1056611	2033	1780	108347	108118	RP1-85F18.1	-	EP300	DYNC1I1	KAT3B|RSTS2|p300	DNCI1|DNCIC1	Affinity Capture-Western	physical	Kirilyuk A (2012)	PUBMED:23133622	9606	9606	Low Throughput	-	-	Figure 1E|source of bait and hit is Cercopithecus aethiops, in Cos7 cells	-	BIOGRID	Q09472	Q7Z6C1	NP_001349772|NP_001420	O14576	A4D1I7|Q8N542	NP_004402|NP_001265351|NP_001265350|NP_001129028|NP_001129029	-	-	-	-	-	-	Homo sapiens	Homo sapiens
1417193	5048	1780	111085	108118	-	-	PAFAH1B1	DYNC1I1	LIS1|LIS2|MDCR|MDS|PAFAH	DNCI1|DNCIC1	Affinity Capture-Western	physical	Ding C (2009)	PUBMED:19622634	9606	9606	Low Throughput	-	-	-	-	BIOGRID	P43034	-	NP_000421	O14576	A4D1I7|Q8N542	NP_004402|NP_001265351|NP_001265350|NP_001129028|NP_001129029	-	-	-	-	-	-	Homo sapiens	Homo sapiens
1418207	81565	1780	123527	108118	-	-	NDEL1	DYNC1I1	EOPA|MITAP1|NDE1L1|NDE2|NUDEL	DNCI1|DNCIC1	Affinity Capture-Western	physical	Liang Y (2004)	PUBMED:14970193	9606	9606	Low Throughput	-	-	-	-	BIOGRID	Q9GZM8	-	NP_110435|NP_001020750	O14576	A4D1I7|Q8N542	NP_004402|NP_001265351|NP_001265350|NP_001129028|NP_001129029	-	-	-	-	-	-	Homo sapiens	Homo sapiens
1527724	1780	100506627	108118	309377	-	hCG_1990724	DYNC1I1	DCDC5	DNCI1|DNCIC1	-	Reconstituted Complex	physical	Kaplan A (2011)	PUBMED:22159412	9606	9606	Low Throughput	-	-	Figure 4	-	BIOGRID	O14576	A4D1I7|Q8N542	NP_004402|NP_001265351|NP_001265350|NP_001129028|NP_001129029	-	B6ZDN3	NP_065920	-	-	-	-	-	-	Homo sapiens	Homo sapiens
1527725	1780	81565	108118	123527	-	-	DYNC1I1	NDEL1	DNCI1|DNCIC1	EOPA|MITAP1|NDE1L1|NDE2|NUDEL	Reconstituted Complex	physical	Kaplan A (2011)	PUBMED:22159412	9606	9606	Low Throughput	-	-	Figure 4	-	BIOGRID	O14576	A4D1I7|Q8N542	NP_004402|NP_001265351|NP_001265350|NP_001129028|NP_001129029	Q9GZM8	-	NP_110435|NP_001020750	-	-	-	-	-	-	Homo sapiens	Homo sapiens
1527726	1780	100506627	108118	309377	-	hCG_1990724	DYNC1I1	DCDC5	DNCI1|DNCIC1	-	Affinity Capture-Western	physical	Kaplan A (2011)	PUBMED:22159412	9606	9606	Low Throughput	-	-	Figure 5	-	BIOGRID	O14576	A4D1I7|Q8N542	NP_004402|NP_001265351|NP_001265350|NP_001129028|NP_001129029	-	B6ZDN3	NP_065920	-	-	-	-	-	-	Homo sapiens	Homo sapiens
1527727	100506627	1780	309377	108118	hCG_1990724	-	DCDC5	DYNC1I1	-	DNCI1|DNCIC1	Affinity Capture-Western	physical	Kaplan A (2011)	PUBMED:22159412	9606	9606	Low Throughput	-	-	Figure 5	-	BIOGRID	-	B6ZDN3	NP_065920	O14576	A4D1I7|Q8N542	NP_004402|NP_001265351|NP_001265350|NP_001129028|NP_001129029	-	-	-	-	-	-	Homo sapiens	Homo sapiens
2230702	1780	1783	108118	108120	-	-	DYNC1I1	DYNC1LI2	DNCI1|DNCIC1	DNCLI2|LIC2	Affinity Capture-MS	physical	Huttlin EL (2017)	PUBMED:28514442	9606	9606	High Throughput	0.999436	-	BioPlex 2.0 HEK 293T cells CompPASS score = 0.999435532, threshold = 0.75. Quantitative scores calculated by CompPASS-Plus (Huttlin et al. Cell, 2015, PMID: 26186194).|See BioPlex Interactome for details (https://bioplex.hms.harvard.edu/index.php).|This data has also been reanalyzed as part of BioPlex 3.0 (PMID: 33961781) and may be re-scored from BioPlex 1.0 (PMID: 26186194). Only scores from wi…	-	BIOGRID	O14576	A4D1I7|Q8N542	NP_004402|NP_001265351|NP_001265350|NP_001129028|NP_001129029	O43237	Q63HJ8|A0A024R6Z0	NP_006132|NP_001273086|NP_001310884	-	-	-	-	-	-	Homo sapiens	Homo sapiens
2236635	1780	89891	108118	124640	-	RP11-216B9.5	DYNC1I1	WDR34	DNCI1|DNCIC1	DIC5|FAP133|SRTD11|bA216B9.3	Affinity Capture-MS	physical	Huttlin EL (2017)	PUBMED:28514442	9606	9606	High Throughput	0.996383	-	BioPlex 2.0 HEK 293T cells CompPASS score = 0.996383076, threshold = 0.75. Quantitative scores calculated by CompPASS-Plus (Huttlin et al. Cell, 2015, PMID: 26186194).|See BioPlex Interactome for details (https://bioplex.hms.harvard.edu/index.php).|This data has also been reanalyzed as part of BioPlex 3.0 (PMID: 33961781) and may be re-scored from BioPlex 1.0 (PMID: 26186194). Only scores from wi…	-	BIOGRID	O14576	A4D1I7|Q8N542	NP_004402|NP_001265351|NP_001265350|NP_001129028|NP_001129029	Q96EX3	-	NP_443076	-	-	-	-	-	-	Homo sapiens	Homo sapiens
2238432	1780	1778	108118	108117	-	-	DYNC1I1	DYNC1H1	DNCI1|DNCIC1	DHC1|DHC1a|DNCH1|DNCL|DNECL|DYHC|Dnchc1|HL-3|SMALED1|p22	Affinity Capture-MS	physical	Huttlin EL (2017)	PUBMED:28514442	9606	9606	High Throughput	0.994497	-	BioPlex 2.0 HEK 293T cells CompPASS score = 0.994497295, threshold = 0.75. Quantitative scores calculated by CompPASS-Plus (Huttlin et al. Cell, 2015, PMID: 26186194).|See BioPlex Interactome for details (https://bioplex.hms.harvard.edu/index.php).|This data has also been reanalyzed as part of BioPlex 3.0 (PMID: 33961781) and may be re-scored from BioPlex 1.0 (PMID: 26186194). Only scores from wi…	-	BIOGRID	O14576	A4D1I7|Q8N542	NP_004402|NP_001265351|NP_001265350|NP_001129028|NP_001129029	Q14204	-	NP_001367	-	-	-	-	-	-	Homo sapiens	Homo sapiens
2238872	1780	51143	108118	119327	-	-	DYNC1I1	DYNC1LI1	DNCI1|DNCIC1	DNCLI1|LIC1	Affinity Capture-MS	physical	Huttlin EL (2017)	PUBMED:28514442	9606	9606	High Throughput	0.993889	-	BioPlex 2.0 HEK 293T cells CompPASS score = 0.993888848, threshold = 0.75. Quantitative scores calculated by CompPASS-Plus (Huttlin et al. Cell, 2015, PMID: 26186194).|See BioPlex Interactome for details (https://bioplex.hms.harvard.edu/index.php).|This data has also been reanalyzed as part of BioPlex 3.0 (PMID: 33961781) and may be re-scored from BioPlex 1.0 (PMID: 26186194). Only scores from wi…	-	BIOGRID	O14576	A4D1I7|Q8N542	NP_004402|NP_001265351|NP_001265350|NP_001129028|NP_001129029	Q9Y6G9	-	NP_057225|NP_001316064	-	-	-	-	-	-	Homo sapiens	Homo sapiens
2244410	1780	27185	108118	118061	-	RP4-730B13.1	DYNC1I1	DISC1	DNCI1|DNCIC1	C1orf136|SCZD9	Affinity Capture-MS	physical	Huttlin EL (2017)	PUBMED:28514442	9606	9606	High Throughput	0.981892	-	BioPlex 2.0 HEK 293T cells CompPASS score = 0.981891551, threshold = 0.75. Quantitative scores calculated by CompPASS-Plus (Huttlin et al. Cell, 2015, PMID: 26186194).|See BioPlex Interactome for details (https://bioplex.hms.harvard.edu/index.php).|This data has also been reanalyzed as part of BioPlex 3.0 (PMID: 33961781) and may be re-scored from BioPlex 1.0 (PMID: 26186194). Only scores from wi…	-	BIOGRID	O14576	A4D1I7|Q8N542	NP_004402|NP_001265351|NP_001265350|NP_001129028|NP_001129029	Q9NRI5	C4P0A5|C4P0D3|C4P0C8|C4P0D2|C4P0C4|C4P094|C4P0D0|C4P098|C4P096|C4P0D1|C4P0A4	NP_001158028|NP_001158009|NP_001158022|NP_001158023|NP_001158020|NP_001158021|NP_001158026|NP_001158027|NP_001158024|NP_001158025|NP_001012975|NP_001012977|NP_001012976|NP_001158019|NP_001158018|NP_001158017|NP_001158016|NP_001158014|NP_001158013|NP_001158012|NP_001158011|NP_001158010|NP_061132	-	-	-	-	-	-	Homo sapiens	Homo sapiens
2257488	1780	81610	108118	123547	-	-	DYNC1I1	FAM83D	DNCI1|DNCIC1	C20orf129|CHICA|dJ616B8.3	Affinity Capture-MS	physical	Huttlin EL (2017)	PUBMED:28514442	9606	9606	High Throughput	0.911494	-	BioPlex 2.0 HEK 293T cells CompPASS score = 0.911494364, threshold = 0.75. Quantitative scores calculated by CompPASS-Plus (Huttlin et al. Cell, 2015, PMID: 26186194).|See BioPlex Interactome for details (https://bioplex.hms.harvard.edu/index.php).|This data has also been reanalyzed as part of BioPlex 3.0 (PMID: 33961781) and may be re-scored from BioPlex 1.0 (PMID: 26186194). Only scores from wi…	-	BIOGRID	O14576	A4D1I7|Q8N542	NP_004402|NP_001265351|NP_001265350|NP_001129028|NP_001129029	Q9H4H8	A0A087WXK8	NP_112181	-	-	-	-	-	-	Homo sapiens	Homo sapiens
2258308	1780	1781	108118	108119	-	-	DYNC1I1	DYNC1I2	DNCI1|DNCIC1	DNCI2|IC2	Affinity Capture-MS	physical	Huttlin EL (2017)	PUBMED:28514442	9606	9606	High Throughput	0.904374	-	BioPlex 2.0 HEK 293T cells CompPASS score = 0.904373514, threshold = 0.75. Quantitative scores calculated by CompPASS-Plus (Huttlin et al. Cell, 2015, PMID: 26186194).|See BioPlex Interactome for details (https://bioplex.hms.harvard.edu/index.php).|This data has also been reanalyzed as part of BioPlex 3.0 (PMID: 33961781) and may be re-scored from BioPlex 1.0 (PMID: 26186194). Only scores from wi…	-	BIOGRID	O14576	A4D1I7|Q8N542	NP_004402|NP_001265351|NP_001265350|NP_001129028|NP_001129029	Q13409	B4DPZ3	NP_001258719|NP_001258716|NP_001258715|NP_001258714|NP_001258717|NP_001369|NP_001365385|NP_001365384|NP_001307811|NP_001258718|NP_001307813|NP_001307812	-	-	-	-	-	-	Homo sapiens	Homo sapiens
2261310	1780	9349	108118	114752	-	-	DYNC1I1	RPL23	DNCI1|DNCIC1	L23|rpL17	Affinity Capture-MS	physical	Huttlin EL (2017)	PUBMED:28514442	9606	9606	High Throughput	0.878257	-	BioPlex 2.0 HEK 293T cells CompPASS score = 0.878257315, threshold = 0.75. Quantitative scores calculated by CompPASS-Plus (Huttlin et al. Cell, 2015, PMID: 26186194).|See BioPlex Interactome for details (https://bioplex.hms.harvard.edu/index.php).|This data has also been reanalyzed as part of BioPlex 3.0 (PMID: 33961781) and may be re-scored from BioPlex 1.0 (PMID: 26186194). Only scores from wi…	-	BIOGRID	O14576	A4D1I7|Q8N542	NP_004402|NP_001265351|NP_001265350|NP_001129028|NP_001129029	P62829	A0A024R1Q8	NP_000969	-	-	-	-	-	-	Homo sapiens	Homo sapiens
2262367	1780	56905	108118	121235	-	FP6578	DYNC1I1	C15orf39	DNCI1|DNCIC1	-	Affinity Capture-MS	physical	Huttlin EL (2017)	PUBMED:28514442	9606	9606	High Throughput	0.867906	-	BioPlex 2.0 HEK 293T cells CompPASS score = 0.867906113, threshold = 0.75. Quantitative scores calculated by CompPASS-Plus (Huttlin et al. Cell, 2015, PMID: 26186194).|See BioPlex Interactome for details (https://bioplex.hms.harvard.edu/index.php).|This data has also been reanalyzed as part of BioPlex 3.0 (PMID: 33961781) and may be re-scored from BioPlex 1.0 (PMID: 26186194). Only scores from wi…	-	BIOGRID	O14576	A4D1I7|Q8N542	NP_004402|NP_001265351|NP_001265350|NP_001129028|NP_001129029	Q6ZRI6	-	NP_056307	-	-	-	-	-	-	Homo sapiens	Homo sapiens
2262372	1780	90378	108118	124704	-	-	DYNC1I1	SAMD1	DNCI1|DNCIC1	-	Affinity Capture-MS	physical	Huttlin EL (2017)	PUBMED:28514442	9606	9606	High Throughput	0.867796	-	BioPlex 2.0 HEK 293T cells CompPASS score = 0.867796119, threshold = 0.75. Quantitative scores calculated by CompPASS-Plus (Huttlin et al. Cell, 2015, PMID: 26186194).|See BioPlex Interactome for details (https://bioplex.hms.harvard.edu/index.php).|This data has also been reanalyzed as part of BioPlex 3.0 (PMID: 33961781) and may be re-scored from BioPlex 1.0 (PMID: 26186194). Only scores from wi…	-	BIOGRID	O14576	A4D1I7|Q8N542	NP_004402|NP_001265351|NP_001265350|NP_001129028|NP_001129029	Q6SPF0	-	NP_612361	-	-	-	-	-	-	Homo sapiens	Homo sapiens
2272025	1780	23269	108118	116870	-	-	DYNC1I1	MGA	DNCI1|DNCIC1	MAD5|MXD5	Affinity Capture-MS	physical	Huttlin EL (2017)	PUBMED:28514442	9606	9606	High Throughput	0.759746	-	BioPlex 2.0 HEK 293T cells CompPASS score = 0.759745732, threshold = 0.75. Quantitative scores calculated by CompPASS-Plus (Huttlin et al. Cell, 2015, PMID: 26186194).|See BioPlex Interactome for details (https://bioplex.hms.harvard.edu/index.php).|This data has also been reanalyzed as part of BioPlex 3.0 (PMID: 33961781) and may be re-scored from BioPlex 1.0 (PMID: 26186194). Only scores from wi…	-	BIOGRID	O14576	A4D1I7|Q8N542	NP_004402|NP_001265351|NP_001265350|NP_001129028|NP_001129029	Q8IWI9	B9EGR5	NP_001074010|NP_001157745	-	-	-	-	-	-	Homo sapiens	Homo sapiens
2620171	1781	1780	108119	108118	-	-	DYNC1I2	DYNC1I1	DNCI2|IC2	DNCI1|DNCIC1	Affinity Capture-MS	physical	Redwine WB (2017)	PUBMED:28718761	9606	9606	Low Throughput	-	-	-	-	BIOGRID	Q13409	B4DPZ3	NP_001258719|NP_001258716|NP_001258715|NP_001258714|NP_001258717|NP_001369|NP_001365385|NP_001365384|NP_001307811|NP_001258718|NP_001307813|NP_001307812	O14576	A4D1I7|Q8N542	NP_004402|NP_001265351|NP_001265350|NP_001129028|NP_001129029	-	-	-	-	-	-	Homo sapiens	Homo sapiens
2620285	1780	1778	108118	108117	-	-	DYNC1I1	DYNC1H1	DNCI1|DNCIC1	DHC1|DHC1a|DNCH1|DNCL|DNECL|DYHC|Dnchc1|HL-3|SMALED1|p22	Affinity Capture-Western	physical	Redwine WB (2017)	PUBMED:28718761	9606	9606	Low Throughput	-	-	-	-	BIOGRID	O14576	A4D1I7|Q8N542	NP_004402|NP_001265351|NP_001265350|NP_001129028|NP_001129029	Q14204	-	NP_001367	-	-	-	-	-	-	Homo sapiens	Homo sapiens
2620286	1780	1639	108118	108007	-	-	DYNC1I1	DCTN1	DNCI1|DNCIC1	DAP-150|DP-150|P135	Affinity Capture-Western	physical	Redwine WB (2017)	PUBMED:28718761	9606	9606	Low Throughput	-	-	-	-	BIOGRID	O14576	A4D1I7|Q8N542	NP_004402|NP_001265351|NP_001265350|NP_001129028|NP_001129029	Q14203	Q6MZZ3	NP_075408|NP_004073|NP_001177766|NP_001177765|NP_001128513|NP_001128512|NP_001365921|NP_001365920	-	-	-	-	-	-	Homo sapiens	Homo sapiens
2620295	1780	7266	108118	113117	-	-	DYNC1I1	DNAJC7	DNCI1|DNCIC1	DJ11|DJC7|TPR2|TTC2	Proximity Label-MS	physical	Redwine WB (2017)	PUBMED:28718761	9606	9606	High Throughput	-	-	-	-	BIOGRID	O14576	A4D1I7|Q8N542	NP_004402|NP_001265351|NP_001265350|NP_001129028|NP_001129029	Q99615	-	NP_001138238|NP_003306	-	-	-	-	-	-	Homo sapiens	Homo sapiens
2620296	1780	9049	108118	114511	-	-	DYNC1I1	AIP	DNCI1|DNCIC1	ARA9|FKBP16|FKBP37|SMTPHN|XAP-2|XAP2	Proximity Label-MS	physical	Redwine WB (2017)	PUBMED:28718761	9606	9606	High Throughput	-	-	-	-	BIOGRID	O14576	A4D1I7|Q8N542	NP_004402|NP_001265351|NP_001265350|NP_001129028|NP_001129029	O00170	-	NP_001289889|NP_001289888|NP_003968	-	-	-	-	-	-	Homo sapiens	Homo sapiens
2620297	1780	55860	108118	120962	-	-	DYNC1I1	ACTR10	DNCI1|DNCIC1	ACTR11|Arp11|HARP11	Proximity Label-MS	physical	Redwine WB (2017)	PUBMED:28718761	9606	9606	High Throughput	-	-	-	-	BIOGRID	O14576	A4D1I7|Q8N542	NP_004402|NP_001265351|NP_001265350|NP_001129028|NP_001129029	Q9NZ32	-	NP_060947	-	-	-	-	-	-	Homo sapiens	Homo sapiens
2620298	1780	2288	108118	108578	-	-	DYNC1I1	FKBP4	DNCI1|DNCIC1	FKBP51|FKBP52|FKBP59|HBI|Hsp56|PPIase|p52	Proximity Label-MS	physical	Redwine WB (2017)	PUBMED:28718761	9606	9606	High Throughput	-	-	-	-	BIOGRID	O14576	A4D1I7|Q8N542	NP_004402|NP_001265351|NP_001265350|NP_001129028|NP_001129029	Q02790	-	NP_002005	-	-	-	-	-	-	Homo sapiens	Homo sapiens
2620299	1780	5201	108118	111223	-	-	DYNC1I1	PFDN1	DNCI1|DNCIC1	PDF|PFD1	Proximity Label-MS	physical	Redwine WB (2017)	PUBMED:28718761	9606	9606	High Throughput	-	-	-	-	BIOGRID	O14576	A4D1I7|Q8N542	NP_004402|NP_001265351|NP_001265350|NP_001129028|NP_001129029	O60925	-	NP_002613	-	-	-	-	-	-	Homo sapiens	Homo sapiens
2620300	1780	1629	108118	107997	-	RP11-305E17.3	DYNC1I1	DBT	DNCI1|DNCIC1	BCATE2|BCKAD-E2|BCKADE2|E2|E2B	Proximity Label-MS	physical	Redwine WB (2017)	PUBMED:28718761	9606	9606	High Throughput	-	-	-	-	BIOGRID	O14576	A4D1I7|Q8N542	NP_004402|NP_001265351|NP_001265350|NP_001129028|NP_001129029	P11182	-	NP_001909	-	-	-	-	-	-	Homo sapiens	Homo sapiens
2620301	1780	6990	108118	112850	-	-	DYNC1I1	DYNLT3	DNCI1|DNCIC1	RP3|TCTE1L|TCTEX1L	Proximity Label-MS	physical	Redwine WB (2017)	PUBMED:28718761	9606	9606	High Throughput	-	-	-	-	BIOGRID	O14576	A4D1I7|Q8N542	NP_004402|NP_001265351|NP_001265350|NP_001129028|NP_001129029	P51808	-	NP_006511	-	-	-	-	-	-	Homo sapiens	Homo sapiens
2620302	1780	51164	108118	119345	-	-	DYNC1I1	DCTN4	DNCI1|DNCIC1	DYN4|P62	Proximity Label-MS	physical	Redwine WB (2017)	PUBMED:28718761	9606	9606	High Throughput	-	-	-	-	BIOGRID	O14576	A4D1I7|Q8N542	NP_004402|NP_001265351|NP_001265350|NP_001129028|NP_001129029	Q9UJW0	Q9NSJ5	NP_001129116|NP_001129115|NP_057305	-	-	-	-	-	-	Homo sapiens	Homo sapiens
2620303	1780	636	108118	107105	-	RP11-817I4.1	DYNC1I1	BICD1	DNCI1|DNCIC1	BICD	Proximity Label-MS	physical	Redwine WB (2017)	PUBMED:28718761	9606	9606	High Throughput	-	-	-	-	BIOGRID	O14576	A4D1I7|Q8N542	NP_004402|NP_001265351|NP_001265350|NP_001129028|NP_001129029	Q96G01	A8MVZ6	NP_001003398|NP_001705	-	-	-	-	-	-	Homo sapiens	Homo sapiens
2620304	1780	1780	108118	108118	-	-	DYNC1I1	DYNC1I1	DNCI1|DNCIC1	DNCI1|DNCIC1	Proximity Label-MS	physical	Redwine WB (2017)	PUBMED:28718761	9606	9606	High Throughput	-	-	-	-	BIOGRID	O14576	A4D1I7|Q8N542	NP_004402|NP_001265351|NP_001265350|NP_001129028|NP_001129029	O14576	A4D1I7|Q8N542	NP_004402|NP_001265351|NP_001265350|NP_001129028|NP_001129029	-	-	-	-	-	-	Homo sapiens	Homo sapiens
2620305	1780	51143	108118	119327	-	-	DYNC1I1	DYNC1LI1	DNCI1|DNCIC1	DNCLI1|LIC1	Proximity Label-MS	physical	Redwine WB (2017)	PUBMED:28718761	9606	9606	High Throughput	-	-	-	-	BIOGRID	O14576	A4D1I7|Q8N542	NP_004402|NP_001265351|NP_001265350|NP_001129028|NP_001129029	Q9Y6G9	-	NP_057225|NP_001316064	-	-	-	-	-	-	Homo sapiens	Homo sapiens
2620306	1780	1781	108118	108119	-	-	DYNC1I1	DYNC1I2	DNCI1|DNCIC1	DNCI2|IC2	Proximity Label-MS	physical	Redwine WB (2017)	PUBMED:28718761	9606	9606	High Throughput	-	-	-	-	BIOGRID	O14576	A4D1I7|Q8N542	NP_004402|NP_001265351|NP_001265350|NP_001129028|NP_001129029	Q13409	B4DPZ3	NP_001258719|NP_001258716|NP_001258715|NP_001258714|NP_001258717|NP_001369|NP_001365385|NP_001365384|NP_001307811|NP_001258718|NP_001307813|NP_001307812	-	-	-	-	-	-	Homo sapiens	Homo sapiens
2620307	1780	10471	108118	115734	-	DADB-159G18.5	DYNC1I1	PFDN6	DNCI1|DNCIC1	H2-KE2|HKE2|KE-2|PFD6	Proximity Label-MS	physical	Redwine WB (2017)	PUBMED:28718761	9606	9606	High Throughput	-	-	-	-	BIOGRID	O14576	A4D1I7|Q8N542	NP_004402|NP_001265351|NP_001265350|NP_001129028|NP_001129029	O15212	Q5STK2	NP_001252524|NP_001252525|NP_055075|NP_001172110	-	-	-	-	-	-	Homo sapiens	Homo sapiens
2620308	1780	5204	108118	111226	-	-	DYNC1I1	PFDN5	DNCI1|DNCIC1	MM-1|MM1|PFD5	Proximity Label-MS	physical	Redwine WB (2017)	PUBMED:28718761	9606	9606	High Throughput	-	-	-	-	BIOGRID	O14576	A4D1I7|Q8N542	NP_004402|NP_001265351|NP_001265350|NP_001129028|NP_001129029	Q99471	-	NP_665904|NP_002615	-	-	-	-	-	-	Homo sapiens	Homo sapiens
2620309	1780	83658	108118	123715	-	HSPC162	DYNC1I1	DYNLRB1	DNCI1|DNCIC1	BITH|BLP|DNCL2A|DNLC2A|ROBLD1	Proximity Label-MS	physical	Redwine WB (2017)	PUBMED:28718761	9606	9606	High Throughput	-	-	-	-	BIOGRID	O14576	A4D1I7|Q8N542	NP_004402|NP_001265351|NP_001265350|NP_001129028|NP_001129029	Q9NP97	B4DFR2	NP_808852|NP_001306086|NP_001268658|NP_001268657|NP_001268656|NP_054902|NP_001369296|NP_001369295|NP_001369294	-	-	-	-	-	-	Homo sapiens	Homo sapiens
2620310	1780	1778	108118	108117	-	-	DYNC1I1	DYNC1H1	DNCI1|DNCIC1	DHC1|DHC1a|DNCH1|DNCL|DNECL|DYHC|Dnchc1|HL-3|SMALED1|p22	Proximity Label-MS	physical	Redwine WB (2017)	PUBMED:28718761	9606	9606	High Throughput	-	-	-	-	BIOGRID	O14576	A4D1I7|Q8N542	NP_004402|NP_001265351|NP_001265350|NP_001129028|NP_001129029	Q14204	-	NP_001367	-	-	-	-	-	-	Homo sapiens	Homo sapiens
2620311	1780	5203	108118	111225	-	-	DYNC1I1	PFDN4	DNCI1|DNCIC1	C1|PFD4	Proximity Label-MS	physical	Redwine WB (2017)	PUBMED:28718761	9606	9606	High Throughput	-	-	-	-	BIOGRID	O14576	A4D1I7|Q8N542	NP_004402|NP_001265351|NP_001265350|NP_001129028|NP_001129029	Q9NQP4	-	NP_002614	-	-	-	-	-	-	Homo sapiens	Homo sapiens
2620312	1780	5202	108118	111224	-	HSPC231	DYNC1I1	PFDN2	DNCI1|DNCIC1	PFD2	Proximity Label-MS	physical	Redwine WB (2017)	PUBMED:28718761	9606	9606	High Throughput	-	-	-	-	BIOGRID	O14576	A4D1I7|Q8N542	NP_004402|NP_001265351|NP_001265350|NP_001129028|NP_001129029	Q9UHV9	B1AQP2	NP_036526	-	-	-	-	-	-	Homo sapiens	Homo sapiens
2620313	1780	1783	108118	108120	-	-	DYNC1I1	DYNC1LI2	DNCI1|DNCIC1	DNCLI2|LIC2	Proximity Label-MS	physical	Redwine WB (2017)	PUBMED:28718761	9606	9606	High Throughput	-	-	-	-	BIOGRID	O14576	A4D1I7|Q8N542	NP_004402|NP_001265351|NP_001265350|NP_001129028|NP_001129029	O43237	Q63HJ8|A0A024R6Z0	NP_006132|NP_001273086|NP_001310884	-	-	-	-	-	-	Homo sapiens	Homo sapiens
2620314	1780	10576	108118	115827	-	-	DYNC1I1	CCT2	DNCI1|DNCIC1	99D8.1|CCT-beta|CCTB|HEL-S-100n|PRO1633|TCP-1-beta	Proximity Label-MS	physical	Redwine WB (2017)	PUBMED:28718761	9606	9606	High Throughput	-	-	-	-	BIOGRID	O14576	A4D1I7|Q8N542	NP_004402|NP_001265351|NP_001265350|NP_001129028|NP_001129029	P78371	V9HW96	NP_001185771|NP_006422	-	-	-	-	-	-	Homo sapiens	Homo sapiens
2620315	1780	7411	108118	113254	-	RP13-228J13.4	DYNC1I1	VBP1	DNCI1|DNCIC1	PFD3|PFDN3|VBP-1	Proximity Label-MS	physical	Redwine WB (2017)	PUBMED:28718761	9606	9606	High Throughput	-	-	-	-	BIOGRID	O14576	A4D1I7|Q8N542	NP_004402|NP_001265351|NP_001265350|NP_001129028|NP_001129029	P61758	B4DWR3	NP_001290472|NP_001290473|NP_001290474|NP_003363	-	-	-	-	-	-	Homo sapiens	Homo sapiens
2620316	1780	10574	108118	115825	-	-	DYNC1I1	CCT7	DNCI1|DNCIC1	CCTETA|CCTH|NIP7-1|TCP1ETA	Proximity Label-MS	physical	Redwine WB (2017)	PUBMED:28718761	9606	9606	High Throughput	-	-	-	-	BIOGRID	O14576	A4D1I7|Q8N542	NP_004402|NP_001265351|NP_001265350|NP_001129028|NP_001129029	Q99832	-	NP_001159757|NP_001159756|NP_006420|NP_001009570	-	-	-	-	-	-	Homo sapiens	Homo sapiens
2620317	1780	10694	108118	115933	-	-	DYNC1I1	CCT8	DNCI1|DNCIC1	C21orf112|Cctq|D21S246|PRED71	Proximity Label-MS	physical	Redwine WB (2017)	PUBMED:28718761	9606	9606	High Throughput	-	-	-	-	BIOGRID	O14576	A4D1I7|Q8N542	NP_004402|NP_001265351|NP_001265350|NP_001129028|NP_001129029	P50990	Q7Z759	NP_001269838|NP_006576|NP_001269836|NP_001269837	-	-	-	-	-	-	Homo sapiens	Homo sapiens
2620318	1780	1639	108118	108007	-	-	DYNC1I1	DCTN1	DNCI1|DNCIC1	DAP-150|DP-150|P135	Proximity Label-MS	physical	Redwine WB (2017)	PUBMED:28718761	9606	9606	High Throughput	-	-	-	-	BIOGRID	O14576	A4D1I7|Q8N542	NP_004402|NP_001265351|NP_001265350|NP_001129028|NP_001129029	Q14203	Q6MZZ3	NP_075408|NP_004073|NP_001177766|NP_001177765|NP_001128513|NP_001128512|NP_001365921|NP_001365920	-	-	-	-	-	-	Homo sapiens	Homo sapiens
2620319	1780	10540	108118	115794	-	-	DYNC1I1	DCTN2	DNCI1|DNCIC1	DCTN50|DYNAMITIN|HEL-S-77|RBP50	Proximity Label-MS	physical	Redwine WB (2017)	PUBMED:28718761	9606	9606	High Throughput	-	-	-	-	BIOGRID	O14576	A4D1I7|Q8N542	NP_004402|NP_001265351|NP_001265350|NP_001129028|NP_001129029	Q13561	V9HW58	NP_001334996|NP_001334997|NP_001334994|NP_001334995|NP_006391|NP_001248342|NP_001248341	-	-	-	-	-	-	Homo sapiens	Homo sapiens
2620320	1780	6993	108118	112853	-	RP11-114M11.1	DYNC1I1	DYNLT1	DNCI1|DNCIC1	CW-1|TCTEL1|tctex-1	Proximity Label-MS	physical	Redwine WB (2017)	PUBMED:28718761	9606	9606	High Throughput	-	-	-	-	BIOGRID	O14576	A4D1I7|Q8N542	NP_004402|NP_001265351|NP_001265350|NP_001129028|NP_001129029	P63172	-	NP_006510|NP_001278532|NP_001278531	-	-	-	-	-	-	Homo sapiens	Homo sapiens
2620321	1780	10111	108118	115417	-	-	DYNC1I1	RAD50	DNCI1|DNCIC1	NBSLD|RAD502|hRad50	Proximity Label-MS	physical	Redwine WB (2017)	PUBMED:28718761	9606	9606	High Throughput	-	-	-	-	BIOGRID	O14576	A4D1I7|Q8N542	NP_004402|NP_001265351|NP_001265350|NP_001129028|NP_001129029	Q92878	A5D6Y3	NP_005723	-	-	-	-	-	-	Homo sapiens	Homo sapiens
2620322	1780	23299	108118	116891	-	RP11-476B13.3	DYNC1I1	BICD2	DNCI1|DNCIC1	SMALED2|bA526D8.1	Proximity Label-MS	physical	Redwine WB (2017)	PUBMED:28718761	9606	9606	High Throughput	-	-	-	-	BIOGRID	O14576	A4D1I7|Q8N542	NP_004402|NP_001265351|NP_001265350|NP_001129028|NP_001129029	Q8TD16	Q96FU2	NP_056065|NP_001003800	-	-	-	-	-	-	Homo sapiens	Homo sapiens
2620323	1780	22948	108118	116603	-	-	DYNC1I1	CCT5	DNCI1|DNCIC1	CCT-epsilon|CCTE|HEL-S-69|TCP-1-epsilon	Proximity Label-MS	physical	Redwine WB (2017)	PUBMED:28718761	9606	9606	High Throughput	-	-	-	-	BIOGRID	O14576	A4D1I7|Q8N542	NP_004402|NP_001265351|NP_001265350|NP_001129028|NP_001129029	P48643	V9HW37	NP_001293082|NP_001293083|NP_001293084|NP_001293085|NP_036205	-	-	-	-	-	-	Homo sapiens	Homo sapiens
2620324	1780	908	108118	107346	-	-	DYNC1I1	CCT6A	DNCI1|DNCIC1	CCT-zeta|CCT-zeta-1|CCT6|Cctz|HTR3|MoDP-2|TCP-1-zeta|TCP20|TCPZ|TTCP20	Proximity Label-MS	physical	Redwine WB (2017)	PUBMED:28718761	9606	9606	High Throughput	-	-	-	-	BIOGRID	O14576	A4D1I7|Q8N542	NP_004402|NP_001265351|NP_001265350|NP_001129028|NP_001129029	P40227	A0A024RDL1	NP_001753|NP_001009186	-	-	-	-	-	-	Homo sapiens	Homo sapiens
2620325	1780	10273	108118	115563	-	LA16c-313D11.6	DYNC1I1	STUB1	DNCI1|DNCIC1	CHIP|HSPABP2|NY-CO-7|SCAR16|SDCCAG7|UBOX1	Proximity Label-MS	physical	Redwine WB (2017)	PUBMED:28718761	9606	9606	High Throughput	-	-	-	-	BIOGRID	O14576	A4D1I7|Q8N542	NP_004402|NP_001265351|NP_001265350|NP_001129028|NP_001129029	Q9UNE7	-	NP_005852|NP_001280126	-	-	-	-	-	-	Homo sapiens	Homo sapiens
2620326	1780	6158	108118	112077	-	-	DYNC1I1	RPL28	DNCI1|DNCIC1	L28	Proximity Label-MS	physical	Redwine WB (2017)	PUBMED:28718761	9606	9606	High Throughput	-	-	-	-	BIOGRID	O14576	A4D1I7|Q8N542	NP_004402|NP_001265351|NP_001265350|NP_001129028|NP_001129029	P46779	H0YKD8	NP_001350626|NP_001129606|NP_001129607|NP_000982|NP_001129608|NP_001129609	-	-	-	-	-	-	Homo sapiens	Homo sapiens
2620327	1780	10121	108118	115425	-	-	DYNC1I1	ACTR1A	DNCI1|DNCIC1	ARP1|CTRN1	Proximity Label-MS	physical	Redwine WB (2017)	PUBMED:28718761	9606	9606	High Throughput	-	-	-	-	BIOGRID	O14576	A4D1I7|Q8N542	NP_004402|NP_001265351|NP_001265350|NP_001129028|NP_001129029	P61163	-	NP_005727	-	-	-	-	-	-	Homo sapiens	Homo sapiens
2620328	1780	3880	108118	110078	-	-	DYNC1I1	KRT19	DNCI1|DNCIC1	CK19|K19|K1CS	Proximity Label-MS	physical	Redwine WB (2017)	PUBMED:28718761	9606	9606	High Throughput	-	-	-	-	BIOGRID	O14576	A4D1I7|Q8N542	NP_004402|NP_001265351|NP_001265350|NP_001129028|NP_001129029	P08727	-	NP_002267	-	-	-	-	-	-	Homo sapiens	Homo sapiens
2620329	1780	3320	108118	109552	-	-	DYNC1I1	HSP90AA1	DNCI1|DNCIC1	EL52|HSP86|HSP89A|HSP90A|HSP90N|HSPC1|HSPCA|HSPCAL1|HSPCAL4|HSPN|Hsp89|Hsp90|LAP-2|LAP2	Proximity Label-MS	physical	Redwine WB (2017)	PUBMED:28718761	9606	9606	High Throughput	-	-	-	-	BIOGRID	O14576	A4D1I7|Q8N542	NP_004402|NP_001265351|NP_001265350|NP_001129028|NP_001129029	P07900	Q86SX1|K9JA46	NP_005339|NP_001017963	-	-	-	-	-	-	Homo sapiens	Homo sapiens
2620330	1780	10910	108118	116115	-	RP11-93H24.2	DYNC1I1	SUGT1	DNCI1|DNCIC1	SGT1	Proximity Label-MS	physical	Redwine WB (2017)	PUBMED:28718761	9606	9606	High Throughput	-	-	-	-	BIOGRID	O14576	A4D1I7|Q8N542	NP_004402|NP_001265351|NP_001265350|NP_001129028|NP_001129029	Q9Y2Z0	-	NP_001124384|NP_006695|NP_001307760	-	-	-	-	-	-	Homo sapiens	Homo sapiens
2620331	1780	51199	108118	119372	-	-	DYNC1I1	NIN	DNCI1|DNCIC1	SCKL7	Proximity Label-MS	physical	Redwine WB (2017)	PUBMED:28718761	9606	9606	High Throughput	-	-	-	-	BIOGRID	O14576	A4D1I7|Q8N542	NP_004402|NP_001265351|NP_001265350|NP_001129028|NP_001129029	Q8N4C6	Q5XUU0	NP_057434|NP_891989|NP_891991|NP_065972	-	-	-	-	-	-	Homo sapiens	Homo sapiens
2620332	1780	800	108118	107251	-	-	DYNC1I1	CALD1	DNCI1|DNCIC1	CDM|H-CAD|HCAD|L-CAD|LCAD|NAG22	Proximity Label-MS	physical	Redwine WB (2017)	PUBMED:28718761	9606	9606	High Throughput	-	-	-	-	BIOGRID	O14576	A4D1I7|Q8N542	NP_004402|NP_001265351|NP_001265350|NP_001129028|NP_001129029	Q05682	-	NP_004333|NP_149129|NP_149130|NP_149131|NP_149347	-	-	-	-	-	-	Homo sapiens	Homo sapiens
2620333	1780	5494	108118	111489	-	-	DYNC1I1	PPM1A	DNCI1|DNCIC1	PP2C-ALPHA|PP2CA|PP2Calpha	Proximity Label-MS	physical	Redwine WB (2017)	PUBMED:28718761	9606	9606	High Throughput	-	-	-	-	BIOGRID	O14576	A4D1I7|Q8N542	NP_004402|NP_001265351|NP_001265350|NP_001129028|NP_001129029	P35813	A0A024R6A5|B2R8E4	NP_066283|NP_808820|NP_808821	-	-	-	-	-	-	Homo sapiens	Homo sapiens
2620334	1780	10575	108118	115826	-	-	DYNC1I1	CCT4	DNCI1|DNCIC1	CCT-DELTA|Cctd|SRB	Proximity Label-MS	physical	Redwine WB (2017)	PUBMED:28718761	9606	9606	High Throughput	-	-	-	-	BIOGRID	O14576	A4D1I7|Q8N542	NP_004402|NP_001265351|NP_001265350|NP_001129028|NP_001129029	P50991	-	NP_006421|NP_001243650	-	-	-	-	-	-	Homo sapiens	Homo sapiens
2620335	1780	1977	108118	108292	-	-	DYNC1I1	EIF4E	DNCI1|DNCIC1	AUTS19|CBP|EIF4E1|EIF4EL1|EIF4F	Proximity Label-MS	physical	Redwine WB (2017)	PUBMED:28718761	9606	9606	High Throughput	-	-	-	-	BIOGRID	O14576	A4D1I7|Q8N542	NP_004402|NP_001265351|NP_001265350|NP_001129028|NP_001129029	P06730	Q32Q75|X5D7E3|D6RBW1	NP_001317946|NP_001959|NP_001124151|NP_001124150	-	-	-	-	-	-	Homo sapiens	Homo sapiens
2620336	1780	7265	108118	113116	-	-	DYNC1I1	TTC1	DNCI1|DNCIC1	TPR1	Proximity Label-MS	physical	Redwine WB (2017)	PUBMED:28718761	9606	9606	High Throughput	-	-	-	-	BIOGRID	O14576	A4D1I7|Q8N542	NP_004402|NP_001265351|NP_001265350|NP_001129028|NP_001129029	Q99614	-	NP_001269429|NP_003305	-	-	-	-	-	-	Homo sapiens	Homo sapiens
2620337	1780	3141	108118	109386	-	-	DYNC1I1	HLCS	DNCI1|DNCIC1	HCS	Proximity Label-MS	physical	Redwine WB (2017)	PUBMED:28718761	9606	9606	High Throughput	-	-	-	-	BIOGRID	O14576	A4D1I7|Q8N542	NP_004402|NP_001265351|NP_001265350|NP_001129028|NP_001129029	P50747	-	NP_001229714|NP_001229713|NP_000402	-	-	-	-	-	-	Homo sapiens	Homo sapiens
2620338	1780	91408	108118	124828	-	RP4-800M22.5	DYNC1I1	BTF3L4	DNCI1|DNCIC1	-	Proximity Label-MS	physical	Redwine WB (2017)	PUBMED:28718761	9606	9606	High Throughput	-	-	-	-	BIOGRID	O14576	A4D1I7|Q8N542	NP_004402|NP_001265351|NP_001265350|NP_001129028|NP_001129029	Q96K17	-	NP_001230696|NP_689478|NP_001129969	-	-	-	-	-	-	Homo sapiens	Homo sapiens
2620339	1780	8867	108118	114388	-	-	DYNC1I1	SYNJ1	DNCI1|DNCIC1	INPP5G|PARK20	Proximity Label-MS	physical	Redwine WB (2017)	PUBMED:28718761	9606	9606	High Throughput	-	-	-	-	BIOGRID	O14576	A4D1I7|Q8N542	NP_004402|NP_001265351|NP_001265350|NP_001129028|NP_001129029	O43426	J3KPK1|Q05CZ1|B9EGN3|C9JFZ1|J3KQV8	NP_001153778|NP_982271|NP_003886|NP_001153774	-	-	-	-	-	-	Homo sapiens	Homo sapiens
2620340	1780	689	108118	107154	-	OK/SW-cl.8	DYNC1I1	BTF3	DNCI1|DNCIC1	BETA-NAC|BTF3a|BTF3b|NACB	Proximity Label-MS	physical	Redwine WB (2017)	PUBMED:28718761	9606	9606	High Throughput	-	-	-	-	BIOGRID	O14576	A4D1I7|Q8N542	NP_004402|NP_001265351|NP_001265350|NP_001129028|NP_001129029	P20290	-	NP_001032726|NP_001198	-	-	-	-	-	-	Homo sapiens	Homo sapiens
2620341	1780	8607	108118	114166	-	-	DYNC1I1	RUVBL1	DNCI1|DNCIC1	ECP54|INO80H|NMP238|PONTIN|Pontin52|RVB1|TIH1|TIP49|TIP49A	Proximity Label-MS	physical	Redwine WB (2017)	PUBMED:28718761	9606	9606	High Throughput	-	-	-	-	BIOGRID	O14576	A4D1I7|Q8N542	NP_004402|NP_001265351|NP_001265350|NP_001129028|NP_001129029	Q9Y265	-	NP_003698|NP_001306013|NP_001306015	-	-	-	-	-	-	Homo sapiens	Homo sapiens
2620342	1780	6950	108118	112810	-	-	DYNC1I1	TCP1	DNCI1|DNCIC1	CCT-alpha|CCT1|CCTa|D6S230E|TCP-1-alpha	Proximity Label-MS	physical	Redwine WB (2017)	PUBMED:28718761	9606	9606	High Throughput	-	-	-	-	BIOGRID	O14576	A4D1I7|Q8N542	NP_004402|NP_001265351|NP_001265350|NP_001129028|NP_001129029	P17987	E7EQR6	NP_110379|NP_001008897	-	-	-	-	-	-	Homo sapiens	Homo sapiens
2620343	1780	989	108118	107425	-	-	DYNC1I1	SEPT7	DNCI1|DNCIC1	CDC10|CDC3|NBLA02942|SEPT7A	Proximity Label-MS	physical	Redwine WB (2017)	PUBMED:28718761	9606	9606	High Throughput	-	-	-	-	BIOGRID	O14576	A4D1I7|Q8N542	NP_004402|NP_001265351|NP_001265350|NP_001129028|NP_001129029	Q16181	B4DNE4|A8K3D0	NP_001229885|NP_001011553|NP_001779|NP_001350644|NP_001362228	-	-	-	-	-	-	Homo sapiens	Homo sapiens
2620344	1780	10726	108118	115950	-	-	DYNC1I1	NUDC	DNCI1|DNCIC1	HNUDC|MNUDC|NPD011	Proximity Label-MS	physical	Redwine WB (2017)	PUBMED:28718761	9606	9606	High Throughput	-	-	-	-	BIOGRID	O14576	A4D1I7|Q8N542	NP_004402|NP_001265351|NP_001265350|NP_001129028|NP_001129029	Q9Y266	-	NP_006591	-	-	-	-	-	-	Homo sapiens	Homo sapiens
2620469	6993	1780	112853	108118	RP11-114M11.1	-	DYNLT1	DYNC1I1	CW-1|TCTEL1|tctex-1	DNCI1|DNCIC1	Proximity Label-MS	physical	Redwine WB (2017)	PUBMED:28718761	9606	9606	High Throughput	-	-	-	-	BIOGRID	P63172	-	NP_006510|NP_001278532|NP_001278531	O14576	A4D1I7|Q8N542	NP_004402|NP_001265351|NP_001265350|NP_001129028|NP_001129029	-	-	-	-	-	-	Homo sapiens	Homo sapiens
2648240	10445	1780	115710	108118	-	-	MCRS1	DYNC1I1	ICP22BP|INO80Q|MCRS2|MSP58|P78	DNCI1|DNCIC1	Affinity Capture-Western	physical	Lee SH (2016)	PUBMED:27263857	9606	9606	Low Throughput	-	-	-	-	BIOGRID	Q96EZ8	A0A024R134	NP_006328|NP_001265270|NP_001012300	O14576	A4D1I7|Q8N542	NP_004402|NP_001265351|NP_001265350|NP_001129028|NP_001129029	-	-	-	-	-	-	Homo sapiens	Homo sapiens
2785621	1780	8290	108118	113895	-	-	DYNC1I1	HIST3H3	DNCI1|DNCIC1	H3.4|H3/g|H3FT|H3t	Proximity Label-MS	physical	Fasci D (2018)	PUBMED:30021884	9606	9606	High Throughput	-	-	interaction identified using XL-MS (cross-linking mass spectrometry): TX100-insoluble fractions from cells were treated with cross-linker and cross-linked proteins were identified by mass-spectrometry; interaction is undirectional; therefore bait and prey/hit have been assigned arbitrarily; interactions with FDRs (false discovery rates) of 1% or less were reported; this interaction was not detect…	-	BIOGRID	O14576	A4D1I7|Q8N542	NP_004402|NP_001265351|NP_001265350|NP_001129028|NP_001129029	Q16695	-	NP_003484	-	-	-	-	-	-	Homo sapiens	Homo sapiens
2890091	56848	1780	121208	108118	-	-	SPHK2	DYNC1I1	SK 2|SK-2|SPK 2|SPK-2	DNCI1|DNCIC1	Affinity Capture-Western	physical	Neubauer HA (2019)	PUBMED:30250299	9606	9606	Low Throughput	-	-	-	-	BIOGRID	Q9NRA0	B3KV83|A0A024QZH5|E9PCV4	NP_064511|NP_001191089|NP_001191088|NP_001191087|NP_001230805	O14576	A4D1I7|Q8N542	NP_004402|NP_001265351|NP_001265350|NP_001129028|NP_001129029	-	-	-	-	-	-	Homo sapiens	Homo sapiens
2890883	1780	51143	108118	119327	-	-	DYNC1I1	DYNC1LI1	DNCI1|DNCIC1	DNCLI1|LIC1	Affinity Capture-Western	physical	Neubauer HA (2019)	PUBMED:30250299	9606	9606	Low Throughput	-	-	-	-	BIOGRID	O14576	A4D1I7|Q8N542	NP_004402|NP_001265351|NP_001265350|NP_001129028|NP_001129029	Q9Y6G9	-	NP_057225|NP_001316064	-	-	-	-	-	-	Homo sapiens	Homo sapiens
2933664	81565	1780	123527	108118	-	-	NDEL1	DYNC1I1	EOPA|MITAP1|NDE1L1|NDE2|NUDEL	DNCI1|DNCIC1	Affinity Capture-Western	physical	Woo Y (2019)	PUBMED:31815665	9606	9606	Low Throughput	-	-	-	-	BIOGRID	Q9GZM8	-	NP_110435|NP_001020750	O14576	A4D1I7|Q8N542	NP_004402|NP_001265351|NP_001265350|NP_001129028|NP_001129029	-	-	-	-	-	-	Homo sapiens	Homo sapiens
3035179	8655	1780	114206	108118	-	-	DYNLL1	DYNC1I1	DLC1|DLC8|DNCL1|DNCLC1|LC8|LC8a|PIN|hdlc1	DNCI1|DNCIC1	Affinity Capture-MS	physical	Huttlin EL (2021)	PUBMED:33961781	9606	9606	High Throughput	1	-	BioPlex 3.0 HEK 293T cells CompPASS score = 0.999999907, threshold = 0.75. Quantitative scores are calculated by CompPASS-Plus (Huttlin et al. Cell 2015, PMID: 26186194). The 0.75 threshold represents the top 2% of scores in HEK293T.|This data may be re-scored from BioPlex 1.0 (PMID: 26186194) and BioPlex 2.0 (PMID: 28514442). Only scores from within the same cell line in BioPlex 3.0 (PMID: 33961…	-	BIOGRID	P63167	Q6FGH9	NP_001032583|NP_003737|NP_001032584	O14576	A4D1I7|Q8N542	NP_004402|NP_001265351|NP_001265350|NP_001129028|NP_001129029	-	-	-	-	-	-	Homo sapiens	Homo sapiens
3038401	1780	51143	108118	119327	-	-	DYNC1I1	DYNC1LI1	DNCI1|DNCIC1	DNCLI1|LIC1	Affinity Capture-MS	physical	Huttlin EL (2021)	PUBMED:33961781	9606	9606	High Throughput	0.991501	-	BioPlex 3.0 HEK 293T cells CompPASS score = 0.991501232, threshold = 0.75. Quantitative scores are calculated by CompPASS-Plus (Huttlin et al. Cell 2015, PMID: 26186194). The 0.75 threshold represents the top 2% of scores in HEK293T.|BioPlex HCT HCT116 cells CompPASS score = 1, threshold = 0.75. Quantitative scores are calculated by CompPASS-Plus (Huttlin et al. Cell 2015, PMID: 26186194). The 0.…	-	BIOGRID	O14576	A4D1I7|Q8N542	NP_004402|NP_001265351|NP_001265350|NP_001129028|NP_001129029	Q9Y6G9	-	NP_057225|NP_001316064	-	-	-	-	-	-	Homo sapiens	Homo sapiens
3058805	140735	1780	126680	108118	-	-	DYNLL2	DYNC1I1	DNCL1B|Dlc2|RSPH22	DNCI1|DNCIC1	Affinity Capture-MS	physical	Huttlin EL (2021)	PUBMED:33961781	9606	9606	High Throughput	1	-	BioPlex 3.0 HEK 293T cells CompPASS score = 0.999999854, threshold = 0.75. Quantitative scores are calculated by CompPASS-Plus (Huttlin et al. Cell 2015, PMID: 26186194). The 0.75 threshold represents the top 2% of scores in HEK293T.|This data may be re-scored from BioPlex 1.0 (PMID: 26186194) and BioPlex 2.0 (PMID: 28514442). Only scores from within the same cell line in BioPlex 3.0 (PMID: 33961…	-	BIOGRID	Q96FJ2	-	NP_542408	O14576	A4D1I7|Q8N542	NP_004402|NP_001265351|NP_001265350|NP_001129028|NP_001129029	-	-	-	-	-	-	Homo sapiens	Homo sapiens
3064076	1780	6990	108118	112850	-	-	DYNC1I1	DYNLT3	DNCI1|DNCIC1	RP3|TCTE1L|TCTEX1L	Affinity Capture-MS	physical	Huttlin EL (2021)	PUBMED:33961781	9606	9606	High Throughput	0.961767	-	BioPlex 3.0 HEK 293T cells CompPASS score = 0.961767086, threshold = 0.75. Quantitative scores are calculated by CompPASS-Plus (Huttlin et al. Cell 2015, PMID: 26186194). The 0.75 threshold represents the top 2% of scores in HEK293T.|BioPlex HCT HCT116 cells CompPASS score = 0.999999669, threshold = 0.75. Quantitative scores are calculated by CompPASS-Plus (Huttlin et al. Cell 2015, PMID: 2618619…	-	BIOGRID	O14576	A4D1I7|Q8N542	NP_004402|NP_001265351|NP_001265350|NP_001129028|NP_001129029	P51808	-	NP_006511	-	-	-	-	-	-	Homo sapiens	Homo sapiens
3069741	1780	81610	108118	123547	-	-	DYNC1I1	FAM83D	DNCI1|DNCIC1	C20orf129|CHICA|dJ616B8.3	Affinity Capture-MS	physical	Huttlin EL (2021)	PUBMED:33961781	9606	9606	High Throughput	0.897827	-	BioPlex 3.0 HEK 293T cells CompPASS score = 0.897826843, threshold = 0.75. Quantitative scores are calculated by CompPASS-Plus (Huttlin et al. Cell 2015, PMID: 26186194). The 0.75 threshold represents the top 2% of scores in HEK293T.|BioPlex HCT HCT116 cells CompPASS score = 0.999993203, threshold = 0.75. Quantitative scores are calculated by CompPASS-Plus (Huttlin et al. Cell 2015, PMID: 2618619…	-	BIOGRID	O14576	A4D1I7|Q8N542	NP_004402|NP_001265351|NP_001265350|NP_001129028|NP_001129029	Q9H4H8	A0A087WXK8	NP_112181	-	-	-	-	-	-	Homo sapiens	Homo sapiens
3082509	1780	1783	108118	108120	-	-	DYNC1I1	DYNC1LI2	DNCI1|DNCIC1	DNCLI2|LIC2	Affinity Capture-MS	physical	Huttlin EL (2021)	PUBMED:33961781	9606	9606	High Throughput	0.999667	-	BioPlex 3.0 HEK 293T cells CompPASS score = 0.999667443, threshold = 0.75. Quantitative scores are calculated by CompPASS-Plus (Huttlin et al. Cell 2015, PMID: 26186194). The 0.75 threshold represents the top 2% of scores in HEK293T.|BioPlex HCT HCT116 cells CompPASS score = 0.999775429, threshold = 0.75. Quantitative scores are calculated by CompPASS-Plus (Huttlin et al. Cell 2015, PMID: 2618619…	-	BIOGRID	O14576	A4D1I7|Q8N542	NP_004402|NP_001265351|NP_001265350|NP_001129028|NP_001129029	O43237	Q63HJ8|A0A024R6Z0	NP_006132|NP_001273086|NP_001310884	-	-	-	-	-	-	Homo sapiens	Homo sapiens
3082511	1780	1781	108118	108119	-	-	DYNC1I1	DYNC1I2	DNCI1|DNCIC1	DNCI2|IC2	Affinity Capture-MS	physical	Huttlin EL (2021)	PUBMED:33961781	9606	9606	High Throughput	0.994602	-	BioPlex 3.0 HEK 293T cells CompPASS score = 0.994601867, threshold = 0.75. Quantitative scores are calculated by CompPASS-Plus (Huttlin et al. Cell 2015, PMID: 26186194). The 0.75 threshold represents the top 2% of scores in HEK293T.|BioPlex HCT HCT116 cells CompPASS score = 0.999976173, threshold = 0.75. Quantitative scores are calculated by CompPASS-Plus (Huttlin et al. Cell 2015, PMID: 2618619…	-	BIOGRID	O14576	A4D1I7|Q8N542	NP_004402|NP_001265351|NP_001265350|NP_001129028|NP_001129029	Q13409	B4DPZ3	NP_001258719|NP_001258716|NP_001258715|NP_001258714|NP_001258717|NP_001369|NP_001365385|NP_001365384|NP_001307811|NP_001258718|NP_001307813|NP_001307812	-	-	-	-	-	-	Homo sapiens	Homo sapiens
3087084	1780	1778	108118	108117	-	-	DYNC1I1	DYNC1H1	DNCI1|DNCIC1	DHC1|DHC1a|DNCH1|DNCL|DNECL|DYHC|Dnchc1|HL-3|SMALED1|p22	Affinity Capture-MS	physical	Huttlin EL (2021)	PUBMED:33961781	9606	9606	High Throughput	0.996892	-	BioPlex 3.0 HEK 293T cells CompPASS score = 0.996892429, threshold = 0.75. Quantitative scores are calculated by CompPASS-Plus (Huttlin et al. Cell 2015, PMID: 26186194). The 0.75 threshold represents the top 2% of scores in HEK293T.|BioPlex HCT HCT116 cells CompPASS score = 0.999900526, threshold = 0.75. Quantitative scores are calculated by CompPASS-Plus (Huttlin et al. Cell 2015, PMID: 2618619…	-	BIOGRID	O14576	A4D1I7|Q8N542	NP_004402|NP_001265351|NP_001265350|NP_001129028|NP_001129029	Q14204	-	NP_001367	-	-	-	-	-	-	Homo sapiens	Homo sapiens
3100436	1780	83658	108118	123715	-	HSPC162	DYNC1I1	DYNLRB1	DNCI1|DNCIC1	BITH|BLP|DNCL2A|DNLC2A|ROBLD1	Affinity Capture-MS	physical	Huttlin EL (2021)	PUBMED:33961781	9606	9606	High Throughput	0.975349	-	BioPlex 3.0 HEK 293T cells CompPASS score = 0.975349147, threshold = 0.75. Quantitative scores are calculated by CompPASS-Plus (Huttlin et al. Cell 2015, PMID: 26186194). The 0.75 threshold represents the top 2% of scores in HEK293T.|BioPlex HCT HCT116 cells CompPASS score = 0.990715478, threshold = 0.75. Quantitative scores are calculated by CompPASS-Plus (Huttlin et al. Cell 2015, PMID: 2618619…	-	BIOGRID	O14576	A4D1I7|Q8N542	NP_004402|NP_001265351|NP_001265350|NP_001129028|NP_001129029	Q9NP97	B4DFR2	NP_808852|NP_001306086|NP_001268658|NP_001268657|NP_001268656|NP_054902|NP_001369296|NP_001369295|NP_001369294	-	-	-	-	-	-	Homo sapiens	Homo sapiens
3122764	1780	27185	108118	118061	-	RP4-730B13.1	DYNC1I1	DISC1	DNCI1|DNCIC1	C1orf136|SCZD9	Affinity Capture-MS	physical	Huttlin EL (2021)	PUBMED:33961781	9606	9606	High Throughput	0.989631	-	BioPlex 3.0 HEK 293T cells CompPASS score = 0.989630643, threshold = 0.75. Quantitative scores are calculated by CompPASS-Plus (Huttlin et al. Cell 2015, PMID: 26186194). The 0.75 threshold represents the top 2% of scores in HEK293T.|This data may be re-scored from BioPlex 1.0 (PMID: 26186194) and BioPlex 2.0 (PMID: 28514442). Only scores from within the same cell line in BioPlex 3.0 (PMID: 33961…	-	BIOGRID	O14576	A4D1I7|Q8N542	NP_004402|NP_001265351|NP_001265350|NP_001129028|NP_001129029	Q9NRI5	C4P0A5|C4P0D3|C4P0C8|C4P0D2|C4P0C4|C4P094|C4P0D0|C4P098|C4P096|C4P0D1|C4P0A4	NP_001158028|NP_001158009|NP_001158022|NP_001158023|NP_001158020|NP_001158021|NP_001158026|NP_001158027|NP_001158024|NP_001158025|NP_001012975|NP_001012977|NP_001012976|NP_001158019|NP_001158018|NP_001158017|NP_001158016|NP_001158014|NP_001158013|NP_001158012|NP_001158011|NP_001158010|NP_061132	-	-	-	-	-	-	Homo sapiens	Homo sapiens
3123937	1780	89891	108118	124640	-	RP11-216B9.5	DYNC1I1	WDR34	DNCI1|DNCIC1	DIC5|FAP133|SRTD11|bA216B9.3	Affinity Capture-MS	physical	Huttlin EL (2021)	PUBMED:33961781	9606	9606	High Throughput	0.959867	-	BioPlex 3.0 HEK 293T cells CompPASS score = 0.959867337, threshold = 0.75. Quantitative scores are calculated by CompPASS-Plus (Huttlin et al. Cell 2015, PMID: 26186194). The 0.75 threshold represents the top 2% of scores in HEK293T.|BioPlex HCT HCT116 cells CompPASS score = 0.999999987, threshold = 0.75. Quantitative scores are calculated by CompPASS-Plus (Huttlin et al. Cell 2015, PMID: 2618619…	-	BIOGRID	O14576	A4D1I7|Q8N542	NP_004402|NP_001265351|NP_001265350|NP_001129028|NP_001129029	Q96EX3	-	NP_443076	-	-	-	-	-	-	Homo sapiens	Homo sapiens
3167592	1780	6993	108118	112853	-	RP11-114M11.1	DYNC1I1	DYNLT1	DNCI1|DNCIC1	CW-1|TCTEL1|tctex-1	Affinity Capture-MS	physical	Huttlin EL (2021)	PUBMED:33961781	9606	9606	High Throughput	0.999593	-	BioPlex HCT HCT116 cells CompPASS score = 0.999592725, threshold = 0.75. Quantitative scores are calculated by CompPASS-Plus (Huttlin et al. Cell 2015, PMID: 26186194). The 0.75 threshold represents the top 2% of scores in HCT116.|Only scores from within the same cell line in BioPlex HCT (PMID: 33961781) should be compared directly. For comparison of HEK293T and HCT116 interaction networks with r…	-	BIOGRID	O14576	A4D1I7|Q8N542	NP_004402|NP_001265351|NP_001265350|NP_001129028|NP_001129029	P63172	-	NP_006510|NP_001278532|NP_001278531	-	-	-	-	-	-	Homo sapiens	Homo sapiens
3177953	1780	8655	108118	114206	-	-	DYNC1I1	DYNLL1	DNCI1|DNCIC1	DLC1|DLC8|DNCL1|DNCLC1|LC8|LC8a|PIN|hdlc1	Affinity Capture-MS	physical	Huttlin EL (2021)	PUBMED:33961781	9606	9606	High Throughput	0.999944	-	BioPlex HCT HCT116 cells CompPASS score = 0.999943851, threshold = 0.75. Quantitative scores are calculated by CompPASS-Plus (Huttlin et al. Cell 2015, PMID: 26186194). The 0.75 threshold represents the top 2% of scores in HCT116.|Only scores from within the same cell line in BioPlex HCT (PMID: 33961781) should be compared directly. For comparison of HEK293T and HCT116 interaction networks with r…	-	BIOGRID	O14576	A4D1I7|Q8N542	NP_004402|NP_001265351|NP_001265350|NP_001129028|NP_001129029	P63167	Q6FGH9	NP_001032583|NP_003737|NP_001032584	-	-	-	-	-	-	Homo sapiens	Homo sapiens
3187172	1780	140735	108118	126680	-	-	DYNC1I1	DYNLL2	DNCI1|DNCIC1	DNCL1B|Dlc2|RSPH22	Affinity Capture-MS	physical	Huttlin EL (2021)	PUBMED:33961781	9606	9606	High Throughput	0.989628	-	BioPlex HCT HCT116 cells CompPASS score = 0.989628331, threshold = 0.75. Quantitative scores are calculated by CompPASS-Plus (Huttlin et al. Cell 2015, PMID: 26186194). The 0.75 threshold represents the top 2% of scores in HCT116.|Only scores from within the same cell line in BioPlex HCT (PMID: 33961781) should be compared directly. For comparison of HEK293T and HCT116 interaction networks with r…	-	BIOGRID	O14576	A4D1I7|Q8N542	NP_004402|NP_001265351|NP_001265350|NP_001129028|NP_001129029	Q96FJ2	-	NP_542408	-	-	-	-	-	-	Homo sapiens	Homo sapiens
3203915	54915	1780	120257	108118	RP5-963E22.1	-	YTHDF1	DYNC1I1	C20orf21	DNCI1|DNCIC1	Two-hybrid	physical	Lang B (2021)	PUBMED:34133714	9606	9606	High Throughput	-	-	Included protein pairs with sumIS score &gt;= 7.1	-	BIOGRID	Q9BYJ9	-	NP_060268	O14576	A4D1I7|Q8N542	NP_004402|NP_001265351|NP_001265350|NP_001129028|NP_001129029	-	-	-	-	-	-	Homo sapiens	Homo sapiens
3204094	1780	34	108118	106552	-	RP4-682C21.1	DYNC1I1	ACADM	DNCI1|DNCIC1	ACAD1|MCAD|MCADH	Two-hybrid	physical	Lang B (2021)	PUBMED:34133714	9606	9606	High Throughput	-	-	Included protein pairs with sumIS score &gt;= 7.1	-	BIOGRID	O14576	A4D1I7|Q8N542	NP_004402|NP_001265351|NP_001265350|NP_001129028|NP_001129029	P11310	Q5HYG7|B4DJE7|Q5T4U5|B7Z9I1	NP_001272971|NP_001272973|NP_001272972|NP_001120800|NP_000007	-	-	-	-	-	-	Homo sapiens	Homo sapiens
3204262	1780	11030	108118	116220	-	-	DYNC1I1	RBPMS	DNCI1|DNCIC1	HERMES	Two-hybrid	physical	Lang B (2021)	PUBMED:34133714	9606	9606	High Throughput	-	-	Included protein pairs with sumIS score &gt;= 7.1	-	BIOGRID	O14576	A4D1I7|Q8N542	NP_004402|NP_001265351|NP_001265350|NP_001129028|NP_001129029	Q93062	D3DSV0|B4E3T4	NP_006858|NP_001008712|NP_001008710|NP_001008711	-	-	-	-	-	-	Homo sapiens	Homo sapiens
3204436	1780	67068	108118	211916	-	RP23-87L24.3	DYNC1I1	Dynlrb1	DNCI1|DNCIC1	2010012N15Rik|2010320M17Rik|9430076K19Rik|AV124457|DNLC2A|Dncl2a|km23-1	Two-hybrid	physical	Lang B (2021)	PUBMED:34133714	9606	10090	High Throughput	-	-	Included protein pairs with sumIS score >= 7.1	-	BIOGRID	O14576	A4D1I7|Q8N542	NP_004402|NP_001265351|NP_001265350|NP_001129028|NP_001129029	P62627	A2AVR9	NP_080223|NP_001278037	-	-	-	-	-	-	Homo sapiens	Mus musculus
3204707	1780	56455	108118	207994	-	-	DYNC1I1	Dynll1	DNCI1|DNCIC1	Dlc8|Dnclc1|Pin	Two-hybrid	physical	Lang B (2021)	PUBMED:34133714	9606	10090	High Throughput	-	-	Included protein pairs with sumIS score >= 7.1	-	BIOGRID	O14576	A4D1I7|Q8N542	NP_004402|NP_001265351|NP_001265350|NP_001129028|NP_001129029	P63168	-	NP_062656	-	-	-	-	-	-	Homo sapiens	Mus musculus
3204990	1780	58212	108118	208393	-	MNCb-4760	DYNC1I1	Srrm3	DNCI1|DNCIC1	2900083I11Rik|AB041661|SRm300-like|Srrm2l	Two-hybrid	physical	Lang B (2021)	PUBMED:34133714	9606	10090	High Throughput	-	-	Included protein pairs with sumIS score >= 7.1	-	BIOGRID	O14576	A4D1I7|Q8N542	NP_004402|NP_001265351|NP_001265350|NP_001129028|NP_001129029	Q80WV7	H7BWX3	NP_067378	-	-	-	-	-	-	Homo sapiens	Mus musculus
3206123	1780	1639	108118	108007	-	-	DYNC1I1	DCTN1	DNCI1|DNCIC1	DAP-150|DP-150|P135	Reconstituted Complex	physical	Zhang J (2013)	PUBMED:23475693	9606	9606	Low Throughput	-	-	-	-	BIOGRID	O14576	A4D1I7|Q8N542	NP_004402|NP_001265351|NP_001265350|NP_001129028|NP_001129029	Q14203	Q6MZZ3	NP_075408|NP_004073|NP_001177766|NP_001177765|NP_001128513|NP_001128512|NP_001365921|NP_001365920	-	-	-	-	-	-	Homo sapiens	Homo sapiens

## Sheet: TIA1 unique interactors
Official Symbol Interactor A or B
TIA1
RICTOR
Rc3h1
CUL3
CUL4A
CUL5
CUL2
CUL1
COPS5
DCUN1D1
CAND1
SRSF3
FMNL1
FN1
VCAM1
ITGA4
SOX2
BMI1
DAZAP1
DDX58
HTRA2
PIR
NTRK1
AK1
ELL2
POLK
CXXC4
NETO2
Smn1
Smek1
Cep85
ESR1
DPPA4
BCOR
NANOG
POU5F1
G3BP1
ESR2
PHB
UBQLN2
MAPT
ANXA7
ITFG1
EWSR1
ARIH2
HCVgp1
TRIM25
HSCB
MKI67
BCAR1
WBP4
EGFR
LGALS9
CANX
DAD1
DDOST
KRTCAP2
OST4
OSTC
RPN1
RPN2
STT3A
STT3B
CCDC47
TRIM31
MYCN
MYC
CDK1
PARK2
FASTK
WDR6
LUC7L2
MPI
PCBP1
PCBP2
PITPNB
SNRPD1
EIF4ENIF1
FUBP3
RAVER1
TDRD3
USP11
DDX20
GORASP2
RBM20
RC3H2
TOP3B
TXNL1
UPF1
GEMIN4
R3HDM1
ALG13
KCTD12
KIAA0753
KIDINS220
OTUD4
RBM33
C2orf44
TMEM258
MLEC
MAGT1

## Sheet: DYNC1I1 unique interactors
Official Symbol Interactor A or B
DYNC1I1
DYNLL1
STAU1
DNM2
NUDT21
GRB7
TK1
CDKN1A
NAGK
SMN1
RCC1
PIN1
ANXA7
KIAA0368
CUL3
EMILIN1
GNB1
PAFAH1B1
Ccdc64
Ccdc64b
BICD2
DYNC1H1
DYNC1LI1
DCTN2
TRIM58
EP300
NDEL1
DCDC5
DYNC1I2
DYNLT1
MCRS1
SPHK2
DYNLL2
YTHDF1
DYNLRB1
DYNLT3
CADM4
C2orf44
FAM110A
KAT7
FBP1
TAOK1
RUNDC3B
MCC
FAM83D
RAP1GAP
DCTN1
KLC3
TUBB3
KCNA5
AMBRA1
BECN1
DYNC1LI2
WDR34
DISC1
RPL23
C15orf39
SAMD1
MGA
DNAJC7
AIP
ACTR10
FKBP4
PFDN1
DBT
DCTN4
BICD1
PFDN6
PFDN5
PFDN4
PFDN2
CCT2
VBP1
CCT7
CCT8
RAD50
CCT5
CCT6A
STUB1
RPL28
ACTR1A
KRT19
HSP90AA1
SUGT1
NIN
CALD1
PPM1A
CCT4
EIF4E
TTC1
HLCS
BTF3L4
SYNJ1
BTF3
RUVBL1
TCP1
SEPT7
NUDC
HIST3H3
ACADM
RBPMS
Srrm3

## Sheet: Overlapping interactors of TIA1
TIA1 interactors	DYNC1i1 interactors
CUL3	SMN1
Smn1	ANXA7
ANXA7	CUL3
C2orf44	C2orf44
TIA1	DYNC1I1
RICTOR	DYNLL1
Rc3h1	STAU1
CUL4A	DNM2
CUL5	NUDT21
CUL2	GRB7
CUL1	TK1
COPS5	CDKN1A
DCUN1D1	NAGK
CAND1	RCC1
SRSF3	PIN1
FMNL1	KIAA0368
FN1	EMILIN1
VCAM1	GNB1
ITGA4	PAFAH1B1
SOX2	Ccdc64
BMI1	Ccdc64b
DAZAP1	BICD2
DDX58	DYNC1H1
HTRA2	DYNC1LI1
PIR	DCTN2
NTRK1	TRIM58
AK1	EP300
ELL2	NDEL1
POLK	DCDC5
CXXC4	DYNC1I2
NETO2	DYNLT1
Smek1	MCRS1
Cep85	SPHK2
ESR1	DYNLL2
DPPA4	YTHDF1
BCOR	DYNLRB1
NANOG	DYNLT3
POU5F1	CADM4
G3BP1	FAM110A
ESR2	KAT7
PHB	FBP1
UBQLN2	TAOK1
MAPT	RUNDC3B
ITFG1	MCC
EWSR1	FAM83D
ARIH2	RAP1GAP
HCVgp1	DCTN1
TRIM25	KLC3
HSCB	TUBB3
MKI67	KCNA5
BCAR1	AMBRA1
WBP4	BECN1
EGFR	DYNC1LI2
LGALS9	WDR34
CANX	DISC1
DAD1	RPL23
DDOST	C15orf39
KRTCAP2	SAMD1
OST4	MGA
OSTC	DNAJC7
RPN1	AIP
RPN2	ACTR10
STT3A	FKBP4
STT3B	PFDN1
CCDC47	DBT
TRIM31	DCTN4
MYCN	BICD1
MYC	PFDN6
CDK1	PFDN5
PARK2	PFDN4
FASTK	PFDN2
WDR6	CCT2
LUC7L2	VBP1
MPI	CCT7
PCBP1	CCT8
PCBP2	RAD50
PITPNB	CCT5
SNRPD1	CCT6A
EIF4ENIF1	STUB1
FUBP3	RPL28
RAVER1	ACTR1A
TDRD3	KRT19
USP11	HSP90AA1
DDX20	SUGT1
GORASP2	NIN
RBM20	CALD1
RC3H2	PPM1A
TOP3B	CCT4
TXNL1	EIF4E
UPF1	TTC1
GEMIN4	HLCS
R3HDM1	BTF3L4
ALG13	SYNJ1
KCTD12	BTF3
KIAA0753	RUVBL1
KIDINS220	TCP1
OTUD4	SEPT7
RBM33	NUDC
TMEM258	HIST3H3
MLEC	ACADM
MAGT1	RBPMS
	Srrm3
