# Supplementary material for: Annexin A7 enhances TIA1 axonal trafficking to counteract pathological aggregation in neurons
Source: EMBO J. 2025 Nov 3;44(24):7477–512. doi: 10.1038/s44318-025-00609-8 (PMC12706091; doi:10.1038/s44318-025-00609-8)
Supplement: Supplementary file 24 — Source data Fig. 2 [file 44318_2025_609_MOESM24_ESM.zip › EMBOJ-2024-119578_SourceDataForFigure2/2B and 2D/Fig2B and Fig2D.xlsx]

## Sheet: Description
Dataset EV2. Mass spectrometry analysis of TIA1 and ANXA7 interactome in rat brain lysate.
Sheets
Name	Description
Fig2B_brain TIA1 interacting proteins	Proteins interacting with GST-TIA1 in rat brain lysates versus GST as a control (see Methods for screening criteria).
Fig2B_TIA1 interactors Volcano plot	Gene names, fold change, and p-values were extracted to generate the volcano plot.
Fig2D_brain ANXA7 interacting proteins	Proteins interacting with GST-ANXA7 in rat brain lysates versus GST as a control (see Methods for screening criteria).
Fig2D_ANXA7 interactors Volcano plot	Gene names, fold change, and p-values were extracted to generate the volcano plot.
Columns
Name	Description
Uniprot	UniProt identification number.
FC	Fold Change indicating how much the quantity or abundance of a protein changes between two experimental conditions.
logFC	Log2-transformed Fold Change.
pvalue	The p-value measuring the statistical significance of the observed difference in abundance between groups
-LOG10(p-value)	–Log10-transformed p-value. This transformation is used to better visualize small p-values.

## Sheet: Fig2B_brain TIA1 interacting pr
Uniprot	Protein names	Gene Names	GST Control-1	GST Control-2	GST Control-3	GST-TIA1-1	GST-TIA1-2	GST-TIA1-3		FC TIA1 /GST	p-value(TIA1/GST)	LOG2FC	-LOG10(p-value)
Q6KC51	Actin-binding LIM protein 2 (abLIM-2) (Actin-binding LIM protein family member 2)	Ablim2	220836160	1.96753e+08	2.16812e+08	1.56689e+08	1.91935e+08	1.79517e+08		0.832503	0.0248394	-0.264472751198994	1.60486
A0A8I5ZN92	Actinin alpha 2	Actn2	2.42954e+08	2.32841e+08	2.3095e+08	2.00272e+08	2.20869e+08	1.75795e+08		0.844628	0.0270123	-0.24361262304013	1.56844
A0A0G2K013	Actinin alpha 4	Actn4	1184256461	1199674900	1242355190	1126211575	1113884457	1099626986		0.920976	0.00367216	-0.118764475226796	2.43508
A0A8I5ZLU6	Afadin, adherens junction formation factor	Afdn	5.06334e+06	3.8302e+06	5.37886e+06	979426	2.52136e+06	2.3622e+06		0.410792	0.00730794	-1.28352062970717	2.1362
P11730	Calcium/calmodulin-dependent protein kinase type II subunit gamma (CaM kinase II subunit gamma) (CaMK-II subunit gamma) (EC 2.7.11.17)	Camk2g	7.79465e+07	8.14693e+07	80178401	52873305	5.81679e+07	6.43424e+07		0.732003	0.00175411	-0.450079087710652	2.75594
A0A0H2UHL9	Drebrin 1	Dbn1	4264232764	4253988952	4209764862	3558569706	3420516918	3568392001		0.828684	6.81379e-05	-0.271106055556543	4.16661
A0A8I5ZWQ8	Doublecortin-like kinase 1	Dclk1	3.16738e+08	3.02536e+08	3.20531e+08	2.40997e+08	2.49163e+08	2.22697e+08		0.758516	0.000687513	-0.398748547576501	3.16272
Q9WTT6	Guanine deaminase (Guanase) (Guanine aminase) (EC 3.5.4.3) (Guanine aminohydrolase) (GAH)	Gda	128111123	1.12853e+08	1.30344e+08	9.82285e+07	8.33501e+07	9.11247e+07		0.73444	0.00461475	-0.445282829316171	2.33585
Q5XIT1	Microtubule-associated protein RP/EB family member 3 (EB1 protein family member 3) (EBF3) (End-binding protein 3) (EB3) (RP3)	Mapre3	8.96454e+06	6.61865e+06	1.13147e+07	9.58239e+06	3.19652e+06	7.11324e+06		0.739543	0.183772	-0.435293559870723	0.735721
D3ZKD9	Microtubule-associated protein	Mapt	7.55964e+07	6.79216e+07	7.00782e+07	4.38503e+07	3.74102e+07	3.05706e+07		0.523563	0.000804207	-0.933564946422528	3.09463
A0A8I5ZXY0	Myosin phosphatase Rho interacting protein	Mprip	1.53546e+08	1.39307e+08	1.48714e+08	1.27523e+08	1.25113e+08	1.25936e+08		0.857337	0.00387289	-0.222066317016432	2.41196
A0A8I5ZJL1	Myosin heavy chain 10	Myh10	26267566052	25115467367	25980033925	22741683614	23124580781	23424821284		0.895661	0.00125637	-0.15897523580395	2.90088
E9PTU4	Myosin heavy chain 11	Myh11	2.08881e+08	2.16477e+08	2.24386e+08	1.5948e+08	1.46482e+08	1.65535e+08		0.725665	0.000583451	-0.462625285102725	3.234
F1LNF0	Myosin heavy chain 14	Myh14	4.2898e+08	3.61559e+08	3.71472e+08	3.63783e+08	3.87282e+08	3.51358e+08		0.94872	0.222873	-0.0759456930206979	0.651943
A0A8J8XU90	Myosin, heavy chain 9	Myh9	6028325406	5600218512	6130658031	5181322023	5196171220	5173400926		0.875653	0.00530081	-0.19156921527327	2.27566
A0A8I5Y6H7	Myosin XVIIIa	Myo18a	4945839970	4720815067	5024984479	3488671554	3893543823	3711740093		0.75512	0.000636263	-0.405221562918053	3.19636
A0A8I6A732	Myosin VA	Myo5a	6317016103	6207658435	6152605786	5597041872	6182815423	6110244378		0.957854	0.120306	-0.0621228070166553	0.919712
A0A8I5ZWC2	Unconventional myosin-VI (Unconventional myosin-6)	Myo6	8.20899e+08	8.14545e+08	8.23223e+08	7.6162e+08	722527272	708647416		0.891863	0.00263786	-0.165105738692947	2.57875
A0A8I6A0L7	Spectrin beta chain	Sptbn2	5150259429	5047448552	5113241561	4441115059	4569536322	4538669819		0.884943	0.000139024	-0.176343180895179	3.85691
A0A8I6AKZ8	TIA1 cytotoxic granule-associated RNA binding protein	Tia1	1.91972e+07	1.50811e+07	1.33515e+07	26458440407	29537993548	27592296056		1754.97	3.23948e-06	10.7772282161822	5.48952
Q6AZ25	Tropomyosin 1	Tpm1	1.70359e+08	1.9488e+08	1.68626e+08	1.69958e+08	1.72575e+08	1.84964e+08		0.988073	0.418413	-0.0173098503697734	0.378395
A0A140TAF0	Tropomyosin 3	Tpm3 Tpm3_v1	8.11953e+07	9.53331e+07	9.87348e+07	3.90037e+07	5.25122e+07	5.65299e+07		0.537833	0.00246425	-0.894768874541111	2.60832
Q63563	ATP-binding cassette sub-family C member 9 (Sulfonylurea receptor 2)	Abcc9 Sur2	1.76448e+06	1.15714e+07	1.12537e+07	3.02187e+06	9.99056e+06	2.8284e+06		0.644209	0.252557	-0.634400312671797	0.59764
A2VD09	Abi1 protein (Abl-interactor 1)	Abi1	3.27655e+06	4.70053e+06	3.58624e+06	2.76747e+06	2.26705e+06	3.59796e+06		0.74654	0.0839893	-0.421708077582096	1.07578
A0A8I6A592	Actin-binding LIM protein 1	Ablim1 AABR07007032.1	339539876	3.58375e+08	3.68559e+08	2.45863e+08	2.58505e+08	2.6655e+08		0.722866	0.000348516	-0.468199976704157	3.45778
A0A0G2K875	Actin binding LIM protein family, member 3	Ablim3	1.4582e+07	1.40738e+07	1.43758e+07	5.30098e+06	7.35974e+06	7.6821e+06		0.472741	0.000286762	-1.08087777900169	3.54248
A0A8I6A3Q6	Active breakpoint cluster region-related protein	Abr	986684	2.13548e+06	1.11994e+06	857979	1.29022e+06	797957		0.694503	0.167518	-0.525946658270098	0.775938
D4A415	Abraxas 2, BRISC complex subunit	Abraxas2 Fam175b	1.13067e+06	1.05943e+06	1.20839e+06	1.20104e+06	1.61673e+06	1.16688e+06		1.17248	0.132477	0.229558450422364	0.877859
G3V888	ATP-citrate synthase (EC 2.3.3.8) (ATP-citrate (pro-S-)-lyase) (Citrate cleavage enzyme)	Acly	2.29781e+06	2.62389e+06	4.912e+06	4.03952e+06	3.98479e+06	4.12422e+06		1.2354	0.200895	0.304975029678215	0.697031
Q9ER34	Aconitate hydratase, mitochondrial (Aconitase) (EC 4.2.1.3) (Citrate hydro-lyase)	Aco2	4.48907e+06	4.9421e+06	6.62991e+06	1.96418e+06	1.90487e+06	2.24199e+06		0.380487	0.00367119	-1.3940800217319	2.43519
P68136	Actin, alpha skeletal muscle (EC 3.6.4.-) (Alpha-actin-1) [Cleaved into: Actin, alpha skeletal muscle, intermediate form]	Acta1 Acta	2419959296	3163201051	2531046343	1353904627	1718793074	8.4275e+08		0.482542	0.00759769	-1.05127266800672	2.11932
P62738	Actin, aortic smooth muscle (EC 3.6.4.-) (Alpha-actin-2) [Cleaved into: Actin, aortic smooth muscle, intermediate form]	Acta2 Actsa Actvs	4101347743	3618720984	3604939367	3034280674	2808072767	2267051078		0.716062	0.00933348	-0.481844196341578	2.02996
P60711	Actin, cytoplasmic 1 (EC 3.6.4.-) (Beta-actin) [Cleaved into: Actin, cytoplasmic 1, N-terminally processed]	Actb	40756475698	44150221721	42415307609	32738117909	29608810991	33494096854		0.752745	0.00121486	-0.409766527387901	2.91548
D3ZRN3	Actin, beta-like 2	Actbl2	8.04555e+07	6.42509e+07	8.87046e+07	1.78323e+07	5.9477e+06	1.50802e+07		0.166488	0.000638746	-2.58650729166271	3.19467
Q6T487	Actinin, alpha 1 (Alpha-actinin-1) (Brain-specific alpha actinin 1 isoform)	Actn1	2.80675e+08	1.72255e+08	2.41745e+08	1.60075e+08	1.68153e+08	1.62689e+08		0.706686	0.0497738	-0.500858152402281	1.303
P85515	Alpha-centractin (Centractin)	Actr1a Ctrn1	3.3991e+07	3.65743e+07	3.73761e+07	2.36043e+07	2.16096e+07	2.47292e+07		0.647972	0.000379754	-0.625995734059313	3.4205
Q5M7U6	Actin-related protein 2 (Actin-like protein 2)	Actr2 Arp2	2.78233e+08	2.57845e+08	2.73413e+08	1.92502e+08	192858458	1.7997e+08		0.698378	0.000201517	-0.517919336306273	3.69569
A0A0G2K1C0	Actin-related protein 3	Actr3	2.64477e+08	2.52586e+08	2.4822e+08	2.34856e+08	218011652	2.19442e+08		0.878513	0.00647478	-0.186865258736653	2.18878
F1LY09	Actin related protein 3B	Actr3b	9.08089e+07	8.11268e+07	7.87245e+07	6.18234e+07	4.98928e+07	5.51188e+07		0.665582	0.00261846	-0.587311946916627	2.58195
Q63028	Alpha-adducin (Erythrocyte adducin subunit alpha)	Add1	3.18188e+08	3.17182e+08	3.41002e+08	2.46972e+08	2.98202e+08	2.57962e+08		0.822572	0.0147224	-0.281786437658365	1.83202
F8WFS9	Adducin 2	Add2	1.25156e+08	1.34406e+08	1.37549e+08	1.37967e+08	1.13207e+08	1.17937e+08		0.929495	0.16571	-0.105480643415276	0.780651
Q62847	Gamma-adducin (Adducin-like protein 70) (Protein kinase C-binding protein 35H)	Add3	9.12184e+07	9.47251e+07	1.13418e+08	6.63804e+07	5.36003e+07	5.96561e+07		0.600067	0.00347747	-0.736804257584892	2.45874
D4A831	Adhesion G protein-coupled receptor B3	Adgrb3	934776	1.57013e+06	1.31662e+06	0	0	0		0	0.00115766	#NUM!	2.93642
A0A8I6ALM6	Actin filament associated protein 1	Afap1	2.13362e+07	1.991e+07	2.71772e+07	1.46034e+07	1.23645e+07	1.29441e+07		0.583309	0.00747143	-0.777668953910539	2.1266
Q8CGU4	Arf-GAP with GTPase, ANK repeat and PH domain-containing protein 2 (AGAP-2) (Centaurin-gamma-1) (Cnt-g1) (Phosphatidylinositol 3-kinase enhancer) (PIKE)	Agap2 Centg1	2.22919e+07	2.482e+07	3.3496e+07	2.13424e+07	1.74272e+07	2.22331e+07		0.756783	0.0760505	-0.402048737618337	1.1189
A0A0G2K2D4	ArfGAP with GTPase domain, ankyrin repeat and PH domain 3	Agap3	5.90042e+06	6.09748e+06	5.83713e+06	4.35133e+06	1.90245e+06	1.83017e+06		0.453262	0.00873181	-1.14158210662178	2.0589
A0A8I5ZXP9	Apical junction component 1 homolog	Ajm1	2.7832e+06	4.77647e+06	3.25126e+06	3.15229e+06	3.09028e+06	4.41495e+06		0.985811	0.474133	-0.0206169118363308	0.324099
A0A8I6AAB5	A-kinase anchoring protein 2	Akap2	8.12651e+07	7.04866e+07	8.87951e+07	7.11476e+07	7.51061e+07	7.65702e+07		0.926323	0.173724	-0.110413487269501	0.76014
A0A8I5Y4N3	Albumin	Alb	3.82772e+07	2.79446e+07	3.21088e+07	4.44863e+07	4.09935e+07	4.60018e+07		1.33714	0.014955	0.419147406693966	1.82521
A0A8L2R0P3	Fructose-bisphosphate aldolase (EC 4.1.2.13)	Aldoa	2.55261e+06	3.02294e+06	1.70859e+06	0	0	0		0	0.00160823	#NUM!	2.79365
G3V6U3	Alpha-1,3/1,6-mannosyltransferase ALG2 (EC 2.4.1.132) (EC 2.4.1.257) (GDP-Man:Man(1)GlcNAc(2)-PP-Dol alpha-1,3-mannosyltransferase)	Alg2	1.16424e+07	1.22775e+07	9.32123e+06	9.79986e+06	1.10525e+07	7.44982e+06		0.851421	0.150381	-0.232055517544579	0.822808
A0A0G2JX94	Angiomotin	Amot	2.68027e+06	2.4909e+06	2.00648e+06	1.72923e+06	1.55242e+06	1.35856e+06		0.646481	0.0102414	-0.629319301023844	1.98964
A0A0G2JZ56	Ankyrin 2	Ank2	5184104826	5133981122	5066515612	3975908485	4339693321	4172678205		0.811739	0.000473023	-0.300912289580894	3.32512
A0A8I5ZUT6	Ankyrin 3	Ank3	9.66673e+06	5.96041e+06	5.3233e+06	7.20063e+06	5.60324e+06	3.97326e+06		0.800801	0.222519	-0.320484069756774	0.652633
A0A8I6G4G4	Annexin	Anxa6	7.77665e+06	6.78113e+06	6.19453e+06	4.82266e+06	1.12857e+06	4.05413e+06		0.482132	0.0210901	-1.05249856832937	1.67592
A0A8I5ZM12	Annexin	Anxa7	7.12236e+07	6.15488e+07	5.12389e+07	1.85229e+08	1.15683e+08	1.24451e+08		2.31162	0.0118222	1.20890192317721	1.9273
D3ZUY8	AP-2 complex subunit alpha	Ap2a1	3.33963e+07	4.07229e+07	2.61969e+07	3.89373e+07	5.72523e+07	3.96323e+07		1.35394	0.0904687	0.437162196541822	1.0435
F7F1Y0	AP-2 complex subunit alpha	Ap2a2	1.63918e+07	1.65655e+07	1.29953e+07	1.26056e+07	1.24455e+07	1.07546e+07		0.779186	0.0302428	-0.359959528540142	1.51938
A0A8L2R7J3	AP complex subunit beta	Ap2b1	3.4995e+07	4.21879e+07	3.33084e+07	2.71755e+07	2.81662e+07	3.11154e+07		0.782478	0.0270844	-0.353877066689192	1.56728
P84092	AP-2 complex subunit mu (AP-2 mu chain) (Adaptor protein complex AP-2 subunit mu) (Adaptor-related protein complex 2 subunit mu) (Clathrin assembly protein complex 2 mu medium chain) (Clathrin coat assembly protein AP50) (Clathrin coat-associated protein AP50) (Mu2-adaptin) (Plasma membrane adaptor AP-2 50 kDa protein)	Ap2m1	1.95849e+07	1.91773e+07	9.78031e+06	9.16412e+06	1.31972e+07	1.54575e+07		0.779088	0.193987	-0.360142269366606	0.712226
A0A0G2K8G0	APC regulator of WNT signaling pathway	Apc	1.99464e+06	6.91245e+06	6.24837e+06	5.97995e+06	6.79946e+06	6.11799e+06		1.2469	0.234543	0.318350333090225	0.629777
B4F779	DCC-interacting protein 13-beta (Adapter protein containing PH domain, PTB domain and leucine zipper motif 2)	Appl2	5.01028e+06	4.00953e+06	6.02543e+06	7.38883e+06	3.66162e+06	3.72671e+06		0.982182	0.475423	-0.0259383849698068	0.32292
A0A8I5ZKF2	ADP-ribosylation factor	Arf2	3.8012e+06	3.43725e+06	4.04359e+06	3.25475e+06	2.17542e+06	1.73647e+06		0.635226	0.0236104	-0.654658592365244	1.6269
P84083	ADP-ribosylation factor 5	Arf5	4.96164e+06	4.94799e+06	5.48928e+06	3.89198e+06	1.87548e+06	3.16498e+06		0.58007	0.0124543	-0.785701762683033	1.90468
D3ZF86	ARFGEF family member 3	Arfgef3 RGD1309903	4.9443e+06	7.37256e+06	5.58744e+06	3.32768e+06	2.67755e+06	3.23093e+06		0.515862	0.00929515	-0.954942065792081	2.03174
A0A8I6GDA1	Rho GTPase activating protein 21	Arhgap21	8.35466e+06	8.01131e+06	1.00885e+07	6.50224e+06	6.61429e+06	5.0276e+06		0.685863	0.0139883	-0.544007662223302	1.85423
F1M2D4	Rho GTPase activating protein 23	Arhgap23	1.09333e+07	1.06246e+07	3.81294e+06	4.85888e+06	4.59052e+06	8.60718e+06		0.711706	0.205687	-0.490646817325442	0.686793
Q5U2Z7	Rho GTPase-activating protein 24 (Down-regulated in nephrectomized rat kidney #2) (Rho-type GTPase-activating protein 24)	Arhgap24 DR-NR#2	1.90518e+06	2.26196e+06	2.03232e+06	2.60864e+06	3.02553e+06	2.95975e+06		1.38624	0.00432272	0.471173992073806	2.36424
F1MAK3	Rho GTPase activating protein 32	Arhgap32	6.11128e+06	8.51556e+06	9.20016e+06	6.32039e+06	6.40639e+06	1.01705e+07		0.960982	0.426917	-0.0574182084594379	0.369656
F1LR18	Rho GTPase activating protein 39	Arhgap39	1.0915e+06	1.43631e+06	2.00147e+06	1.77114e+06	1.50646e+06	1.15705e+06		0.979107	0.463033	-0.030462176965243	0.334388
A0A8I6A5B5	Rho guanine nucleotide exchange factor 11	Arhgef11	1.90228e+06	2.01007e+06	1.37024e+06	1.28195e+06	1.35392e+06	834432		0.656932	0.0388315	-0.606184349965711	1.41082
A0A0G2JXT9	Rho guanine nucleotide exchange factor 17	Arhgef17	4.27975e+06	2.39229e+06	2.74088e+06	0	0	0		0	0.00282518	#NUM!	2.54895
A0A0G2K0V4	Rho guanine nucleotide exchange factor 2 (Guanine nucleotide exchange factor H1)	Arhgef2	2.10577e+07	1.79947e+07	2.17054e+07	1.769e+07	1.54087e+07	1.65895e+07		0.817808	0.0245416	-0.29016556593852	1.6101
A0A8I6AP31	Rho guanine nucleotide exchange factor 7	Arhgef7	1.13943e+07	7.98383e+06	8.10819e+06	3.48163e+06	2.57443e+06	2.80485e+06		0.322376	0.00284309	-1.63318571403259	2.54621
Q99PD4	Actin-related protein 2/3 complex subunit 1A	Arpc1a	1.68211e+08	1.62583e+08	1.63934e+08	1.25973e+08	1.18381e+08	116464446		0.729326	9.30742e-05	-0.455364672995709	4.03117
A0A0H2UHL5	Arp2/3 complex 34 kDa subunit	Arpc2	1.76939e+08	1.72745e+08	1.81818e+08	8.98021e+07	6.94824e+07	6.91897e+07		0.429866	7.94468e-05	-1.21804220870163	4.09992
A0A8I5ZU90	Actin-related protein 2/3 complex subunit 3	Arpc3	5.95339e+07	5.0635e+07	5.75262e+07	6.39794e+07	6.83746e+07	5.7494e+07		1.1321	0.075017	0.179004183428983	1.12484
A0A8I5Y5E8	Actin-related protein 2/3 complex subunit 4	Arpc4	7.39841e+07	7.30716e+07	6.81334e+07	3.81049e+07	4.53823e+07	4.74253e+07		0.60836	0.000560784	-0.717002370813893	3.2512
Q4KLF8	Actin-related protein 2/3 complex subunit 5 (Arp2/3 complex 16 kDa subunit) (p16-ARC)	Arpc5	5.2099e+06	4.37694e+06	5.70284e+06	5.22335e+06	2.56616e+06	1.82146e+06		0.628592	0.080579	-0.669804704755078	1.09378
A0A8L2QA00	Actin-related protein 2/3 complex subunit 5	Arpc5l	1.35519e+07	9.10589e+06	1.18019e+07	7.02255e+06	7.77175e+06	9.88137e+06		0.716073	0.0516412	-0.481821146547151	1.287
B4F7F3	Splicing regulator ARVCF (Armadillo repeat protein deleted in velo-cardio-facial syndrome homolog)	Arvcf	1.07703e+06	1.10007e+06	1.61539e+06	1.04311e+06	1.54583e+06	1.43565e+06		1.0612	0.378118	0.0856998644879025	0.422373
Q8VI04	Isoaspartyl peptidase/L-asparaginase (EC 3.4.19.5) (EC 3.5.1.1) (Asparaginase-like protein 1) (Asparaginase-like sperm autoantigen) (Beta-aspartyl-peptidase) (Glial asparaginase) (Isoaspartyl dipeptidase) (L-asparagine amidohydrolase) [Cleaved into: Isoaspartyl peptidase/L-asparaginase alpha chain; Isoaspartyl peptidase/L-asparaginase beta chain]	Asrgl1 Alp Gliap Hiob	5.82369e+06	7.95483e+06	1.10752e+07	3.58685e+06	5.54236e+06	4.80797e+06		0.560768	0.0445548	-0.834523245512561	1.35111
Q3KRE0	ATPase family AAA domain-containing protein 3	Atad3 Atad3a	1.32341e+06	1.15387e+06	2.60204e+06	1.10078e+06	1.24033e+06	1.22948e+06		0.702968	0.167518	-0.508470083720815	0.77594
A0A8I5Y5B0	Sodium/potassium-transporting ATPase subunit alpha	Atp1a1	1.72544e+07	2.27781e+07	1.74477e+07	1.54094e+07	1.16852e+07	1.08011e+07		0.659283	0.0233418	-0.601029539623128	1.63187
A0A8L2QEN5	Sodium/potassium-transporting ATPase subunit alpha	Atp1a3	1.66426e+08	1.39077e+08	1.52023e+08	1.11785e+08	8.24878e+07	9.82832e+07		0.63943	0.00448769	-0.645141987646156	2.34798
P07340	Sodium/potassium-transporting ATPase subunit beta-1 (Sodium/potassium-dependent ATPase subunit beta-1)	Atp1b1	2.2256e+07	1.91003e+07	1.44354e+07	1.05082e+07	1.11855e+07	1.12661e+07		0.590765	0.0145288	-0.759343090863302	1.83777
A0A8L2QDW2	Calcium-transporting ATPase (EC 7.2.2.10)	Atp2a2	9.61275e+07	8.77596e+07	9.21121e+07	6.56947e+07	4.59639e+07	4.48534e+07		0.567074	0.00259338	-0.818390280730086	2.58613
A0A8L2QSH6	Calcium-transporting ATPase (EC 7.2.2.10)	Atp2b1	7.51769e+06	1.80462e+07	1.09561e+07	8.64105e+06	7.68659e+06	1.24802e+07		0.788825	0.247527	-0.342223571037072	0.606378
P11506	Plasma membrane calcium-transporting ATPase 2 (PMCA2) (EC 7.2.2.10) (Plasma membrane calcium ATPase isoform 2) (Plasma membrane calcium pump isoform 2)	Atp2b2	6.01013e+06	4.53152e+06	4.06427e+06	677459	1.37024e+06	1.74183e+06		0.259451	0.00279372	-1.9464648376075	2.55382
P15999	ATP synthase subunit alpha, mitochondrial (ATP synthase F1 subunit alpha)	Atp5f1a Atp5a1	9.80421e+07	1.28698e+08	1.27427e+08	1.14212e+08	1.2557e+08	9.61078e+07		0.948392	0.33403	-0.0764442245561088	0.476214
G3V6D3	ATP synthase subunit beta (EC 7.1.2.2)	Atp5f1b Atp5b	9.76079e+07	8.52432e+07	9.07203e+07	5.55103e+07	6.16482e+07	6.32818e+07		0.659573	0.000966457	-0.600395483769687	3.01482
D4A133	H(+)-transporting two-sector ATPase (EC 7.1.2.2)	Atp6v1a	4.97958e+06	1.91093e+06	5.13791e+06	0	0	0		0	0.00940862	#NUM!	2.02647
P62815	V-type proton ATPase subunit B, brain isoform (V-ATPase subunit B 2) (Endomembrane proton pump 58 kDa subunit) (Vacuolar proton pump subunit B 2)	Atp6v1b2 Atp6b2 Vat2	7.43837e+06	7.75167e+06	8.2671e+06	2.56185e+06	4.91871e+06	6.04956e+06		0.576802	0.0175011	-0.793852867814632	1.75694
A0A0G2JYE0	Ataxin 2-like	Atxn2l	1.10751e+06	1.10219e+06	969361	1.09204e+06	2.02293e+06	2.54374e+06		1.77999	0.0624979	0.831870453082413	1.20413
Q6GMN2	Brain-specific angiogenesis inhibitor 1-associated protein 2 (BAI-associated protein 2) (BAI1-associated protein 2) (Insulin receptor substrate protein of 53 kDa) (IRSp53) (Insulin receptor substrate p53) (Insulin receptor tyrosine kinase substrate protein p53)	Baiap2	1.0141e+07	1.03036e+07	9.23618e+06	7.94541e+06	6.14552e+06	4.82743e+06		0.637394	0.0101806	-0.649742621573364	1.99223
A0A0G2K079	Brain enriched myelin associated protein 1	Bcas1	324320	341090	329194	358785	343416	353350		1.06128	0.019451	0.0858024291185259	1.71106
A0A0G2JSH2	3-hydroxybutyrate dehydrogenase 1	Bdh1	2.63222e+07	2.15529e+07	1.86861e+07	1.30207e+07	1.62632e+07	1.0281e+07		0.594415	0.0165808	-0.750458536105336	1.78039
Q496Z1	BICD cargo adaptor 2 (Bicaudal D homolog 2 (Drosophila))	Bicd2	7.35463e+06	1.9463e+07	7.90284e+06	0	0	0		0	0.0213741	#NUM!	1.67011
F1LMX1	Myc box-dependent-interacting protein 1	Bin1	3.94401e+06	3.84266e+06	3.85835e+06	1.49939e+06	859580	1.1171e+06		0.298503	6.67694e-05	-1.74418052741594	4.17542
A0A0G2K1X6	Bassoon (presynaptic cytomatrix protein)	Bsn	5.37827e+06	9.40991e+06	9.26343e+06	9.93564e+06	4.80181e+06	9.7854e+06		1.01959	0.47253	0.0279933318026868	0.32557
D4A0X3	BTB/POZ domain-containing protein 8 (AP2-interacting clathrin-endocytosis protein) (APache)	Btbd8 Kiaa1107	252298	334683	181311	293348	530655	731986		2.02526	0.0611106	1.01810365126408	1.21388
O35796	Complement component 1 Q subcomponent-binding protein, mitochondrial (GC1q-R protein) (Glycoprotein gC1qBP) (C1qBP)	C1qbp Gc1qbp	1.88746e+06	1.96363e+06	2.5614e+06	1.94499e+06	2.28747e+06	2.03646e+06		0.977611	0.424729	-0.0326678888983718	0.371888
F7EUW3	C2CD2-like	C2cd2l	5.17442e+06	5.70304e+06	5.6226e+06	1.64855e+06	3.11756e+06	3.48105e+06		0.499826	0.00461261	-1.00050237044975	2.33605
A0A8I6GCL3	Caldesmon 1	Cald1	382466	529599	485882	541167	315313	465719		0.945814	0.383245	-0.0803709394818587	0.416523
A0A8I6GG73	Calmodulin 2	Calm2	1.68738e+07	1.28771e+07	1.40592e+07	1.78945e+07	1.16055e+07	1.27446e+07		0.964265	0.414687	-0.0524982187698903	0.382279
P11275	Calcium/calmodulin-dependent protein kinase type II subunit alpha (CaM kinase II subunit alpha) (CaMK-II subunit alpha) (EC 2.7.11.17)	Camk2a	9.1153e+08	8.53251e+08	8.75993e+08	7.38303e+08	8.18522e+08	6.98123e+08		0.853897	0.0152916	-0.227866088849806	1.81555
G3V9G3	calcium/calmodulin-dependent protein kinase (EC 2.7.11.17)	Camk2b	1582089231	1501429286	1553463806	1349963662	1438572321	1395623067		0.902345	0.00614638	-0.148248533960081	2.21138
A0A8I6A550	calcium/calmodulin-dependent protein kinase (EC 2.7.11.17)	Camk2d	9.59562e+07	7.53377e+07	9.09227e+07	7.46195e+07	7.97727e+07	8.75285e+07		0.922599	0.20185	-0.116225145007377	0.694972
A0A0G2K1R5	CaM kinase-like vesicle-associated	Camkv	5.74357e+07	5.53732e+07	5.91815e+07	5.46772e+07	4.27029e+07	4.32085e+07		0.817421	0.0307615	-0.290848416381013	1.51199
D4AEC2	Calmodulin-regulated spectrin-associated protein 2	Camsap2	6.98997e+06	5.83187e+06	6.51385e+06	4.64457e+06	3.83242e+06	2.98526e+06		0.592803	0.00547388	-0.754376269406375	2.2617
A0A8I6AHT4	Calmodulin regulated spectrin-associated protein family, member 3	Camsap3	5.8502e+06	7.89005e+06	6.27348e+06	5.07778e+06	9.69824e+06	9.00218e+06		1.18809	0.234035	0.248649616310437	0.630719
Q07009	Calpain-2 catalytic subunit (EC 3.4.22.53) (Calcium-activated neutral proteinase 2) (CANP 2) (Calpain M-type) (Calpain-2 large subunit) (Millimolar-calpain) (M-calpain)	Capn2	247042	379734	371552	1.94141e+07	2.03579e+07	2.08805e+07		60.7541	6.6156e-07	5.92491007015367	6.17943
B2GUZ5	F-actin-capping protein subunit alpha-1 (CapZ alpha-1)	Capza1	1.01009e+08	9.36173e+07	113194021	4.20951e+07	4.95444e+07	5.92832e+07		0.490295	0.00115262	-1.02827795073161	2.93831
A0A8I6A4U7	Capping actin protein of muscle Z-line subunit alpha 2	Capza2	5.668e+08	4.68528e+08	5.33524e+08	2.90155e+08	3.46467e+08	3.68657e+08		0.640774	0.00359156	-0.642113481913282	2.44472
A0A8I6AWW7	F-actin-capping protein subunit beta	Capzb	3.71492e+08	3.59157e+08	3.86222e+08	3.01781e+08	337065171	3.24711e+08		0.86273	0.00846463	-0.213019776010823	2.07239
A0A0H2UHV1	Capping protein regulator and myosin 1 linker 3	Carmil3 Lrrc16b	2.63835e+06	3.89033e+06	2.89412e+06	2.28765e+06	2.29371e+06	2.54935e+06		0.75675	0.0613761	-0.402110824568777	1.212
A0A8I5Y9V4	cysteine--tRNA ligase (EC 6.1.1.16) (Cysteinyl-tRNA synthetase)	Cars1 Cars	1.4712e+07	1.02793e+07	1.16801e+07	6.85908e+06	1.3389e+07	1.5023e+07		0.961818	0.438205	-0.056164764535073	0.358323
A0A8J8XK13	CASK interacting protein 1	Caskin1	1.30799e+07	1.1599e+07	1.49653e+07	1.07361e+07	2.16641e+07	2.04242e+07		1.33247	0.144052	0.414098265179089	0.84148
A0A8I5XVU2	Carbonyl reductase (NADPH) (EC 1.1.1.184)	Cbr1l2 Cbr1 Cbr1l1 LOC102556347	1.95701e+07	1.66751e+07	8.91644e+06	9.79461e+06	2.30205e+07	1.5812e+07		1.07674	0.413858	0.106665765864719	0.383148
F1LM55	Cell cycle and apoptosis regulator 2	Ccar2 RGD1309922	171960	159679	133047	6.31616e+06	9.10108e+06	6.88067e+06		47.9849	0.00051103	5.58450870702861	3.29155
D4A8V2	Coiled-coil domain containing 177	Ccdc177	6.95405e+06	1.07968e+07	8.87692e+06	1.41649e+07	1.192e+07	9.84231e+06		1.34924	0.0684889	0.432145202454629	1.16438
A0A8I6A5W7	Coiled coil domain containing 88A	Ccdc88a	1.95784e+06	2.0893e+06	4.29098e+06	3.03629e+06	3.62998e+06	2.97321e+06		1.15607	0.305013	0.209234618407536	0.515682
A0A8I6GLE7	T-complex protein 1 subunit beta (CCT-beta)	Cct2	1.38177e+06	2.44236e+06	735072	827899	1.00796e+06	1.43086e+06		0.71651	0.230464	-0.480941123946073	0.637396
Q6P502	T-complex protein 1 subunit gamma (TCP-1-gamma) (CCT-gamma)	Cct3	1.07778e+06	1.47283e+06	2.80617e+06	5.22899e+06	3.22659e+06	3.85676e+06		2.29846	0.0212404	1.20066507479073	1.67284
Q7TPB1	T-complex protein 1 subunit delta (TCP-1-delta) (CCT-delta)	Cct4	1.00526e+06	1.62185e+06	1.34391e+06	0	0	0		0	0.000878345	#NUM!	3.05633
D4ACB8	T-complex protein 1 subunit theta (CCT-theta)	Cct8	5.18438e+06	2.22992e+06	4.59262e+06	5.68287e+06	5.60849e+06	5.59779e+06		1.40662	0.0729136	0.492231750896399	1.13719
A0A8I6AWL9	non-specific serine/threonine protein kinase (EC 2.7.11.1)	Cdc42bpa	690212	538160	471327	0	0	0		0	0.000470454	#NUM!	3.32748
Q7TT49	Serine/threonine-protein kinase MRCK beta (EC 2.7.11.1) (CDC42-binding protein kinase beta) (DMPK-like beta) (Myotonic dystrophy kinase-related CDC42-binding kinase beta) (MRCK beta) (Myotonic dystrophy protein kinase-like beta)	Cdc42bpb	9.39184e+06	1.29044e+07	9.38933e+06	6.15241e+06	7.77743e+06	5.26677e+06		0.605846	0.0197679	-0.722975888262933	1.70404
G3V803	Cadherin 2	Cdh2	5.2582e+06	2.98707e+06	3.53991e+06	941827	443157	446336		0.155392	0.00459993	-2.68601830548226	2.33725
Q03114	Cyclin-dependent kinase 5 (EC 2.7.11.1) (Cell division protein kinase 5) (Cyclin-dependent-like kinase 5) (Serine/threonine-protein kinase PSSALRE) (Tau protein kinase II catalytic subunit) (TPKII catalytic subunit)	Cdk5 Cdkn5 PSSALRE	1.1315e+06	1.38043e+06	2.99325e+06	1.55938e+06	2.23981e+06	1.75706e+06		1.00928	0.489666	0.0133199835708403	0.3101
A0A8I5ZVL4	Cyclin-dependent kinase-like 5	Cdkl5	189127	620378	641798	200971	165282	215964		0.401169	0.0611568	-1.31771908811938	1.21356
D3ZET9	Centrosomal protein 170	Cep170	2.33093e+07	1.917e+07	2.34353e+07	1.96175e+07	1.8493e+07	2.55895e+07		0.966403	0.395678	-0.0493030920267414	0.402658
D4A1G8	Centrosomal protein 170B	Cep170b	3.43702e+06	1.45674e+06	2.09244e+06	1.08891e+06	3.4006e+06	3.18697e+06		1.09881	0.409391	0.135937357344773	0.387861
P45592	Cofilin-1 (Cofilin, non-muscle isoform)	Cfl1	1.27879e+08	1.17566e+08	1.23345e+08	8.52757e+07	1.10628e+08	9.7044e+07		0.79435	0.0165096	-0.332153741011004	1.78226
M0RC65	Cofilin 2	Cfl2	3.37672e+07	3.97516e+07	4.73267e+07	2.78677e+07	2.52411e+07	1.97557e+07		0.602956	0.0126575	-0.729875972833738	1.89765
A0A8L2UIH1	Cytoplasmic linker associated protein 2	Clasp2	3.10631e+07	3.10332e+07	1.47214e+07	1.74758e+07	1.86741e+07	2.63249e+07		0.813286	0.238742	-0.298164585023184	0.62207
G3V949	CAP-GLY domain containing linker protein 2	Clip2	3.86652e+06	1.83909e+06	4.93531e+06	2.90352e+06	604599	3.22397e+06		0.632661	0.174027	-0.660496345183697	0.759383
P11442	Clathrin heavy chain 1	Cltc	6.22197e+07	6.10083e+07	5.72624e+07	2.23047e+07	5.61633e+07	3.03555e+07		0.602932	0.0408074	-0.729932440046499	1.38926
Q5M963	N-acylneuraminate cytidylyltransferase (EC 2.7.7.43) (CMP-N-acetylneuraminic acid synthase)	Cmas	2.854e+06	2.76194e+06	3.27648e+06	2.87046e+06	3.05693e+06	3.02616e+06		1.00687	0.454814	0.00988415163908958	0.342166
Q9Z1T4	Connector enhancer of kinase suppressor of ras 2 (Connector enhancer of KSR 2) (CNK homolog protein 2) (CNK2) (Membrane-associated guanylate kinase-interacting protein) (Maguin)	Cnksr2	1.31036e+07	1.25392e+07	1.25272e+07	8.89356e+06	9.03168e+06	2.11387e+07		1.02342	0.47253	0.0333996006423825	0.325571
P13233	2',3'-cyclic-nucleotide 3'-phosphodiesterase (CNP) (CNPase) (EC 3.1.4.37)	Cnp Cnp1	1.72913e+07	1.53603e+07	2.02383e+07	8.56393e+06	4.36769e+06	9.05365e+06		0.41568	0.00371127	-1.26645588442588	2.43048
Q5M7A7	CB1 cannabinoid receptor-interacting protein 1 (CRIP-1)	Cnrip1	5.73861e+06	4.82757e+06	9.6746e+06	1.04632e+07	1.03845e+07	1.00472e+07		1.52637	0.0380323	0.610100530470712	1.41985
A0A8L2R3Y6	Contactin-1	Cntn1	1.20241e+06	1.73558e+06	1.02736e+06	1.63207e+06	2.0595e+06	900280		1.15799	0.314552	0.211626493787581	0.502308
A0A8I5ZNF1	Coatomer subunit alpha	Copa	9.43717e+06	1.16164e+07	1.19322e+07	8.99899e+06	593619	2.75299e+06		0.374271	0.0298153	-1.41784626159069	1.52556
Q91ZN1	Coronin-1A (Coronin-like protein A) (Clipin-A) (Tryptophan aspartate-containing coat protein) (TACO)	Coro1a Coro1	1.14619e+07	1.41933e+07	1.64832e+07	1.423e+07	8.51589e+06	1.12332e+07		0.806369	0.141776	-0.310488314060837	0.848399
G3V940	Coronin	Coro1b	2.43579e+07	3.12884e+07	3.18778e+07	1.89795e+07	1.24911e+07	9.84173e+06		0.47201	0.0066302	-1.08310979597265	2.17847
A0A8I6ANC4	Coronin	Coro1c	9.49707e+08	8.81681e+08	9.82415e+08	7.79985e+08	6.84605e+08	6.92109e+08		0.766471	0.00340195	-0.383696557198007	2.46827
A0A0G2QC56	Coronin	Coro2a	9.7228e+07	9.23573e+07	9.71752e+07	6.3125e+07	5.9817e+07	5.9157e+07		0.635021	3.35255e-05	-0.655123306818515	4.47462
F1LMV9	Coronin	Coro2b	5.06765e+08	4.00687e+08	4.76941e+08	3.53863e+08	2.67972e+08	291963649		0.660072	0.00908095	-0.599304043485179	2.04187
A0A8I6A0U5	Copine 5	Cpne5	7.56638e+06	5.36594e+06	6.91991e+06	6.62064e+06	8.64834e+06	6.51662e+06		1.09739	0.267947	0.134074025248956	0.57195
H1UBN0	Copine-7 (Copine VII)	Cpne7	1.30744e+06	1.30836e+06	1.31924e+06	1.72731e+06	1.44952e+06	1.1615e+06		1.10249	0.228431	0.140762914771901	0.641246
D4A5F4	Capping protein inhibiting regulator of actin dynamics	Cracd RGD1311575	5.54589e+06	5.03124e+06	5.89069e+06	4.11851e+06	3.62197e+06	3.82664e+06		0.702408	0.00239178	-0.509619345310924	2.62128
A0A8I6AQQ3	CRACD like	Cracdl	7.06477e+06	1.17276e+07	7.0881e+06	6.95806e+06	7.11502e+06	2.79931e+06		0.651934	0.11279	-0.617201496448565	0.947731
A0A8I6A2Y7	Collapsin response mediator protein 1	Crmp1	8.49931e+07	9.40211e+07	8.1521e+07	6.03414e+07	5.15752e+07	5.04237e+07		0.623103	0.00127286	-0.6824567491556	2.89522
F1M6Q2	Ciliary rootlet coiled-coil, rootletin	Crocc	1.45723e+06	1.76803e+06	1.59712e+06	979304	1.38666e+06	1.39138e+06		0.779148	0.0478301	-0.360030861355648	1.3203
Q99PS2	Casein kinase 1, epsilon (Casein kinase1 epsilon-2)	Csnk1e Ck1e-2	1.57177e+06	591357	1.70394e+06	1.76456e+06	1.41048e+06	704033		1.0031	0.496803	0.00447170893693261	0.303816
Q5U302	Catenin alpha 1	Ctnna1	3.92789e+06	2.39825e+06	8.10876e+06	2.37011e+06	4.20334e+06	4.49732e+06		0.766945	0.28676	-0.382804996900577	0.542481
A0A0G2JYF7	Catenin alpha 2	Ctnna2	5.14088e+07	7.94622e+07	8.77046e+07	8.36963e+07	8.13776e+07	7.44449e+07		1.09582	0.285591	0.132006420202116	0.544255
A0A0G2JT93	Catenin beta 1	Ctnnb1	7.80663e+07	7.94044e+07	7.76051e+07	6.42537e+07	5.01961e+07	5.7764e+07		0.732589	0.00345856	-0.448923907906733	2.4611
A0A0G2JXM1	Catenin delta 1	Ctnnd1	1.52496e+06	1.85738e+06	1.58782e+06	1.06953e+06	1.30083e+06	1.43821e+06		0.766287	0.0296343	-0.384043039271269	1.5282
F1M787	Catenin delta 2	Ctnnd2	4.71266e+07	4.52185e+07	4.65709e+07	2090701579	1957197559	2173426942		44.7848	2.77781e-06	5.48493749357338	5.5563
Q66HL2	Src substrate cortactin	Cttn	1.07524e+08	1.17146e+08	9.78452e+07	6.83536e+07	6.48268e+07	5.28423e+07		0.576787	0.00167583	-0.793889297990527	2.77577
Q2IBD4	Cortactin-binding protein 2 (CortBP2)	Cttnbp2	1.14021e+07	1.23766e+07	9.96195e+06	7.22091e+06	7.44137e+06	6.43062e+06		0.625148	0.00265161	-0.677730506341762	2.57649
A0A8I5Y0H0	Cullin 1	Cul1	2.06072e+06	2.99741e+06	2.84826e+06	0	0	0		0	0.000409585	#NUM!	3.38766
B5DF89	Cullin-3	Cul3	4.26674e+06	4.25721e+06	3.96926e+06	8.93011e+06	1.05024e+07	1.34496e+07		2.632	0.00345068	1.39615739360651	2.4621
A0A8I6AHL8	Cytoplasmic FMR1-interacting protein	Cyfip2	5.02481e+07	5.8025e+07	5.03254e+07	4.84792e+07	4.51444e+07	4.90954e+07		0.899876	0.0687568	-0.152201999719685	1.16268
Q9JHL4	Drebrin-like protein (Actin-binding protein 1) (Abp1) (SH3 domain-containing protein 7)	Dbnl Sh3p7	1.56177e+07	1.84119e+07	1.7886e+07	9.52212e+06	1.64316e+07	1.15631e+07		0.722652	0.0484222	-0.468626635871107	1.31496
Q5MPA9	Serine/threonine-protein kinase DCLK2 (EC 2.7.11.1) (CaMK-like CREB regulatory kinase 2) (CL2) (CLICK-II) (CLICK2) (Doublecortin-like and CAM kinase-like 2) (Doublecortin-like kinase 2)	Dclk2 Dcamkl2 Dck2	4.55711e+07	4.55802e+07	4.11797e+07	3.40525e+07	3.76467e+07	4.60911e+07		0.890118	0.138641	-0.16793089418038	0.858109
A0A0G2K428	Dynactin subunit 1	Dctn1	1.2594e+07	1.12782e+07	1.15553e+07	8.07824e+06	5.04086e+06	5.44269e+06		0.523938	0.00277064	-0.932532978736071	2.55742
A0A0G2JUC7	Dynactin subunit 2	Dctn2	1.84787e+07	2.52934e+07	2.2e+07	1.05018e+07	5.30542e+06	7.04403e+06		0.34743	0.00227618	-1.52520394159265	2.64279
A0A8I6ACK1	Dynactin subunit 3	Dctn3	1.87984e+06	1.7315e+06	1.58342e+06	1.88493e+06	1.84671e+06	1.68616e+06		1.04294	0.259036	0.0606504150869942	0.586639
G3V997	Doublecortin	Dcx	1.81094e+07	1.22155e+07	1.63529e+07	8.89727e+06	1.06388e+07	8.47429e+06		0.600078	0.0145481	-0.736777006449441	1.83719
Q641Y8	ATP-dependent RNA helicase DDX1 (EC 3.6.4.13) (DEAD box protein 1)	Ddx1	6.0877e+06	1.4022e+07	1.00691e+07	2.64465e+07	3.57371e+07	2.95068e+07		3.03824	0.00226858	1.60323514082039	2.64425
D4ADE8	RNA helicase (EC 3.6.4.13)	Ddx3x	1.76649e+07	3.73015e+07	4.09851e+07	7.88035e+07	7.93253e+07	6.15256e+07		2.28922	0.00570557	1.19485778612461	2.2437
A0A8I5ZKV9	Probable ATP-dependent RNA helicase DDX5 (EC 3.6.4.13) (DEAD box protein 5)	Ddx5	1.8085e+07	1.34906e+07	1.19364e+07	7.09283e+07	6.84862e+07	6.5117e+07		4.70058	1.38977e-05	2.23283754155467	4.85706
D4A304	DIRAS family GTPase 1	Diras1	1.53154e+06	1.62715e+06	1.66077e+06	1.22468e+06	946090	964547		0.650554	0.00229245	-0.62025825633716	2.6397
A0A0G2K1M2	Discs large MAGUK scaffold protein 1	Dlg1	2.27919e+06	6.26461e+06	2.75416e+06	5.62473e+06	1.21425e+06	2.52952e+06		0.829221	0.370378	-0.270170848255915	0.431355
A0A8I6G5H5	Discs large MAGUK scaffold protein 2	Dlg2	2.81317e+07	2.63025e+07	2.59952e+07	2.15773e+07	2.16134e+07	1.93656e+07		0.777779	0.00198231	-0.362568683702103	2.70283
Q62936	Disks large homolog 3 (PSD-95/SAP90-related protein 1) (Synapse-associated protein 102) (SAP-102) (SAP102)	Dlg3 Dlgh3	2.12753e+06	7.97802e+06	5.34399e+06	9.26127e+06	5.18229e+06	4.70367e+06		1.23934	0.304595	0.309571684896759	0.516277
P31016	Disks large homolog 4 (Postsynaptic density protein 95) (PSD-95) (Synapse-associated protein 90) (SAP-90) (SAP90)	Dlg4 Dlgh4 Psd95	1.76023e+07	1.72028e+07	1.7577e+07	2.06748e+07	1.00709e+07	1.81871e+07		0.934149	0.368926	-0.0982747453310896	0.433061
A0A0G2JUI3	DLG associated protein 2	Dlgap2	517988	363246	514687	382851	427358	362772		0.840292	0.122169	-0.251038118104991	0.913039
G3V927	DLG associated protein 4	Dlgap4	1.36e+07	1.3044e+07	1.5295e+07	1.05637e+07	9.16468e+06	1.28279e+07		0.776277	0.0343028	-0.365356866919807	1.46467
A0A8I6ACB9	Dihydrolipoyllysine-residue succinyltransferase component of 2-oxoglutarate dehydrogenase complex, mitochondrial (EC 2.3.1.61) (E2K)	Dlst	1.21829e+06	1.36437e+06	1.19122e+06	0	0	0		0	9.89766e-06	#NUM!	5.00447
A0A8I5ZXT2	Dematin actin binding protein	Dmtn	7.16714e+07	5.70472e+07	6.27794e+07	5.04128e+07	3.66029e+07	4.03803e+07		0.66526	0.0113019	-0.588009054287183	1.94685
F1M3W5	Dmx-like 2	Dmxl2	9.95443e+06	1.66126e+07	1.06796e+07	1.04606e+07	4.20504e+06	1.31024e+06		0.428922	0.0536505	-1.22121201753507	1.27043
P63036	DnaJ homolog subfamily A member 1 (DnaJ-like protein 1) (Heat shock protein J2) (HSJ-2)	Dnaja1 Hsj2 Rdj1	3.35673e+06	3.56906e+06	1.61122e+06	2.3324e+06	3.73394e+06	2.506e+06		1.00414	0.494197	0.00595925138907287	0.3061
O35824	DnaJ homolog subfamily A member 2 (RDJ2)	Dnaja2	339509	1.81992e+06	430191	3.12905e+06	1.19464e+06	1.97358e+06		2.43173	0.0847554	1.28198481198216	1.07183
A0A8I6AHJ0	dynamin GTPase (EC 3.6.5.5)	Dnm1	1.22249e+07	1.16731e+07	7.71456e+06	2.83761e+06	4.26086e+06	6.48298e+06		0.429623	0.0137604	-1.21885768648192	1.86137
A0A8I6A8L3	Aspartyl aminopeptidase (EC 3.4.11.21)	Dnpep	5.1635e+06	5.49828e+06	6.98442e+06	5.28377e+06	2.4605e+06	3.86765e+06		0.65804	0.0558148	-0.603752181681168	1.25325
A0A0G2K3H2	Dedicator of cytokinesis 7	Dock7	2.12046e+06	1.41094e+06	2.39256e+06	3.54799e+06	1.83325e+06	2.4779e+06		1.32667	0.163968	0.407810073818821	0.785241
G3V8U3	Double PHD fingers 2	Dpf2	109447	174914	126307	237963	130111	214423		1.41841	0.103941	0.504277109371306	0.983213
A0A8I6ANE0	Dihydropyrimidinase-like 2	Dpysl2	2.88706e+08	2.71545e+08	2.686e+08	198491609	1.87104e+08	1.91889e+08		0.69673	0.000146334	-0.521328258001667	3.83466
Q62952	Dihydropyrimidinase-related protein 3 (DRP-3) (Collapsin response mediator protein 4) (CRMP-4) (TOAD-64/Ulip/CRMP) (TUC-4b)	Dpysl3 Crmp4	1.11927e+08	1.26941e+08	114483485	6.2961e+07	6.83126e+07	7.70345e+07		0.58952	0.000725471	-0.762388104399479	3.13938
Q9JHU0	Dihydropyrimidinase-related protein 5 (DRP-5) (UNC33-like phosphoprotein 6) (ULIP-6)	Dpysl5 Ulip6	9.64088e+06	1.39526e+07	1.18812e+07	7.65101e+06	6.92307e+06	3.48008e+06		0.50893	0.0157796	-0.974460794384605	1.80191
A0A8I5ZQD4	Dystonin	Dst	9.09735e+07	9.16856e+07	9.17922e+07	9.74496e+07	9.24474e+07	1.0567e+08		1.07694	0.071273	0.106934999362921	1.14707
Q7M0E3	Destrin (Actin-depolymerizing factor) (ADF)	Dstn	5.49703e+07	5.28703e+07	3.95457e+07	1.74566e+07	2.12591e+07	1.83081e+07		0.386901	0.00186452	-1.36996489804537	2.72943
M0R9X8	Dynein cytoplasmic 1 heavy chain 1	Dync1h1	2.87117e+07	3.20521e+07	3.3544e+07	3.48855e+07	3.2818e+07	3.44443e+07		1.08313	0.0846829	0.115209975506176	1.0722
A0A8I6AHE2	Dynein cytoplasmic 1 intermediate chain 1	Dync1i1	4.35061e+06	5.87859e+06	6.72844e+06	4.6872e+06	2.68417e+06	1.94137e+06		0.549177	0.0384206	-0.864656860473776	1.41544
Q78P75	Dynein light chain 2, cytoplasmic (Dynein light chain LC8-type 2)	Dynll2 Dlc2	3.8196e+06	1.1311e+07	1.22949e+07	2.65194e+06	2.23263e+06	4.29901e+06		0.334855	0.0457356	-1.57838998720262	1.33975
A0A8L2Q996	Elongation factor 1-alpha	Eef1a2 Kcnq2	3.16683e+08	307808834	2.70143e+08	2.32825e+08	2.53213e+08	2.67319e+08		0.842083	0.026992	-0.2479664814086	1.56877
B5DEN5	Elongation factor 1-beta	Eef1b2	150603677	1.43942e+08	1.31848e+08	1.25418e+08	1.1192e+08	1.23311e+08		0.845811	0.0168847	-0.241593621535515	1.77251
Q68FR6	Elongation factor 1-gamma (EF-1-gamma) (eEF-1B gamma)	Eef1g	4.67637e+08	4.64782e+08	4.74362e+08	4.55446e+08	3.77789e+08	4.38095e+08		0.903716	0.0647619	-0.146059128197018	1.18868
A0A8I6AFH4	Eukaryotic translation elongation factor 2	Eef2	4.57121e+07	4.54216e+07	4.20176e+07	3.45979e+07	3.50491e+07	4.62592e+07		0.870485	0.111757	-0.200108927500571	0.951726
B5DF91	ELAV-like protein 1 (Hu-antigen R) (HuR)	Elavl1 Hur	2.29086e+06	2.96022e+06	2.28833e+06	1.34785e+08	1.40699e+08	1.5627e+08		57.2663	1.25086e-05	5.83961404869614	4.90279
A0A8I6ATM0	ELAV-like protein	Elavl3	4.81664e+06	2.06714e+06	4.60942e+06	7.1927e+07	8.93787e+07	8.77048e+07		21.6659	7.41468e-05	4.43735389554068	4.12991
O09032	ELAV-like protein 4 (Hu-antigen D) (HuD) (Paraneoplastic encephalomyelitis antigen HuD)	Elavl4 Hud	2.70851e+07	3.19121e+07	3.23578e+07	4.10528e+08	407867205	3.46891e+08		12.7556	3.37669e-05	3.67305743053474	4.47151
A0A8I5ZNK4	60S ribosomal protein L13	ENSRNOG00000062895	2.95277e+06	2.81482e+06	2.52183e+06	7.70939e+06	7.21962e+06	5.63689e+06		2.48098	0.00151962	1.31091199871029	2.81827
A0A8I6A456	Kinesin motor domain-containing protein	ENSRNOG00000064986	383921	755637	449280	440302	250046	402123		0.687591	0.13362	-0.540377972922666	0.874129
A0A0G2K0F3	Erythrocyte membrane protein band 4.1-like 1	Epb41l1	1.22748e+07	1.86053e+07	8.63288e+06	6.43187e+06	4.95214e+06	1.03168e+07		0.549208	0.0742895	-0.864575098718834	1.12907
Q9JMB3	Erythrocyte membrane protein band 4.1-like 3 (Type II brain 4.1)	Epb41l3	3.7649e+07	3.87683e+07	4.21505e+07	3.15163e+07	1.84578e+07	3.15797e+07		0.687824	0.0270276	-0.53988771923019	1.56819
Q5XII0	Mammalian ependymin-related protein 1 (MERP-1)	Epdr1 Epdr2 Merp1 Merp2	1.49044e+06	1.93299e+06	2.22388e+06	0	0	0		0	0.000454317	#NUM!	3.34264
F1M471	EPM2A interacting protein 1	Epm2aip1	655676	892451	646006	960816	645761	941357		1.16125	0.207707	0.215677226801175	0.682549
A0A8I6GKZ4	ELKS/RAB6-interacting/CAST family member 1	Erc1	243072	2.37143e+06	5.12207e+06	1.23681e+06	1.39679e+06	1.38576e+06		0.519527	0.215053	-0.94472844788479	0.667454
D3ZMM4	ELKS/RAB6-interacting/CAST family member 2	Erc2	1.98843e+07	1.40556e+07	1.28522e+07	1.04324e+07	6.27229e+06	7.78662e+06		0.523407	0.0202261	-0.933995540134226	1.69409
A0A8I6GEH8	Enhancer trap locus 4	Etl4	9.16184e+06	2.70107e+06	1.06668e+07	8.07573e+06	7.53614e+06	8.83827e+06		1.08524	0.404239	0.118013249209918	0.393362
A0A0G2K1A4	Ecotropic viral integration site 5-like	Evi5l	922031	1.0042e+06	755512	549658	228539	589643		0.510056	0.0160245	-0.971271923695484	1.79522
M0RBF8	Exocyst complex component Sec8	Exoc4	97228	115817	139457	147068	195276	268919		1.73407	0.0414034	0.794163467647792	1.38296
A0A8I6A052	Family with sequence similarity 120C	Fam120c FAM120C	3.0897e+06	3.31734e+06	3.66918e+06	3.80489e+07	4.44618e+07	3.62498e+07		11.7862	6.57054e-05	3.55902834151673	4.1824
F8WFH6	Family with sequence similarity 131, member B	Fam131b	544626	413048	347437	0	0	0		0	0.000843827	#NUM!	3.07375
A0A8L2QLB8	Family with sequence similarity 98, member A	Fam98a	1.56353e+07	9.62957e+06	1.23907e+07	1.19787e+07	1.64898e+07	1.33364e+07		1.11019	0.281011	0.150811062598296	0.551276
F1LYQ8	FERM, ARHGEF and pleckstrin domain-containing protein 1 (FERM, RhoGEF and pleckstrin domain-containing protein 1)	Farp1	2.35921e+07	1.79843e+07	1.68691e+07	2.44318e+07	1.78899e+07	2.05393e+07		1.07555	0.314476	0.105074278567395	0.502413
A0A8I6A2Z2	Fatty acid synthase (EC 1.1.1.100) (EC 1.3.1.39) (EC 2.3.1.38) (EC 2.3.1.39) (EC 2.3.1.41) (EC 2.3.1.85) (EC 3.1.2.14) (EC 4.2.1.59)	Fasn	2.17384e+07	1.31819e+07	7.76907e+06	2.24036e+07	1.9596e+07	8.14957e+06		1.17475	0.349007	0.232351022647611	0.457165
Q5XI67	F-box only protein 30	Fbxo30	1.2738e+06	877353	1.6054e+06	1.42366e+06	3.09167e+06	2.71612e+06		1.92502	0.0508693	0.944872862761594	1.29354
A0A0G2K9A9	F-box protein 41	Fbxo41	3.94602e+06	3.77393e+06	9.70343e+06	4.15402e+06	9.7972e+06	9.12278e+06		1.32431	0.257388	0.405243233195317	0.589412
A0A8L2R0H0	F-box and WD repeat domain containing 8	Fbxw8	9.31702e+06	9.59445e+06	7.73852e+06	7.31533e+06	4.06725e+06	8.01089e+06		0.72771	0.0733426	-0.458563983664437	1.13464
F7F0E5	FLII, actin remodeling protein	Flii	5.71264e+08	5.27944e+08	5.61232e+08	447036506	5.19944e+08	4.83877e+08		0.873779	0.0239514	-0.194658997912129	1.62067
A0A1W2Q6L2	Large ribosomal subunit protein uL13 (60S ribosomal protein L13a)	Flt3lg Rpl13a	1.46665e+06	2.05376e+06	2.02981e+06	2.26986e+06	2.93811e+06	1.58287e+06		1.22353	0.198165	0.291046434234072	0.702973
A0A0G2JZV8	FMRP translational regulator 1	Fmr1	267070	329679	292382	790014	676456	728190		2.46832	0.000157944	1.30352776364063	3.8015
A0A8I6AK10	Fascin	Fscn1	2.36102e+08	2.47894e+08	2.40931e+08	2.17153e+08	2.20867e+08	2.47264e+08		0.945317	0.130002	-0.081130329873114	0.88605
A0A8J8YNR6	FMR1 autosomal homolog 2	Fxr2	1.8398e+06	1.61596e+06	1.25711e+06	0	0	0		0	0.000378609	#NUM!	3.42181
A0A8L2RBX1	GABA type A receptor associated protein like 1	Gabarapl1	1.30166e+06	1.20811e+06	1.66264e+06	0	0	0		0	0.000277054	#NUM!	3.55744
P60522	Gamma-aminobutyric acid receptor-associated protein-like 2 (GABA(A) receptor-associated protein-like 2) (Ganglioside expression factor 2) (GEF-2) (Golgi-associated ATPase enhancer of 16 kDa) (GATE-16)	Gabarapl2 Gef2	2.89541e+06	3.35642e+06	3.63354e+06	3.05367e+06	1.21852e+06	4.85627e+06		0.923432	0.412744	-0.114922677830937	0.384319
A0A8L2UPR9	Gamma-aminobutyric acid type A receptor subunit alpha 3	Gabra3	6.26534e+06	7.88695e+06	7.61167e+06	4.33226e+06	8.50903e+06	9.80713e+06		1.04064	0.436332	0.0574692070518752	0.360183
F1LMD9	Cyclin G associated kinase	Gak	2.37374e+06	2.77493e+06	2.09772e+06	1.18895e+06	1.84805e+06	1.98193e+06		0.692611	0.0386981	-0.529882141651664	1.41231
P07936	Neuromodulin (Axonal membrane protein GAP-43) (Growth-associated protein 43) (Protein F1)	Gap43	2.34552e+06	2.38725e+06	2.44921e+06	2.23392e+06	1.19463e+06	1.45457e+06		0.679914	0.0355018	-0.556575521768432	1.44975
P04797	Glyceraldehyde-3-phosphate dehydrogenase (GAPDH) (EC 1.2.1.12) (38 kDa BFA-dependent ADP-ribosylation substrate) (BARS-38) (Peptidyl-cysteine S-nitrosylase GAPDH) (EC 2.6.99.-)	Gapdh Gapd	3.141e+08	3.10131e+08	3.1373e+08	266281079	2.9128e+08	2.7028e+08		0.882596	0.00474963	-0.180174690642919	2.32334
A0A8I6G7U9	GIPC PDZ domain containing family, member 1	Gipc1	7.03141e+06	6.02663e+06	5.46376e+06	5.91278e+06	5.14894e+06	6.12911e+06		0.928141	0.231205	-0.107584236771016	0.636004
Q9Z272	ARF GTPase-activating protein GIT1 (ARF GAP GIT1) (Cool-associated and tyrosine-phosphorylated protein 1) (CAT-1) (CAT1) (G protein-coupled receptor kinase-interactor 1) (GRK-interacting protein 1) (GRK-interactor 1)	Git1	765313	1.78666e+06	1.61271e+06	3.66636e+06	3.2395e+06	1.21434e+06		1.94978	0.0914514	0.963308093478032	1.03881
P08050	Gap junction alpha-1 protein (Connexin-43) (Cx43) (Gap junction 43 kDa heart protein)	Gja1 Cxn-43	7.09288e+06	2.03875e+07	7.71186e+06	1.24304e+07	1.48092e+07	1.28506e+07		1.13918	0.36452	0.187992604757519	0.438278
Q9JLZ1	Glutaredoxin-3 (PKC-interacting cousin of thioredoxin) (PICOT) (PKC-theta-interacting protein) (PKCq-interacting protein) (Thioredoxin-like protein 2)	Glrx3 Picot Txnl2	3.47242e+06	9.09106e+06	2.7874e+06	5.42486e+06	5.00108e+06	4.72719e+06		0.987119	0.487688	-0.0187045930695262	0.311858
A0A8L2QX10	Glutamine synthetase (EC 6.3.1.2)	Glul	5.09044e+07	4.13354e+07	4.41535e+07	1.79608e+07	2.91653e+07	2.39707e+07		0.521263	0.0036032	-0.939916281611451	2.44331
P59215	Guanine nucleotide-binding protein G(o) subunit alpha	Gnao1 Gna0 Gnao	9.83693e+07	9.14598e+07	9.27951e+07	8.33032e+07	8.02625e+07	7.22783e+07		0.834479	0.00814286	-0.261052869449032	2.08922
A0A8I6A4D8	GNAS complex locus	Gnas	1.56532e+06	1.26961e+06	1.90281e+06	1.28855e+06	1.08697e+06	998423		0.712141	0.043832	-0.489764518335257	1.35821
P19627	Guanine nucleotide-binding protein G(z) subunit alpha (G(x) alpha chain) (Gz-alpha)	Gnaz	1.22226e+06	1.29612e+06	862032	870982	1.8672e+06	1.84865e+06		1.35689	0.160478	0.440302004846591	0.794585
P54311	Guanine nucleotide-binding protein G(I)/G(S)/G(T) subunit beta-1 (Transducin beta chain 1)	Gnb1	1.13115e+07	1.55953e+07	9.39602e+06	5.72878e+06	6.57708e+06	7.52734e+06		0.546327	0.0224587	-0.87216430763731	1.64861
A0A8I5ZP07	G protein subunit beta 2	Gnb2	2.95731e+07	2.32754e+07	2.77714e+07	1.97602e+07	1.81581e+07	1.55659e+07		0.663414	0.00776901	-0.592018694460425	2.10963
F1LNI0	Glycerol-3-phosphate dehydrogenase (EC 1.1.5.3)	Gpd2	1.86483e+06	1.59287e+06	2.5297e+06	0	0	0		0	0.00100032	#NUM!	2.99986
A0A8I6A568	Gephyrin [Includes: Molybdopterin molybdenumtransferase (MPT Mo-transferase) (EC 2.10.1.1) (Domain E); Molybdopterin adenylyltransferase (MPT adenylyltransferase) (EC 2.7.7.75) (Domain G)]	Gphn	5.23786e+06	6.88074e+06	5.494e+06	4.92774e+06	3.40601e+06	8.99346e+06		0.983797	0.479559	-0.0235678593068306	0.319158
Q812E9	Neuronal membrane glycoprotein M6-a (M6a)	Gpm6a m6a	7.16948e+06	6.77485e+06	6.9338e+06	2.31213e+06	2.35048e+06	4.75077e+06		0.450873	0.00468557	-1.14920706552076	2.32924
M0R9R0	G protein-coupled receptor associated sorting protein 1	Gprasp1	1.04214e+07	9.86423e+06	1.0509e+07	1.14236e+07	7.57491e+06	7.38703e+06		0.856823	0.165688	-0.222930432751863	0.780708
Q62648	Glutamate receptor	Grin1 NMDAR1	5.94211e+06	7.28814e+06	3.72694e+06	2.97399e+06	4.59451e+06	2.35897e+06		0.585443	0.0651847	-0.772399255936125	1.18585
G3V746	Glutamate receptor	Grin2b	1.45337e+07	1.28074e+07	1.70815e+07	1.63587e+07	1.57152e+07	1.7084e+07		1.1066	0.146187	0.146128289657311	0.83509
A0A8I6AS78	G protein-coupled receptor kinase (EC 2.7.11.-)	Grk2	1.16941e+06	3.87376e+06	2.30037e+06	3.32088e+06	2.49619e+06	1.811e+06		1.03874	0.460463	0.0548401377567817	0.336805
A0A0G2JZA2	GrpE protein homolog	Grpel1	2.12428e+07	1.78125e+07	2.18401e+07	2.30887e+07	2.51008e+07	1.30206e+07		1.00517	0.490017	0.00744020530619058	0.309789
A0A0G2JSH4	[tau protein] kinase (EC 2.7.11.26)	Gsk3b	6.69891e+06	7.02913e+06	6.3493e+06	4.08511e+06	2.59347e+06	898358		0.377387	0.00572486	-1.40588161395495	2.24223
Q68FP1	Gelsolin (Actin-depolymerizing factor) (ADF) (Brevin)	Gsn	5.16422e+08	5.45998e+08	5.13963e+08	455015120	4.39471e+08	4.5668e+08		0.85713	0.00149718	-0.222413531057738	2.82473
P04904	Glutathione S-transferase alpha-3 (EC 2.5.1.18) (GST 2-2) (GST A3-3) (GST AA) (Glutathione S-transferase Yc-1) (GST Yc1)	Gsta3 Gstyc1	2.66052e+08	2.36518e+08	2.60516e+08	2.09398e+08	1.97443e+08	1.97374e+08		0.791805	0.00295071	-0.336783611919882	2.53007
A0A8I6A0I6	glutathione transferase (EC 2.5.1.18)	Gsta4	1788956537	1557928777	1601266114	1172306240	1112671382	1105784994		0.685258	0.00108592	-0.545279865486084	2.9642
Q6AXY0	Glutathione S-transferase A6 (EC 2.5.1.18) (GST class-alpha member 6)	Gsta6	2.07069e+08	2.21913e+08	2.16871e+08	1.15196e+08	1.04242e+08	1.03849e+08		0.500558	2.37254e-05	-0.998391022665931	4.62479
P04905	Glutathione S-transferase Mu 1 (EC 2.5.1.18) (GST 3-3) (GSTM1-1) (Glutathione S-transferase Yb-1) (GST Yb1)	Gstm1	9556490966	10517269402	10062349236	8195301392	7456539166	6842804006		0.746435	0.00301759	-0.421911614246801	2.52034
P08010	Glutathione S-transferase Mu 2 (EC 2.5.1.18) (GST 4-4) (GSTM2-2) (Glutathione S-transferase Yb-2) (GST Yb2)	Gstm2	277660762	2.16661e+08	1.88451e+08	1.40233e+08	1.79928e+08	1.61717e+08		0.705765	0.0400426	-0.50274050681911	1.39748
A0A8I5ZKM2	glutathione transferase (EC 2.5.1.18)	Gstm4	1.01183e+08	1.07047e+08	1.09862e+08	7.05916e+07	6.21618e+07	6.33531e+07		0.616508	0.000188807	-0.697808583525894	3.72398
Q9Z1B2	Glutathione S-transferase Mu 5 (EC 2.5.1.18) (GST class-mu 5)	Gstm5	4653485663	4611237638	4599978587	2829911565	2655872287	2756893798		0.594508	1.91205e-06	-0.750231615617785	5.7185
B0BN47	Glutathione S-transferase (EC 2.5.1.18)	Gstm6 Gstm2	8.56207e+07	8.78249e+07	8.86565e+07	4.59352e+07	5.31038e+07	3.97708e+07		0.529602	0.000242768	-0.917019119329681	3.61481
P08009	Glutathione S-transferase Mu 7 (EC 2.5.1.18) (Chain 4) (GST Yb3) (GST class-mu 3) (Glutathione S-transferase Yb-3)	Gstm7 Gstm3	5890474592	5799392046	5745799772	4378362487	4421184930	4637541202		0.770667	6.22581e-05	-0.375820919747993	4.2058
P04906	Glutathione S-transferase P (EC 2.5.1.18) (Chain 7) (GST 7-7) (GST class-pi)	Gstp1	3466530163	3625114564	3288506546	3087685762	3331314325	3569296037		0.96225	0.24215	-0.0555169699335718	0.615915
A0A0G2K4Q5	Glutathione S-transferase (EC 2.5.1.18) (GST class-pi)	Gstp3 RGD1307603	8.79799e+06	7.69842e+06	8.70824e+06	5.38729e+06	6.89608e+06	5.5043e+06		0.70573	0.00727277	-0.502812359856537	2.1383
A0A0G2K4T7	General transcription factor II I	Gtf2i	1.29315e+08	1.38511e+08	1.43612e+08	1.16715e+08	1.04742e+08	1.16557e+08		0.821542	0.00659759	-0.28359460106078	2.18061
M0R7B4	H1.3 linker histone, cluster member	H4f3 Hist1h1d LOC684828	924615	2.45696e+06	2.84972e+06	6.83514e+06	5.87648e+06	6.92249e+06		3.15089	0.00135962	1.65575784528113	2.86658
D4ABI7	Very-long-chain (3R)-3-hydroxyacyl-CoA dehydratase (EC 4.2.1.134)	Hacd3 LOC100365676	4.89093e+06	3.61343e+06	4.80207e+06	6.23861e+06	2.30958e+06	1.61893e+06		0.764077	0.261453	-0.388210990704981	0.582606
A0A0G2K330	Hydroxyacyl-CoA dehydrogenase trifunctional multienzyme complex subunit beta	Hadhb	4.46938e+06	6.17653e+06	9.04846e+06	5.19599e+06	902703	2.04913e+06		0.413713	0.0531609	-1.27329637370071	1.27441
D3ZVD8	Histone deacetylase 6	Hdac6 LOC108348065	2.62783e+06	2.45174e+06	2.73097e+06	2.60801e+06	2.24861e+06	2.04429e+06		0.883537	0.0872067	-0.178637336336983	1.05945
A0A8I6AG92	HECT-type E3 ubiquitin transferase (EC 2.3.2.26)	Hecw1	2.36325e+06	2.16495e+06	1.60203e+06	1.3194e+06	1.29486e+06	1.13413e+06		0.61146	0.0139641	-0.709669946407145	1.85499
D4ADD3	HECT-type E3 ubiquitin transferase (EC 2.3.2.26)	Hecw2	2.13325e+08	2.27423e+08	4.09556e+08	1.37247e+08	2.30418e+08	1.47106e+08		0.605395	0.0920686	-0.724050660512015	1.03589
A0A0G2JUC9	HECT-type E3 ubiquitin transferase (EC 2.3.2.26)	Herc2	1.06846e+07	7.02038e+06	5.89831e+06	8.65045e+06	7.27893e+06	4.78024e+06		0.877404	0.313584	-0.188686626090172	0.503646
F1LNF1	Heterogeneous nuclear ribonucleoproteins A2/B1	Hnrnpa2b1	2.88596e+06	2.82534e+06	2.78196e+06	2.27543e+08	2.56279e+08	1.81563e+08		78.3427	0.000274243	6.29172677578564	3.56186
Q6URK4	Heterogeneous nuclear ribonucleoprotein A3 (hnRNP A3)	Hnrnpa3 Hnrpa3	841326	1.0956e+06	808155	1.84435e+08	1.97235e+08	1.81114e+08		205.015	1.43543e-06	7.67958873244932	5.84302
A0A140TAH9	Heterogeneous nuclear ribonucleoprotein C	Hnrnpc	1.26874e+06	73506.1	54937	2.11818e+08	2.31898e+08	2.32951e+08		484.308	2.61336e-06	8.91978248954461	5.5828
A0A8I6G5X8	Heterogeneous nuclear ribonucleoprotein H1	Hnrnph1	2.17361e+07	1.48231e+07	2.18525e+07	2.35392e+08	2.19712e+08	2.30598e+08		11.7391	1.13266e-06	3.55324930257286	5.9459
F8WG62	Heterogeneous nuclear ribonucleoprotein K	Hnrnpk	1.72895e+07	1.76007e+07	1.54209e+07	4.38654e+08	3.69224e+08	3.47194e+08		22.9586	9.07916e-05	4.52096249754374	4.04195
F1LQ48	Heterogeneous nuclear ribonucleoprotein L (hnRNP L)	Hnrnpl Fblim1	2.08402e+07	220557	1.88972e+06	4.17329e+08	3.94544e+08	398954630		52.7584	1.03801e-06	5.7213278509849	5.9838
D4A3E1	Heterogeneous nuclear ribonucleoprotein L-like	Hnrnpll Hnrpll	159567	0	146094	589953	1.69854e+06	1.87314e+06		13.6152	0.0168748	3.76714479661681	1.77276
Q62826	Heterogeneous nuclear ribonucleoprotein M (hnRNP M) (M4 protein)	Hnrnpm Hnrpm	1.08555e+06	1.16868e+06	1.41968e+06	4.49701e+07	4.41572e+07	4.95216e+07		37.7388	5.67302e-06	5.23797574509815	5.24619
Q6IMY8	Heterogeneous nuclear ribonucleoprotein U (hnRNP U) (SP120) (Scaffold-attachment factor A) (SAF-A)	Hnrnpu Hnrpu rCG_20317	1.63265e+07	1.51965e+07	1.14669e+07	5.42618e+08	521952873	5.43321e+08		37.4016	1.06393e-07	5.2250294262001	6.97309
D4A962	Heterogeneous nuclear ribonucleoprotein U-like 1	Hnrnpul1	271221	501767	295965	2.69725e+08	2.51951e+08	2.857e+08		755.296	5.14459e-06	9.56089862754316	5.28865
A0A0H2UI35	Homer protein homolog 1	Homer1	2.0513e+07	2.52616e+07	2.12726e+07	6.92446e+06	9.23865e+06	7.89862e+06		0.358877	0.000449217	-1.47843669496484	3.34754
O35543	Hematopoietic prostaglandin D synthase (H-PGDS) (EC 5.3.99.2) (GST class-sigma) (Glutathione S-transferase) (EC 2.5.1.18) (Glutathione-dependent PGD synthase) (Glutathione-requiring prostaglandin D synthase) (Prostaglandin-H2 D-isomerase)	Hpgds Gsts Pgds Ptgds2	4.30718e+07	4.42397e+07	3.94917e+07	2.80731e+07	2.03538e+07	2.24433e+07		0.558898	0.00117241	-0.839341968035299	2.93092
A0A8I5ZX18	Hypoxanthine phosphoribosyltransferase (EC 2.4.2.8)	Hprt1	3.62221e+06	3.15424e+06	3.87988e+06	1.2733e+06	1.43535e+06	1.57431e+06		0.401917	0.000378667	-1.31502930649097	3.42174
P82995	Heat shock protein HSP 90-alpha (EC 3.6.4.10) (Heat shock 86 kDa) (HSP 86) (HSP86)	Hsp90aa1 Hsp86 Hspca	1.70561e+07	2.04592e+07	1.80261e+07	1.70363e+07	1.39353e+07	1.78325e+07		0.878699	0.111866	-0.186559810849379	0.951304
A0A8L2QEA3	Heat shock protein 90 alpha family class B member 1	Hsp90ab1	6.6039e+07	7.32002e+07	6.39035e+07	4.03104e+07	5.21288e+07	4.24544e+07		0.664034	0.00387942	-0.590671556997961	2.41123
D3ZC55	Heat shock protein family A (Hsp70) member 12A	Hspa12a	1.12789e+07	1.40232e+07	1.826e+07	7.67821e+06	8.74824e+06	7.89725e+06		0.558367	0.0177957	-0.840713194419788	1.74969
F1LRV4	Heat shock 70 kDa protein 4	Hspa4	1.80887e+06	2.68502e+06	1.45738e+06	1.24958e+06	1.14624e+06	1.70775e+06		0.68953	0.100919	-0.536315722644944	0.996029
A0A8L2QDI1	78 kDa glucose-regulated protein (Binding-immunoglobulin protein) (Heat shock protein 70 family protein 5) (Heat shock protein family A member 5) (Immunoglobulin heavy chain-binding protein)	Hspa5	2.82178e+07	3.10067e+07	2.42185e+07	3.34513e+07	3.34464e+07	2.76404e+07		1.13297	0.125806	0.180105106624008	0.900299
P63018	Heat shock cognate 71 kDa protein (EC 3.6.4.10) (Heat shock 70 kDa protein 8)	Hspa8 Hsc70 Hsc73	7.10845e+08	6.44796e+08	676633992	5.2923e+08	5.27748e+08	4.72295e+08		0.752493	0.00164958	-0.410249482006842	2.78263
F1M953	Stress-70 protein, mitochondrial (75 kDa glucose-regulated protein) (Heat shock 70 kDa protein 9)	Hspa9	1.58914e+07	1.44189e+07	1.45937e+07	1.18479e+07	1.19209e+07	1.58565e+07		0.882444	0.139081	-0.180423404304992	0.856732
P63039	60 kDa heat shock protein, mitochondrial (EC 5.6.1.7) (60 kDa chaperonin) (Chaperonin 60) (CPN60) (HSP-65) (Heat shock protein 60) (HSP-60) (Hsp60) (Mitochondrial matrix protein P1)	Hspd1 Hsp60	6.48069e+06	6.14432e+06	5.99909e+06	2.91765e+06	4.40194e+06	3.16719e+06		0.563076	0.00242497	-0.828598781551499	2.61529
Q66HA8	Heat shock protein 105 kDa (Heat shock 110 kDa protein)	Hsph1 Hsp105 Hsp110	2.25477e+07	24005777	5.67864e+07	2.00015e+07	2.10574e+07	2.38628e+07		0.628234	0.159026	-0.67062551513987	0.798532
D4A636	IKAROS family zinc finger 4	Ikzf4	1.50216e+06	1.73828e+06	2.04992e+06	0	0	0		0	0.000186242	#NUM!	3.72992
B2RZC6	Interleukin enhancer binding factor 2	Ilf2	954942	1.41714e+06	953495	3.79821e+07	3.71848e+07	3.72208e+07		33.7949	1.4338e-08	5.078733476121	7.84351
G3V8Q2	Internexin neuronal intermediate filament protein, alpha	Ina	765463	1.06659e+06	973251	1.03785e+06	844546	625149		0.893859	0.270596	-0.161880283347909	0.567679
P23565	Alpha-internexin (Alpha-Inx)	Ina Inexa	7.78754e+06	7.10108e+06	7.5992e+06	6.45237e+06	4.21771e+06	6.02685e+06		0.742488	0.0270575	-0.429559951789937	1.56771
A0A8I6ACW4	phosphatidylinositol-3,4-bisphosphate 4-phosphatase (EC 3.1.3.66)	Inpp4a	6.20574e+06	7.75344e+06	6.18377e+06	1.34536e+08	7.26608e+07	2.77103e+06		10.4239	0.0858918	3.3818215308377	1.06605
D4A781	Importin 5	Ipo5	3.37178e+06	1.91169e+06	2.59571e+06	2.18916e+06	4.10551e+06	3.25618e+06		1.21216	0.234282	0.27758465502653	0.630262
D4AE96	Importin 7	Ipo7	1.91079e+07	1.81077e+07	1.69234e+07	1.62177e+07	1.39028e+07	8.00311e+06		0.704179	0.0510304	-0.505985412445497	1.29217
D4A857	Importin 9	Ipo9	4.7075e+07	6.01498e+07	5.80801e+07	3.53469e+07	2.54809e+07	3.64172e+07		0.588277	0.00661243	-0.765432499379196	2.17964
A0A8I6ANF6	IQ motif and Sec7 domain ArfGEF 1	Iqsec1	1.52925e+07	1.77502e+07	1.38909e+07	1.49569e+07	1.50855e+07	1.86427e+07		1.03732	0.370844	0.0528606643130309	0.430808
P17105	Inositol-trisphosphate 3-kinase A (EC 2.7.1.127) (Inositol 1,4,5-trisphosphate 3-kinase A) (IP3 3-kinase A) (IP3K A) (InsP 3-kinase A)	Itpka	1.0772e+07	3.29401e+06	5.13746e+06	5.69857e+06	2.67058e+06	6.95805e+06		0.798148	0.321665	-0.325271905169428	0.492596
M0R8J3	Junction mediating and regulatory protein, p53 cofactor	Jmy	1.80137e+06	1.34421e+06	1.97065e+06	1.63398e+06	837591	1.07967e+06		0.694112	0.0790219	-0.526759871849996	1.10225
Q6IFV0	Keratin 14 (Type I keratin KA11)	Ka11 Krt16	3.3411e+06	3.67685e+06	3.76967e+06	2.47373e+06	1.96805e+06	1.93626e+06		0.591236	0.00124769	-0.758193123963692	2.90389
Q91V33	KH domain-containing, RNA-binding, signal transduction-associated protein 1 (GAP-associated tyrosine phosphoprotein p62) (Src-associated in mitosis 68 kDa protein) (Sam68) (p21 Ras GTPase-activating protein-associated p62) (p68)	Khdrbs1 Sam68	437261	503635	783561	9.75293e+06	1.68565e+07	1.47704e+07		23.9958	0.00165827	4.58471162355107	2.78034
A0A0G2K2B3	KH-type splicing regulatory protein	Khsrp	1.61899e+06	1.28533e+06	1.24769e+06	3.14417e+07	3.40971e+07	3.22169e+07		23.5442	1.27258e-06	4.5572998403556	5.89532
A0A8I5ZRB3	Kinesin family member 1A	Kif1a	1.54416e+06	2.35167e+06	1.83518e+06	707231	1.42099e+06	346639		0.431837	0.0256	-1.21144116262644	1.59176
F1M5N7	Kinesin-like protein KIF21B	Kif21b	1.53652e+08	1.37561e+08	1.55349e+08	1.01635e+08	9.62586e+07	1.06284e+08		0.681151	0.000864063	-0.553952711423284	3.06345
F1M8L1	Kinesin-like protein	Kif2a	3.39762e+07	3.27368e+07	4.00696e+07	3.31563e+07	3.393e+07	4.36194e+07		1.03674	0.381694	0.0520542647660903	0.418285
F1LQZ3	Kinesin-like protein	Kif3a	3.04739e+06	2.00216e+06	2.07213e+06	2.49859e+06	2.08433e+06	1.94129e+06		0.916106	0.3124	-0.126413218397536	0.505289
D3ZI07	Kinesin-like protein	Kif3b	801997	961227	1.07709e+06	1.056e+06	843522	1.22168e+06		1.09889	0.263668	0.136047848300157	0.578942
A0A0G2K0Q2	Kinesin family member 5A	Kif5a	5.37405e+06	4.93956e+06	5.33466e+06	5.01672e+06	6.83205e+06	6.76852e+06		1.18973	0.0902347	0.250638768125409	1.04463
P56536	Kinesin heavy chain isoform 5C (EC 3.6.4.-) (Kinesin heavy chain neuron-specific 2) (Kinesin-1)	Kif5c Nkhc2	5.75821e+07	4.51191e+07	5.60362e+07	4.06996e+07	4.31179e+07	3.89408e+07		0.773342	0.0215848	-0.370822325368658	1.66585
A0A0G2K0P1	Kinesin-associated protein 3	Kifap3	1.4608e+06	1.06827e+06	1.76378e+06	1.12376e+06	1.00061e+06	929870		0.711471	0.0598064	-0.491123596688001	1.22325
A0A8I5ZN87	Kinesin light chain	Klc1	4.37106e+06	5.31534e+06	4.18541e+06	745016	876797	1.77617e+06		0.244956	0.000925619	-2.02940546918686	3.03357
F2Z3Q8	Karyopherin subunit beta 1	Kpnb1	1.78607e+07	1.59896e+07	1.99716e+07	9.01653e+06	1.49014e+07	2.34016e+07		0.879187	0.321518	-0.185757356424546	0.492795
A0A0G2JST3	Keratin, type II cytoskeletal 1 (Cytokeratin-1) (Keratin-1) (Type-II keratin Kb1)	Krt1	3.93783e+08	3.93184e+08	4.28438e+08	3.42065e+08	3.18078e+08	3.04459e+08		0.793647	0.00321648	-0.33343153665053	2.49262
A0A0G2K2V6	Keratin 10	Krt10	3.26125e+08	3.20103e+08	3.49113e+08	2.28278e+08	2.73132e+08	2.87065e+08		0.792166	0.0126787	-0.336124748688202	1.89693
Q6IFV1	Keratin, type I cytoskeletal 14 (Cytokeratin-14) (CK-14) (Keratin-14) (K14) (Type I keratin Ka14)	Krt14 Ka14 Krt1-14	7.36796e+06	7.75392e+06	7.35169e+06	3.73098e+06	2.63518e+06	9.02375e+06		0.684801	0.149141	-0.546243552737494	0.826404
Q6IFV3	Keratin, type I cytoskeletal 15 (Cytokeratin-15) (CK-15) (Keratin-15) (K15) (Type I keratin Ka15)	Krt15 Ka15	4.54783e+06	5.1107e+06	3.92188e+06	2.96678e+06	2.26195e+06	2.46571e+06		0.566583	0.00408469	-0.819639552745046	2.38884
A0A0G2JWX4	Keratin 2	Krt2	5.92989e+07	6.10132e+07	5.86455e+07	4.46335e+07	4.12295e+07	4.44013e+07		0.727907	0.000120279	-0.458174923880784	3.91981
Q6IFU7	Keratin, type I cytoskeletal 42 (Cytokeratin-42) (CK-42) (Keratin-42) (K42) (Type I keratin Ka22)	Krt42 Ka22	8.68325e+06	1.02172e+07	8.44283e+06	3.39189e+06	5.1128e+06	5.59281e+06		0.515574	0.00353933	-0.955747751323031	2.45108
Q6P6Q2	Keratin, type II cytoskeletal 5 (Cytokeratin-5) (CK-5) (Keratin-5) (K5) (Type-II keratin Kb5)	Krt5 Krt2-5	2.28369e+08	1.6519e+08	2.03467e+08	1.38288e+08	1.84313e+08	1.79058e+08		0.840262	0.123219	-0.25108920132298	0.909323
Q10758	Keratin, type II cytoskeletal 8 (Cytokeratin endo A) (Cytokeratin-8) (CK-8) (Keratin-8) (K8) (Type-II keratin Kb8)	Krt8 Krt2-8	2.24614e+07	2.48935e+07	2.81224e+07	1.84762e+07	1.39615e+07	1.03645e+07		0.567087	0.00951287	-0.818357505953711	2.02169
G3V939	Keratin 82	Krt82	1.18452e+06	1.43473e+06	1.33095e+06	1.35308e+06	1.53193e+06	1.25242e+06		1.0474	0.299285	0.0668090670892869	0.523915
A0A8I6G5G7	KxDL motif-containing protein 1 (Ubiquitin A-52 residue ribosomal protein fusion product 1) (Ubiquitin-ribosomal protein eL40 fusion protein)	Kxd1 Uba52	1.2968e+08	1.19897e+08	1.45388e+08	129268251	1.12331e+08	1.26185e+08		0.931184	0.18717	-0.102861590962685	0.727764
F1MAN8	Laminin subunit alpha 5	Lama5	3.74063e+07	3.32862e+07	3.52753e+07	7.65397e+07	6.97723e+07	72349297		2.06347	4.13421e-05	1.04507253231489	4.38361
A0A8I6A0Q6	LanC like 1	Lancl1	8.03431e+08	7.16521e+08	7.66211e+08	5.19651e+08	6.11209e+08	5.56632e+08		0.738132	0.00275399	-0.43804843707904	2.56004
F7EU69	LanC like 2	Lancl2	2.47154e+08	2.59305e+08	2.72186e+08	2.4673e+08	2.36596e+08	2.63857e+08		0.959594	0.192225	-0.0595033172055271	0.716191
Q99MZ8	LIM and SH3 domain protein 1 (LASP-1)	Lasp1	225006	173150	251471	329570	351786	383455		1.63911	0.00380957	0.712913265762133	2.41912
A0A8I6AAB9	L-lactate dehydrogenase (EC 1.1.1.27)	Ldha	3.64769e+06	5.79624e+06	3.60684e+06	1.01284e+06	1.10638e+06	2.31123e+06		0.339479	0.0131444	-1.55860787367193	1.88126
A0A8I6AM55	LIM domain and actin binding 1	Lima1	6.52272e+07	5.55236e+07	6.8177e+07	2.66776e+07	3.45152e+07	3.14977e+07		0.490614	0.000983078	-1.02734067367735	3.00741
F1M392	LIM and calponin homology domains 1	Limch1	1.27523e+08	1.10497e+08	1.33194e+08	1.00938e+08	1.03136e+08	9.10773e+07		0.795099	0.0154522	-0.330794096570962	1.81101
A0A8I6AMI4	LIM domain 7	Lmo7	6.53243e+07	6.83869e+07	6.52058e+07	7.00824e+07	60653441	6.02778e+07		0.960268	0.23916	-0.0584907283859965	0.621312
M0R757	Elongation factor 1-alpha	LOC100360413	7.35813e+07	6.8545e+07	7.91879e+07	4.99672e+07	5.20727e+07	5.17271e+07		0.694791	0.00100395	-0.525349683524162	2.99829
A0A0G2JYA4	Serine/threonine-protein phosphatase (EC 3.1.3.16)	LOC100362453	7.0448e+06	7.79509e+06	7.49645e+06	8.5575e+06	1.02689e+07	4.79251e+06		1.05742	0.403154	0.0805480654374872	0.394529
A0A8I5ZY58	Ribosomal protein L15	LOC100362479	369981	350391	0	5.01085e+06	6.27477e+06	6.24067e+06		24.3295	0.000102728	4.60463455741788	3.98831
D3ZHA7	Myosin light chain 6B	LOC120093525	6.54857e+06	4.51806e+06	7.23944e+06	9.74809e+06	8.97533e+06	1.22921e+07		1.69428	0.0152879	0.760670025056605	1.81565
A0A8I5ZMI8	Keratin, type II cytoskeletal 6A-like	LOC120093742	6.81249e+07	5.83531e+07	6.80318e+07	5.80735e+07	5.72829e+07	5.67886e+07		0.88502	0.0421873	-0.176218270921752	1.37482
F7FG58	Leucine rich repeat containing 49	Lrrc49	1.1457e+06	1.0091e+06	832644	0	0	0		0	0.000194812	#NUM!	3.71038
F1M4K6	Leucine rich repeat containing 7	Lrrc7	1.56748e+07	1.5978e+07	1.57195e+07	1.31974e+07	9.27595e+06	1.42053e+07		0.774262	0.0385733	-0.369106311060937	1.41371
A0A8I5ZPV3	LRR binding FLII interacting protein 1	Lrrfip1	3.06921e+08	3.48392e+08	3.2799e+08	1.90533e+08	203559476	211724743		0.616104	0.000365501	-0.698753736535931	3.43711
A0A8I6A6N0	LRR binding FLII interacting protein 2	Lrrfip2	1.42401e+08	1.48332e+08	1.48454e+08	8.27712e+07	8.61137e+07	9.28714e+07		0.596002	3.9301e-05	-0.746610482585289	4.4056
G3V7L9	Leucine zipper protein 1	Luzp1	1.68815e+06	1.16282e+06	1.45097e+06	829551	608724	895851		0.542575	0.00997749	-0.882105984279695	2.00098
Q8CFC9	Leucine zipper putative tumor suppressor 1 (PSD-Zip70)	Lzts1	2.59808e+06	3.30837e+06	2.67343e+06	2.49284e+06	2.25279e+06	2.88192e+06		0.889005	0.167891	-0.169737287560551	0.774971
A0A0G2JWA8	Microtubule-actin crosslinking factor 1	Macf1	4.36103e+08	4.21609e+08	4.46477e+08	3.95582e+08	358320668	3.6651e+08		0.859088	0.0051372	-0.219122901529864	2.28927
A0A0G2K5C6	Microtubule-associated protein 1A	Map1a	6.90496e+06	5.57624e+06	5.4213e+06	624911	5.57819e+06	7.04323e+06		0.739915	0.240341	-0.434567829893745	0.619172
P15205	Microtubule-associated protein 1B (MAP-1B) (Neuraxin) [Cleaved into: MAP1B heavy chain; MAP1 light chain LC1]	Map1b	9.99648e+07	9.20296e+07	8.78371e+07	9.76433e+07	8.51696e+07	76679839		0.927318	0.195357	-0.10886399373815	0.709172
A0A8I6GHK9	Microtubule-associated protein	Map2	3.47353e+08	3.52261e+08	3.30257e+08	3.27929e+08	3.08844e+08	306202578		0.915625	0.019371	-0.127171170668796	1.71285
A0A8I6AL32	Microtubule-associated protein	Map4	3.23911e+07	3.1845e+07	3.71704e+07	3.6713e+07	3.13393e+07	3.09853e+07		0.976639	0.38435	-0.0341024968614248	0.415273
A0A8I5ZLV4	Mitogen-activated protein kinase kinase kinase kinase 4	Map4k4	744514	570028	661898	4.68984e+06	2.30741e+06	4.21131e+06		5.67108	0.00674284	2.50362463228212	2.17116
Q63560	Microtubule-associated protein 6 (MAP-6) (145-kDa STOP) (STOP145) (Stable tubule-only polypeptide) (STOP)	Map6 Mtap6	2.36925e+07	2.38794e+07	2.49331e+07	2.00247e+07	2.0254e+07	2.4829e+07		0.897976	0.100375	-0.155250858078141	0.998373
A0A8I5ZM56	MAP7 domain containing 1	Map7d1	2.82962e+06	3.28004e+06	3.84659e+06	3.42083e+07	2.36229e+07	2.91973e+07		8.74111	0.000558494	3.1278158532082	3.25298
A0A8I6ABA5	Mitogen-activated protein kinase 8 interacting protein 1	Mapk8ip1	2.96039e+06	3.3914e+06	2.93738e+06	2.82659e+06	2.1395e+06	2.98169e+06		0.855597	0.103913	-0.224996618399211	0.98333
A0A8I5ZV07	Mitogen-activated protein kinase 8 interacting protein 3	Mapk8ip3	2.2321e+07	3.06909e+07	3.40782e+07	1933913239	2.33101e+07	1.70423e+07		22.6692	0.189955	4.50266394950985	0.72135
A0A8I6GM28	Microtubule-associated protein, RP/EB family, member 1	Mapre1	4.00252e+06	7.01434e+06	6.62452e+06	7.88552e+06	9.94349e+06	8.38995e+06		1.48622	0.0323553	0.571647070297078	1.49005
Q3B8Q0	Microtubule-associated protein RP/EB family member 2	Mapre2	8.02232e+06	9.11143e+06	2.27199e+06	4.2066e+06	4.32801e+06	4.71964e+06		0.683007	0.194847	-0.550027655134492	0.710306
F1LMW7	Myristoylated alanine rich protein kinase C substrate	Marcks	6.30824e+06	6.55932e+06	6.39319e+06	1.3168e+06	3.20951e+06	2.29781e+06		0.354302	0.000838021	-1.4969492530942	3.07675
A0A0G2K7H9	non-specific serine/threonine protein kinase (EC 2.7.11.1)	Mark1	1.39385e+07	1.1972e+07	1.24059e+07	6.56774e+06	9.36875e+06	1.06328e+07		0.693418	0.0216253	-0.528203200573428	1.66504
A0A8I5Y7M0	non-specific serine/threonine protein kinase (EC 2.7.11.1)	Mark2	8.81149e+06	9.27871e+06	5.8903e+06	1.40056e+06	3.0051e+06	4.80361e+06		0.384032	0.0135673	-1.3807033426145	1.86751
F1M836	non-specific serine/threonine protein kinase (EC 2.7.11.1)	Mark3	967080	1.21952e+06	1.47422e+06	870117	932231	1.36946e+06		0.86642	0.245054	-0.206861209857045	0.610739
D4A6T9	non-specific serine/threonine protein kinase (EC 2.7.11.1)	Mark4	348925	454887	372111	278464	401508	447209		0.95855	0.399615	-0.0610745145392907	0.398358
A0A8I6AM31	non-specific serine/threonine protein kinase (EC 2.7.11.1)	MAST1	4.6898e+06	7.22103e+06	2.988e+06	3.7028e+06	2.37819e+06	2.26064e+06		0.559885	0.0857576	-0.836796515525765	1.06673
A0A0G2JSR7	Matrin 3	Matr3	268801	198382	197395	2.15596e+08	2.30219e+08	2.25853e+08		1010.67	4.21862e-07	9.9810933154792	6.37483
A0A8L2QCF0	Myelin basic protein	Mbp	1.69092e+07	9.68536e+06	1.20286e+07	1.65246e+07	1.92385e+07	2.25649e+07		1.51018	0.0377489	0.594723221602258	1.4231
A0A0G2KAZ8	Mast cell protease 9	Mcpt9	5.92838e+07	5.75185e+07	4.17399e+07	2.27295e+07	2.85913e+07	3.31674e+07		0.532907	0.00883127	-0.908043723491069	2.05398
A0A8I6A721	Malate dehydrogenase (EC 1.1.1.37)	Mdh1	1.2037e+06	2.86195e+06	3.04575e+06	2.25369e+06	2.76067e+06	2.61355e+06		1.07263	0.39502	0.101153654758873	0.403381
A0A8I6A902	Methionine aminopeptidase 2 (MAP 2) (MetAP 2) (EC 3.4.11.18) (Initiation factor 2-associated 67 kDa glycoprotein) (Peptidase M) (p67) (p67eIF2)	Metap2 METAP2	1.33892e+07	1.77476e+07	1.44406e+07	4.11809e+06	6.01951e+06	3.75857e+06		0.304892	0.00104284	-1.7136312085601	2.98178
A0A8I6AAX9	Microsomal glutathione S-transferase 3	Mgst3	2.27448e+06	2.75005e+06	2.92669e+06	999989	1.4069e+06	1.42329e+06		0.48171	0.00226949	-1.05376429054517	2.64407
A0A8I6A4K7	F-actin monooxygenase (EC 1.14.13.225)	Mical3	5.97162e+06	1.02782e+07	1.12049e+07	6.29339e+06	6.45867e+06	4.71892e+06		0.636356	0.0613465	-0.652093938503674	1.21221
A0A8I6A4L1	RCR-type E3 ubiquitin transferase (EC 2.3.2.33)	Mycbp2	3.69782e+06	3.19933e+06	3.88126e+06	3.59664e+06	2.23796e+06	2.06211e+06		0.732642	0.0709098	-0.448819266707789	1.14929
P18666	Myosin regulatory light chain 12B (Myosin RLC-B) (Myosin regulatory light chain 2-B, smooth muscle isoform) (MLC-2) (Myosin regulatory light chain 20 kDa) (MLC20) (Myosin regulatory light chain MRLC2)	Myl12b Mrlc2 Mrlcb Mylc2b	4.17773e+08	3.77933e+08	4.28366e+08	5.30345e+08	5.49713e+08	5.70535e+08		1.34845	0.000895071	0.431297085229146	3.04814
A0A0G2JWE1	Myosin light chain 6	Myl6	5.37986e+08	5.72311e+08	5.38425e+08	4.74751e+08	4.78914e+08	4.54393e+08		0.85403	0.00210089	-0.227641768103037	2.6776
B0BMS8	Myosin light chain 9	Myl9	4.78464e+06	1.44091e+06	1.7303e+06	2.00502e+06	6.13059e+06	3.54698e+06		1.46843	0.241725	0.55427478574364	0.616679
Q05096	Unconventional myosin-Ib (Myosin I alpha) (MMI-alpha) (MMIa) (Myosin heavy chain myr 1)	Myo1b Myo1a Myr1	1.75151e+08	1.35977e+08	1.34387e+08	1.27632e+08	1.2118e+08	1.20678e+08		0.829353	0.0670495	-0.269941332986951	1.1736
A0A8I6ASB9	Myosin 1C	Myo1c	2.15807e+08	2.13533e+08	1.9705e+08	1.76271e+08	1.74924e+08	1.60705e+08		0.817223	0.00391305	-0.291197868124829	2.40748
A0A8I6GJN3	Myosin ID	Myo1d	1.83157e+07	1.86337e+07	2.34252e+07	2.38487e+07	2.14516e+07	2.26851e+07		1.12606	0.114873	0.171282775424211	0.939783
Q63356	Unconventional myosin-Ie (Myosin heavy chain myr 3) (Unconventional myosin 1E)	Myo1e Myr3	1.93392e+06	4.81293e+06	4.91422e+06	2.22765e+06	2.96933e+06	2.83459e+06		0.688751	0.147154	-0.537946593653673	0.832228
D4A7X9	Myosin IF	Myo1f	646097	862453	623274	1.08462e+06	891908	1.08207e+06		1.43473	0.017972	0.520783146507445	1.7454
P70569	Unconventional myosin-Vb (Myosin heavy chain myr 6)	Myo5b	2.80712e+07	2.93204e+07	2.72326e+07	2.20272e+07	2.12116e+07	2.18191e+07		0.768786	0.000284099	-0.379345110668899	3.54653
F1LMQ1	Myosin IXA	Myo9a	312765	414364	486179	0	0	0		0	0.000649645	#NUM!	3.18732
A0A8I6AKV9	Nucleosome assembly protein 1-like 1	Nap1l1	5.3115e+07	4.64728e+07	5.575e+07	1.27024e+07	15783235	2.98941e+07		0.375824	0.00281848	-1.41186968129471	2.54998
D4A5I4	Neuron navigator 1	Nav1 LOC685707	4.39331e+07	3.9837e+07	4.95947e+07	2.85399e+07	2.98564e+07	2.73436e+07		0.642898	0.0027793	-0.637337333230298	2.55606
A0A8I6AP41	Neurobeachin	Nbea	4.49608e+06	5.43718e+06	5.48029e+06	3.57589e+06	4.18851e+06	2.39728e+06		0.659269	0.0233831	-0.601059875789352	1.6311
A0A8I5ZLW8	Neural cell adhesion molecule 1	Ncam1	4.34183e+06	2.53023e+06	3.91742e+06	1.53977e+06	1.66924e+06	1.02836e+06		0.392731	0.009893	-1.34838683934754	2.00467
O35095	Neurochondrin (Neurite outgrowth-related protein from the rat brain) (Norbin)	Ncdn	3.84705e+07	4.05996e+07	3.7397e+07	2.82591e+07	2.78277e+07	2.17214e+07		0.66807	0.00253619	-0.581928179078211	2.59582
A0A8I5ZSX9	NCK-associated protein 1	Nckap1	4.93243e+07	4.02378e+07	4.16559e+07	2.06724e+07	2.08965e+07	1.83969e+07		0.456993	0.000632139	-1.12975452117181	3.19919
Q78PB6	Nuclear distribution protein nudE-like 1 (Protein Nudel)	Ndel1 Nude2 Nudel	2.81696e+06	3.90322e+06	2.14912e+06	2.77326e+06	794651	1.59348e+06		0.581938	0.0916654	-0.781061637739934	1.03779
A0A8I6A6X8	N-terminal EF-hand calcium binding protein 1	Necab1	1.14954e+07	1.31872e+07	1.38484e+07	6.00546e+06	3.77543e+06	4.95355e+06		0.382405	0.000566206	-1.3868285372165	3.24703
A0A0G2K8P3	E3 ubiquitin-protein ligase (EC 2.3.2.26)	Nedd4	6.33994e+06	1.25856e+07	1.44038e+07	1.66324e+07	1.60755e+07	17891794		1.51817	0.0413622	0.602337111990211	1.3834
P19527	Neurofilament light polypeptide (NF-L) (68 kDa neurofilament protein) (Neurofilament triplet L protein)	Nefl Nf68 Nfl	849641	3.675e+06	5.1065e+06	2.8819e+06	2.92542e+06	2.31174e+06		0.843001	0.355452	-0.246393718849173	0.449219
P12839	Neurofilament medium polypeptide (NF-M) (160 kDa neurofilament protein) (Neurofilament 3) (Neurofilament triplet M protein)	Nefm Nef3 Nfm	1.01777e+06	1.73577e+06	816574	1.43441e+06	4.86042e+06	1.97584e+06		2.31664	0.1136	1.21203116748558	0.944623
D4A198	Neuralized E3 ubiquitin protein ligase 4	Neurl4	1.29132e+06	1.08259e+06	1.45637e+06	0	0	0		0	0.000147313	#NUM!	3.83176
A0A8L2QTU4	Nexilin (F actin binding protein)	Nexn	1.49581e+07	1.64616e+07	1.66417e+07	1.45985e+07	9.39806e+06	1.03749e+07		0.715159	0.0267163	-0.483664810983451	1.57322
Q5FVM4	Non-POU domain-containing octamer-binding protein (NonO protein)	Nono	149756	1.69062e+06	975329	4.0853e+06	3.75399e+06	4.03234e+06		4.21622	0.00136004	2.07595047199606	2.86645
D3ZQ59	Nardilysin convertase	Nrdc Nrd1	215929	275517	342136	0	0	0		0	0.000795101	#NUM!	3.09958
A0A0G2K6U1	Vesicle-fusing ATPase (EC 3.6.4.6)	Nsf	4.87658e+07	5.0285e+07	4.97012e+07	4.01743e+07	4.07142e+07	5.02973e+07		0.881909	0.0761706	-0.181297933043773	1.11821
A0A8I5ZQZ1	Nuclear FMR1 interacting protein 2	Nufip2	900187	824781	981717	876689	978202	724173		0.95285	0.324538	-0.0696793811999549	0.488734
A0A8I5ZUB2	Organic solute carrier partner 1	Oscp1	5.25098e+06	1.5243e+06	1.58033e+06	1.16074e+07	1.0745e+07	1.00656e+07		3.87979	0.00180836	1.95597824071119	2.74271
A0A8I5XVU7	Ubiquitin thioesterase (EC 3.4.19.12)	Otub1	3.26123e+06	5.73883e+06	4.97278e+06	1.9663e+06	1.78195e+06	1.68012e+06		0.388494	0.0090447	-1.36403403875673	2.04361
Q9EPH8	Polyadenylate-binding protein 1 (PABP-1) (Poly(A)-binding protein 1)	Pabpc1 Pabp1	6.58691e+06	3.95632e+06	1.04983e+07	7.64975e+08	7.78567e+08	7.22453e+08		107.692	7.97729e-07	6.75076452063515	6.09814
A0A8I5Y5S7	Phosphofurin acidic cluster sorting protein 1	Pacs1	1.46658e+06	1.35734e+06	1.82039e+06	1.44755e+06	1.28251e+06	1.06105e+06		0.816293	0.0937221	-0.292840241178673	1.02816
Q920Q0	Paralemmin-1 (Paralemmin)	Palm	1.02252e+06	2.88829e+06	3.43562e+06	2.67511e+06	1.54339e+06	2.41119e+06		0.902439	0.390896	-0.148099187379042	0.407939
A0A8I6AH91	Poly(rC) binding protein 1	Pcbp1	1.45803e+07	1.25524e+07	9.16063e+06	8.17245e+06	8.65146e+06	9.04668e+06		0.71282	0.0479042	-0.488389858260858	1.31963
Q6AYU2	Poly(rC) binding protein 2	Pcbp2	1.05669e+07	9.23454e+06	1.24638e+07	2.98223e+07	2.94169e+07	2.80522e+07		2.70543	3.51305e-05	1.43585780586235	4.45432
D3Z9C7	Piccolo (presynaptic cytomatrix protein)	Pclo	7.60195e+06	7.62093e+06	8.57651e+06	1.10336e+07	9.34066e+06	6.20493e+06		1.1168	0.278861	0.159372696579916	0.554612
A0A8I5ZM70	Phosphodiesterase (EC 3.1.4.-)	Pde1c	394246	621680	550569	633299	377285	334331		0.858551	0.277808	-0.220024866513031	0.556255
A0A8I6A5L2	Phosphodiesterase (EC 3.1.4.-)	Pde2a	4.97192e+06	5.1921e+06	5.63411e+06	4.85814e+06	351594	2.51006e+06		0.488652	0.0550631	-1.0331216207934	1.25914
A0A8I6GAH4	Protein disulfide-isomerase (EC 5.3.4.1)	Pdia3	3.23904e+06	2.07851e+06	2.66608e+06	3.41091e+06	2.47038e+06	2.33708e+06		1.0294	0.438681	0.0418073923684743	0.357851
A0A8I5Y7R1	Protein disulfide-isomerase A6 (EC 5.3.4.1)	Pdia6	930377	843702	623409	0	0	0		0	0.000470819	#NUM!	3.32715
A0A8I6B663	ATP-dependent 6-phosphofructokinase (ATP-PFK) (Phosphofructokinase) (EC 2.7.1.11) (Phosphohexokinase)	Pfkp	7.98042e+06	5.73607e+06	6.32947e+06	824524	4.1955e+06	1.15362e+06		0.307974	0.0108554	-1.69911868379837	1.96435
D3ZDU5	Profilin	Pfn2	4.90271e+06	6.21739e+06	5.62357e+06	4.50341e+06	4.18237e+06	4.42169e+06		0.782832	0.0182684	-0.353225555484769	1.7383
G3V9N1	PGAM family member 5, mitochondrial serine/threonine protein phosphatase	Pgam5	2.07651e+06	756661	2.04838e+06	3.09348e+06	4.65858e+06	4.79095e+06		2.56947	0.0107823	1.36147320956422	1.96729
A0A8L2PY67	Phytanoyl-CoA 2-hydroxylase interacting protein-like	Phyhipl	814840	908189	871515	0	0	0		0	2.89589e-06	#NUM!	5.53822
F1LNG5	Phosphatidylinositol 3-kinase regulatory subunit alpha (Phosphatidylinositol 3-kinase 85 kDa regulatory subunit alpha)	Pik3r1	783252	977335	846199	588068	537680	664536		0.686779	0.00806046	-0.542082732521414	2.09364
A0A8I6A493	Phosphatidylinositol-5-phosphate 4-kinase type 2 beta	Pip4k2b	4.60809e+06	3.99204e+06	5.46168e+06	3.071e+06	5.2287e+06	3.61873e+06		0.847575	0.204425	-0.238587475708406	0.689466
A0A8I6AJ04	PITH domain containing 1	Pithd1	1.24422e+06	2.03132e+06	1.44611e+06	1.12282e+06	946599	1.2192e+06		0.696497	0.0638418	-0.521811802570343	1.19489
A0A8I6AEG5	Praja ring finger ubiquitin ligase 1	Pja1	105226	211282	132613	0	0	0		0	0.00462055	#NUM!	2.33531
Q63364	E3 ubiquitin-protein ligase Praja-2 (Praja2) (EC 2.3.2.27) (RING-type E3 ubiquitin transferase Praja-2)	Pja2 Neurodap1	3.89497e+06	5.36279e+06	816380	0	0	0		0	0.0331441	#NUM!	1.47959
A0A8I6ABE3	Pyruvate kinase (EC 2.7.1.40)	Pkm	5.80771e+06	5.06216e+06	6.54494e+06	3.90952e+06	1.67223e+06	2.70806e+06		0.476021	0.00860092	-1.07090350012496	2.06546
A0A8I6A880	Plakophilin 4	Pkp4	2.30389e+07	2.76069e+07	2.05869e+07	1.81762e+07	1.51484e+07	1.78412e+07		0.718292	0.0210339	-0.477357995669175	1.67708
A0A0G2K5T2	Plectin	Plec	8.44231e+07	7.95576e+07	6.765e+07	6.97671e+07	7.4074e+07	8.73675e+07		0.998177	0.492743	-0.0026319342699042	0.307379
E9PTG5	Pleckstrin homology domain containing A5	Plekha5	4.95055e+06	3.77758e+06	5.99829e+06	4.12497e+06	4.156e+06	4.69806e+06		0.881343	0.216174	-0.182225178979001	0.665196
G3V864	Phospholipid phosphatase related 4	Plppr4 Lppr4	3.72544e+06	1.58048e+06	4.17459e+06	3.14738e+06	3.83833e+06	4.09283e+06		1.16856	0.282166	0.224730467163782	0.549496
A0A8I6AM56	PTPRF interacting protein alpha 2	Ppfia2	1.56745e+06	1.54381e+06	3.12826e+06	2.70722e+06	5.01027e+06	1.86456e+06		1.5357	0.179556	0.618897745162746	0.745801
F1LSE6	PTPRF interacting protein alpha 3	Ppfia3	4.29883e+06	1.15225e+07	1.32211e+07	4.31846e+06	3.94302e+06	2.99147e+06		0.387465	0.0492309	-1.36786278889105	1.30776
P62138	Serine/threonine-protein phosphatase PP1-alpha catalytic subunit (PP-1A) (EC 3.1.3.16)	Ppp1ca Ppp1a	5.46066e+08	5.22118e+08	5.27303e+08	319294584	3.56155e+08	3.57977e+08		0.647719	0.00010488	-0.626560278904049	3.97931
P62142	Serine/threonine-protein phosphatase PP1-beta catalytic subunit (PP-1B) (EC 3.1.3.16) (EC 3.1.3.53)	Ppp1cb	2.57752e+07	2.72343e+07	2.69822e+07	1.89926e+07	1.29944e+07	1.57192e+07		0.59639	0.0019327	-0.745673204333653	2.71384
A0A0G2JVK2	Serine/threonine-protein phosphatase (EC 3.1.3.16)	Ppp1cc	3.56118e+07	4.48783e+07	3.2921e+07	4.11401e+07	3.98001e+07	4.72011e+07		1.12988	0.157513	0.17617413567445	0.802683
A0A8I5Y8E5	Protein phosphatase 1 regulatory subunit	Ppp1r12a	8.2182e+07	6.2253e+07	7.28942e+07	6.01343e+07	5.37147e+07	5.65087e+07		0.783869	0.030406	-0.351315745616583	1.51704
A0A8I6A6B6	Protein phosphatase 1 regulatory subunit	Ppp1r12b	1.75307e+07	1.81342e+07	1.82732e+07	1.49002e+07	8.86286e+06	1.82728e+07		0.779335	0.112109	-0.359683916069158	0.950358
A0A0G2K4R1	Protein phosphatase 1 regulatory subunit	Ppp1r12c	922723	900678	931551	781833	123164	616965		0.552446	0.0533308	-0.856094862751971	1.27302
G3V629	Nurim (RGD1309543 protein)	Ppp1r18 RGD1309543	1.48174e+06	1.75875e+06	2.49973e+06	0	0	0		0	0.00162539	#NUM!	2.78904
O35867	Neurabin-1 (Neurabin-I) (Neural tissue-specific F-actin-binding protein I) (PP1bp175) (Protein phosphatase 1 regulatory subunit 9A) (p180)	Ppp1r9a	513233757	500266165	5.24968e+08	4.07809e+08	3.77608e+08	3.97296e+08		0.76876	0.000238579	-0.379394316597081	3.62237
O35274	Neurabin-2 (Neurabin-II) (Neural tissue-specific F-actin-binding protein II) (PP1bp134) (Protein phosphatase 1 regulatory subunit 9B) (Spinophilin) (p130)	Ppp1r9b Spino	4.70607e+08	4.57483e+08	4.76595e+08	393233634	398344994	4.12433e+08		0.85714	0.000572932	-0.222397149755997	3.2419
Q5XI34	Protein phosphatase 2 scaffold subunit A alpha	Ppp2r1a	3.01499e+07	3.24109e+07	3.8812e+07	1.34186e+07	1.98875e+07	1.9058e+07		0.516549	0.00385988	-0.953021813551683	2.41343
A0A8I6AVF8	Serine/threonine-protein phosphatase 2A 55 kDa regulatory subunit B	Ppp2r2a	1.60559e+06	5.43528e+06	1.38146e+06	6.81594e+06	5.92081e+06	5.72371e+06		2.19185	0.034682	1.13214728235696	1.4599
A0A8I5Y7T7	Serine/threonine-protein phosphatase (EC 3.1.3.16)	Ppp3ca	4.3149e+08	4.17248e+08	4.03551e+08	2.65893e+08	2.99799e+08	2.85799e+08		0.679947	0.000232384	-0.556504915572813	3.63379
A0A8I6AAD3	Serine/threonine-protein phosphatase (EC 3.1.3.16)	Ppp3cb	1.38401e+08	1.32386e+08	1.43127e+08	8.42573e+07	9.33862e+07	9.04354e+07		0.647668	0.000146286	-0.626673640280937	3.8348
P63100	Calcineurin subunit B type 1 (Protein phosphatase 2B regulatory subunit 1) (Protein phosphatase 3 regulatory subunit B alpha isoform 1)	Ppp3r1 Cna2 Cnb	3.11505e+07	2.3459e+07	2.43496e+07	4.59879e+07	3.64864e+07	3.31214e+07		1.46399	0.0275722	0.549909911660933	1.55953
A0A0G2K3Z9	Peroxiredoxin-1 (EC 1.11.1.24)	Prdx1l1	1.55309e+07	1.44705e+07	1.28371e+07	1.35499e+07	1.25364e+07	1.45889e+07		0.949504	0.251812	-0.0747545386556993	0.598923
A0A0G2JSH9	Peroxiredoxin 2	Prdx2	7.34057e+06	1.36331e+07	1.30811e+07	7.58842e+06	9.10712e+06	9.38736e+06		0.76591	0.136043	-0.38475229478021	0.866325
Q9R063	Peroxiredoxin-5, mitochondrial (EC 1.11.1.24) (Antioxidant enzyme B166) (AOEB166) (PLP) (Peroxiredoxin V) (Prx-V) (Peroxisomal antioxidant enzyme) (Thioredoxin peroxidase PMP20) (Thioredoxin-dependent peroxiredoxin 5)	Prdx5	8.26974e+06	8.19689e+06	4.01244e+06	1.87516e+06	3.73415e+06	2.34166e+06		0.388248	0.0254632	-1.36494800167741	1.59409
A0A8I6A4F6	cAMP-dependent protein kinase (EC 2.7.11.11)	Prkacb	9.66648e+06	5.78247e+06	5.88321e+06	1.67478e+06	2.91861e+06	3.96114e+06		0.401015	0.0207783	-1.31827034777579	1.68239
P12369	cAMP-dependent protein kinase type II-beta regulatory subunit	Prkar2b	3.28864e+06	3.74328e+06	3.99264e+06	2.03898e+06	90535.9	3.09467e+06		0.473868	0.0495727	-1.07744258872861	1.30476
F1LS42	Protein kinase C (EC 2.7.11.13)	Prkcb	7.39513e+06	1.85043e+07	1.11955e+07	9.37152e+06	9.4804e+06	1.04951e+07		0.791133	0.237506	-0.338008270879121	0.624325
P63319	Protein kinase C gamma type (PKC-gamma) (EC 2.7.11.13)	Prkcg Pkcc Pkcg Prkcc	3.91704e+07	3.56262e+07	2.67064e+07	3.345e+07	2.65515e+07	3.00054e+07		0.886742	0.20704	-0.173413848260165	0.683946
A0A8L2R3X1	ribose-phosphate diphosphokinase (EC 2.7.6.1)	Prps1	465358	490350	544339	0	0	0		0	1.3958e-05	#NUM!	4.85518
D3ZUH5	Proline rich 36	Prr36 RGD1566084	1.01818e+07	1.35345e+07	1.2858e+07	6.40787e+06	5.58676e+06	6.23572e+06		0.498448	0.00219325	-1.00448613625069	2.65891
P00762	Serine protease 1 (EC 3.4.21.4) (Anionic trypsin I) (Anionic trypsin-1) (Beta-trypsin) (Cationic trypsinogen) (Pretrypsinogen I) (Trypsin I) (Trypsin-1)	Prss1 Trp1 Try1 Tryp1	1012559384	9.65418e+08	1118316816	5.67859e+08	5.72232e+08	5.79872e+08		0.555491	0.000268512	-0.848165470088767	3.57104
A0A8I6AIQ4	Pleckstrin and Sec7 domain containing	Psd	4.26786e+06	4.29077e+06	5.35435e+06	2.60984e+06	5.92936e+06	5.16077e+06		0.98469	0.47503	-0.0222587183118731	0.323279
A0A8L2Q7I4	Proteasome 26S subunit, ATPase 5	Psmc5	468483	407461	337806	357232	344149	440626		0.940891	0.323417	-0.0878998707359023	0.490237
D4AAH6	Proteasome assembly chaperone 1	Psmg1	133435	289874	210678	191250	260800	351391		1.26728	0.216034	0.341740517278911	0.665478
A0A8I6ALM9	Protein tyrosine kinase 7	Ptk7	2.73569e+06	3.91573e+06	1.20819e+07	2.70278e+06	1.12734e+07	1.86275e+07		1.74041	0.222394	0.799425927933026	0.652877
F1LMY3	protein-tyrosine-phosphatase (EC 3.1.3.48)	Ptprz1	1.09207e+06	1.34723e+06	3.20561e+06	1.08265e+06	506044	700548		0.40554	0.0894756	-1.30208262946638	1.0483
A0A8I5YBE8	WAS/WASL-interacting protein family member 3-like	Pura LOC102557111	8.6272e+06	6.41526e+06	1.12558e+07	3.04726e+07	2.87341e+07	3.15198e+07		3.4499	9.30622e-05	1.78655648149105	4.03123
A0A8I5ZZX6	Purine rich element binding protein B	Purb	4.56666e+06	5.23671e+06	6.49855e+06	3.71225e+07	4.37769e+07	4.32093e+07		7.61313	4.1396e-05	2.92849062123555	4.38304
G3V6Y6	Alpha-1,4 glucan phosphorylase (EC 2.4.1.1)	Pygb	8.71545e+06	1.27897e+07	5.79271e+06	8.99998e+06	4.5599e+06	4.75629e+06		0.670974	0.148007	-0.575670578850358	0.829718
P61107	Ras-related protein Rab-14	Rab14	205117	315429	227947	364154	348776	339735		1.40638	0.0209773	0.491985893534447	1.67825
A0A8L2QE16	Ras-related protein Rab-3	Rab3a	7.38385e+06	9.37114e+06	1.16618e+07	3.71134e+06	3.56173e+06	4.19991e+06		0.40374	0.0053491	-1.30850107229594	2.27172
A0A0U1RS21	Rac family small GTPase 1	Rac1	1.28134e+06	1.16752e+06	1.49233e+06	0	0	0		0	7.97522e-05	#NUM!	4.09826
A0A0G2JZE6	Small ribosomal subunit protein RACK1 (Guanine nucleotide-binding protein subunit beta-2-like 1)	Rack1 Gnb2l1	4.11802e+06	3.23367e+06	4.57216e+06	8.25906e+06	6.80454e+06	6.51395e+06		1.80961	0.00426394	0.855681797825023	2.37019
F1M386	Rap guanine nucleotide exchange factor 2 (Cyclic nucleotide ras GEF) (CNrasGEF) (Neural RAP guanine nucleotide exchange protein) (nRap GEP) (PDZ domain-containing guanine nucleotide exchange factor 1) (PDZ-GEF1) (RA-GEF-1) (Ras/Rap1-associating GEF-1)	Rapgef2 Pdzgef1	2.44849e+06	2.41392e+06	1.92793e+06	0	0	0		0	8.79153e-05	#NUM!	4.05594
A0A8I6AI87	RAS protein activator like 2	Rasal2	1.23797e+06	1.05844e+06	778846	640016	680620	805932		0.691508	0.0454352	-0.532181461330231	1.34261
M0R9Q1	RNA binding motif protein 14	Rbm14	4.77507e+06	1.45191e+06	3.39987e+06	1.72321e+07	2.68107e+07	3.41045e+07		8.11762	0.00506629	3.02105648499637	2.29531
D3Z9D0	Similar to KIAA1549 protein	RGD1306271	882169	830408	854324	0	0	0		0	2.79515e-07	#NUM!	6.5536
D3ZAU6	Small ribosomal subunit protein uS13 (40S ribosomal protein S18)	RGD1561919	4.29826e+06	4.44228e+06	4.24076e+06	9.50635e+06	1.13394e+07	9.8008e+06		2.36083	0.000250247	1.23929129544506	3.60163
D3ZF07	Large ribosomal subunit protein uL15 (60S ribosomal protein L27a)	RGD1562402	2.32478e+06	3.22896e+06	5.26945e+06	6.73437e+06	7.83542e+06	2.25553e+06		1.55456	0.177637	0.636507443826088	0.750466
F1LT35	Similar to 60S ribosomal protein L23a	RGD1564606	6.87925e+06	4.98921e+06	6.08499e+06	1.31888e+07	1.86424e+07	1.33356e+07		2.51577	0.00421186	1.33100153192059	2.37553
A0A8I6GLS3	Regulating synaptic membrane exocytosis 1	Rims1	7.27356e+06	8.63041e+06	1.42767e+07	8.2636e+06	6.36348e+06	1.00814e+07		0.818686	0.244613	-0.288617973450366	0.611521
Q3ZAU6	RBR-type E3 ubiquitin transferase (EC 2.3.2.31)	Rnf14	1.4209e+06	1.33618e+06	1.4905e+06	1.77906e+06	1.7077e+06	2.14622e+06		1.32616	0.0159947	0.407254295109313	1.79602
E9PU29	RBR-type E3 ubiquitin transferase (EC 2.3.2.31)	Rnf31	2.75754e+08	2.52091e+08	2.54363e+08	0	0	0		0	2.08343e-06	#NUM!	5.68122
G3V6V1	Arginyl aminopeptidase	Rnpep	2.50728e+07	2.35408e+07	2.4918e+07	2.55397e+07	3.40234e+07	2.97486e+07		1.2146	0.0514444	0.280485621772225	1.28866
F1LPB9	Rabphilin 3A	Rph3a	5.08746e+06	3.28713e+06	2.2516e+06	5.74472e+06	4.86358e+06	6.92911e+06		1.6504	0.0436233	0.722811831264605	1.36028
Q6PDV7	Large ribosomal subunit protein uL16 (60S ribosomal protein L10) (Ribosomal protein L10)	Rpl10	1.22233e+06	1.26822e+06	1.44281e+06	0	0	0		0	2.03038e-05	#NUM!	4.69242
P62907	Large ribosomal subunit protein uL1 (60S ribosomal protein L10a)	Rpl10a	369202	2.17046e+06	1.97794e+06	6.54715e+06	2.23049e+06	2.83005e+06		2.56943	0.0911033	1.36145022972343	1.04047
A0A0G2JWB2	Large ribosomal subunit protein uL5 (60S ribosomal protein L11)	Rpl11	4.70257e+06	4.16128e+06	5.59158e+06	1.0871e+07	5.0481e+06	4.56711e+06		1.4172	0.193065	0.503041070894453	0.714296
A0A0H2UHQ1	Large ribosomal subunit protein uL22 (60S ribosomal protein L17)	Rpl17	1.89114e+06	2.27746e+06	2.23598e+06	1.54086e+07	1.29415e+07	1.16347e+07		6.24315	0.000275089	2.64227484161338	3.56053
A0A8I6GD73	Ribosomal protein L18	Rpl18	3.90982e+06	1.73125e+06	2.30168e+06	4.53558e+06	1.22041e+07	1.58766e+07		4.10642	0.0365343	2.03787958990979	1.4373
A0A8I6G776	Ribosomal protein L19	Rpl19	2.112e+06	3.6402e+06	2.78237e+06	6.51514e+06	1.45587e+07	1.31983e+07		4.01568	0.0136626	2.00564532573762	1.86447
G3V6I9	Ribosomal protein L26	Rpl26	1.50047e+06	1.55438e+06	2.51307e+06	9.65029e+06	9.31866e+06	1.03221e+07		5.26068	2.86642e-05	2.39524831821617	4.54266
A0A8L2QVY8	Ribosomal protein L3	Rpl3	2.08094e+06	1.7315e+06	1.91928e+06	7.64796e+06	1.19495e+07	9.80593e+06		5.12994	0.0015908	2.35894284070842	2.79838
A0A8I6AI09	Large ribosomal subunit protein eL31 (60S ribosomal protein L31)	Rpl31	1.11091e+06	1.16789e+06	734951	0	0	0		0	0.000890911	#NUM!	3.05017
P50878	Large ribosomal subunit protein uL4 (60S ribosomal protein L1) (60S ribosomal protein L4)	Rpl4 Rpl1	1.8775e+06	5.05867e+06	831691	7.07211e+06	5.76507e+06	5.79028e+06		2.39801	0.0271394	1.26184007922127	1.5664
A0A8I6ARH8	Ribosomal protein L5	Rpl5	858491	1.26379e+06	1.31738e+06	4.63136e+06	3.15931e+06	3.7139e+06		3.34468	0.0020212	1.74186607746688	2.69439
A0A8L2QIW0	60S ribosomal protein L6	Rpl6	3.3424e+06	1.94591e+06	3.94029e+06	1.70513e+07	1.2686e+07	1.32919e+07		4.6626	0.000815007	2.22113318042301	3.08884
A0A8J8YIF6	60S ribosomal protein L7a	Rpl7a	1.93998e+06	2.32347e+06	2.30936e+06	0	0	0		0	3.16451e-05	#NUM!	4.49969
P19945	Large ribosomal subunit protein uL10 (60S acidic ribosomal protein P0) (60S ribosomal protein L10E)	Rplp0 Arbp	7.21748e+06	1.11422e+07	8.4257e+06	1.31365e+07	1.08029e+07	1.08784e+07		1.29988	0.0632096	0.378380275658847	1.19922
A0A8I5ZVN9	Small ribosomal subunit protein uS17 (40S ribosomal protein S11)	Rps11	3.03361e+06	548829	489145	1.2469e+06	4.54658e+06	3.43849e+06		2.26742	0.125349	1.1810495233166	0.901881
A0A8I6GIA0	Small ribosomal subunit protein uS15 (40S ribosomal protein S13)	Rps13	5.45701e+06	6.08627e+06	5.6156e+06	6.30269e+06	9.64416e+06	1.05457e+07		1.54395	0.0377777	0.626630249497613	1.42276
D3ZLL8	Small ribosomal subunit protein uS8 (40S ribosomal protein S15a)	Rps15al4	874614	891845	674345	0	0	0		0	0.000154887	#NUM!	3.80998
A0A1W2Q631	Ribosomal protein S16	Rps16	1.65391e+06	1.3971e+06	1.68789e+06	3.11544e+06	2.37599e+06	2.95613e+06		1.7826	0.00350762	0.833982879880721	2.45499
A0A8L2QEH3	Small ribosomal subunit protein eS19 (40S ribosomal protein S19)	Rps19	122683	268611	81057.7	2.67455e+06	1.75068e+06	1.88882e+06		13.3672	0.00133527	3.74063034097427	2.87443
P27952	Small ribosomal subunit protein uS5 (40S ribosomal protein S2)	Rps2	3.21161e+06	3.57352e+06	4.12694e+06	3.20028e+07	2.60169e+07	2.07004e+07		7.21404	0.00115636	2.85080735537827	2.93691
A0A8I6A7A5	40S ribosomal protein S24	Rps24	1.68187e+06	2.30304e+06	2.01606e+06	1.28166e+07	1.12773e+07	1.10137e+07		5.85032	4.00761e-05	2.54851500878518	4.39711
A0A8L2QCG7	Small ribosomal subunit protein uS3 (EC 4.2.99.18) (40S ribosomal protein S3)	Rps3	8.56279e+06	7.48627e+06	1.99963e+07	1.15905e+07	1.66345e+07	1.63788e+07		1.23743	0.272807	0.307352113092276	0.564144
P49242	Small ribosomal subunit protein eS1 (40S ribosomal protein S3a) (V-fos transformation effector protein) [Cleaved into: 40S ribosomal protein S3b]	Rps3a Fte-1 Fte1	5.21141e+06	6.66008e+06	6.36066e+06	1.45823e+07	1.01796e+07	1.41246e+07		2.13285	0.00466303	1.09278227405527	2.33133
A0A0H2UHX3	40S ribosomal protein S4	Rps4x Rps4x-ps9	1.2724e+07	1.29431e+07	1.33498e+07	1.40878e+07	1.02794e+07	1.72195e+07		1.06586	0.34631	0.0920244208976368	0.460535
B0BN81	Ribosomal protein S5	Rps5	3.48166e+06	2.82934e+06	2.4366e+06	1.03881e+07	9.23907e+06	6.57831e+06		2.99573	0.0038008	1.58290871868014	2.42013
P62755	Small ribosomal subunit protein eS6 (40S ribosomal protein S6)	Rps6	1.98776e+06	1.78979e+06	4.82999e+06	1.55803e+07	1.61916e+07	1.39407e+07		5.31075	0.000241929	2.40891618806458	3.61631
A0A8L2R9H0	40S ribosomal protein S8	Rps8	9.93698e+06	1.14919e+07	1.66469e+07	2.91206e+07	3.1339e+07	2.68278e+07		2.29246	0.00121711	1.19689919600187	2.91467
P29314	Small ribosomal subunit protein uS4 (40S ribosomal protein S9)	Rps9	5.14114e+07	2.26044e+07	4.17564e+07	2.33133e+08	2.59338e+07	4.00361e+07		2.58355	0.207846	1.36935397219246	0.682259
A0A8L2UK17	40S ribosomal protein SA	Rpsa	1.43458e+06	1.25508e+06	1.80308e+06	3.96853e+06	5.91411e+06	1.95948e+06		2.63584	0.050402	1.39826095139152	1.29755
A0A8I6GGJ4	Reticulon	Rtn1	3.75996e+06	2.59912e+06	2.53737e+06	0	0	0		0	0.000863677	#NUM!	3.06365
A0A8I6ASN6	Reticulon	Rtn3	3.75023e+06	4.57341e+06	6.3094e+06	2.08785e+06	2.41021e+06	2.43797e+06		0.473998	0.0140948	-1.07704793137581	1.85094
A0A8I6ARF6	RUN and FYVE domain containing 3	Rufy3	6.35303e+06	6.09554e+06	1.07335e+07	6.09907e+06	2.32813e+06	1.81269e+06		0.441716	0.0499292	-1.17880902284403	1.30165
D3ZUM2	NAD(+) hydrolase SARM1 (NADase SARM1) (EC 3.2.2.6) (NADP(+) hydrolase SARM1) (EC 3.2.2.-) (Sterile alpha and TIR motif-containing protein 1)	Sarm1	3.1725e+06	4.81754e+06	3.10284e+06	1.60093e+06	1.49194e+06	3.63301e+06		0.606324	0.0893428	-0.721839243470451	1.04894
A0A0G2K464	Secretory carrier-associated membrane protein (Secretory carrier membrane protein)	Scamp5	2.14686e+06	2.78893e+06	2.38446e+06	1.52338e+06	1.46966e+06	1.46838e+06		0.609462	0.00358827	-0.714391946398249	2.44512
D3ZWS0	Scribble planar cell polarity protein	Scrib	906900	1.75798e+06	1.34305e+06	1.08033e+06	956413	1.01842e+06		0.76228	0.13502	-0.391607000804705	0.869601
A0A8I5ZTA3	Protein transport protein sec16	Sec16a	2.16709e+07	2.234e+07	1.29339e+07	2.72861e+07	2.38722e+07	1.56651e+07		1.17348	0.256421	0.230787209940541	0.591047
D4A6G2	Semaphorin 4G	Sema4g	942211	1.34465e+06	914298	1.26148e+06	1.05961e+06	1.46709e+06		1.18338	0.171563	0.242910376624467	0.765575
B3GNI6	Septin-11	Septin11 Sept11	2.55516e+06	1.93599e+06	1.74545e+06	3.23908e+06	1.66932e+06	2.88962e+06		1.25036	0.19283	0.322349094569656	0.714826
D3ZDH8	Septin	Septin5 Sept5	1.3751e+06	1.49612e+06	1.45077e+06	1.23179e+06	827265	790621		0.659343	0.0140393	-0.600898671702288	1.85266
A2VCW8	Septin	Septin7 Sept7	483628	459000	2.15223e+06	1.09153e+06	1.67659e+06	2.91339e+06		1.83579	0.164442	0.876400291204971	0.783988
A0A8I6G6Q3	Serpine1 mRNA binding protein 1	Serbp1	3.20827e+06	4.01004e+06	336743	5.30589e+06	8.25826e+06	5.7271e+06		2.55343	0.026941	1.35243409712926	1.56959
F7FA26	SEC14 and spectrin domain containing 1	Sestd1	6.70165e+06	9.85633e+06	5.1987e+06	8.05312e+06	5.32304e+06	7.18524e+06		0.945061	0.407313	-0.0815198901518225	0.390071
Q4KM71	Splicing factor proline and glutamine rich (Splicing factor proline/glutamine rich (Polypyrimidine tract binding protein associated))	Sfpq	1.63613e+06	2.20008e+06	1.46199e+06	7.9263e+06	6.8799e+06	6.1123e+06		3.94823	0.000401078	1.98120658005609	3.39677
P0DJJ3	SH3-containing GRB2-like protein 3-interacting protein 1 (Endophilin-3-interacting protein)	Sgip1	3.70972e+06	2.77539e+06	3.63469e+06	1.42808e+06	1.4635e+06	1.43618e+06		0.427653	0.0014978	-1.22548886539595	2.82455
A0A0G2K8I0	SH3 domain-binding glutamic acid-rich-like protein	Sh3bgrl2	7.59087e+06	7.85461e+06	7.15262e+06	4.17813e+06	2.18969e+06	2.77605e+06		0.40463	0.000995187	-1.30532403505806	3.0021
Q5PPJ9	Endophilin-B2 (SH3 domain-containing GRB2-like protein B2)	Sh3glb2	7.24364e+06	1.29433e+07	1.32155e+07	1.04179e+07	6.16011e+06	1.51787e+07		0.95073	0.437112	-0.072892851667756	0.359407
A0A8L2QYJ0	SH3 and multiple ankyrin repeat domains 2	Shank2	5.95544e+06	3.99281e+06	5.0614e+06	6.26107e+06	6.76702e+06	5.12267e+06		1.20927	0.116867	0.27413992825142	0.932307
A0A8I6AT40	Shiftless antiviral inhibitor of ribosomal frameshifting	Shfl	468874	764385	508849	2.155e+06	1.61802e+06	1.4085e+06		2.97428	0.00444903	1.5725422328813	2.35173
A0A8I6AFL7	Shootin-1	Shtn1	1.24915e+06	1.1379e+06	1.3946e+06	1.30147e+06	946504	426032		0.7071	0.117883	-0.500014114516042	0.92855
E9PSX8	Signal-induced proliferation-associated 1	Sipa1	1.73064e+06	1.42177e+06	1.56087e+06	129564	128241	150798		0.0866921	4.44675e-05	-3.52795547760813	4.35196
A0A0G2KAW2	Signal-induced proliferation-associated 1 like 1	Sipa1l1	6.11561e+07	6.82302e+07	6.72536e+07	4.37083e+07	4.73002e+07	4.88864e+07		0.711426	0.00108018	-0.491213661410814	2.9665
F1M8G8	Signal-induced proliferation-associated 1 like 2	Sipa1l2	6.32184e+06	5.95016e+06	6.50229e+06	9.20203e+06	5.83039e+06	1.36785e+06		0.87355	0.372728	-0.195037648882031	0.428608
F1LYG2	Signal-induced proliferation-associated 1 like 3	Sipa1l3	3.51601e+06	2.28039e+06	1.60315e+06	3.08482e+06	4.92679e+06	5.198e+06		1.78519	0.0448057	0.836079264972739	1.34867
A0A0G2K4X8	S-phase kinase-associated protein 1	Skp1	4.21267e+06	5.7465e+06	3.31244e+06	4.63669e+06	4.67966e+06	4.07494e+06		1.00902	0.479709	0.0129504821599227	0.319022
P31596	Excitatory amino acid transporter 2 (GLT-1) (Sodium-dependent glutamate/aspartate transporter 2) (GLUT-R) (Solute carrier family 1 member 2)	Slc1a2 Eaat2 Glt1	1.63556e+07	1.49553e+07	1.84033e+07	1.725e+07	1.56686e+07	4.64739e+07		1.59698	0.190659	0.675345750266752	0.719742
G3V846	Amino acid transporter	Slc1a3	4.05516e+06	3.52781e+06	2.90829e+06	1.7348e+06	2.73471e+06	6.00942e+06		0.998824	0.498843	-0.001697263152714	0.302036
G3V6H5	Solute carrier family 25 member 11	Slc25a11	1.11426e+06	1.29336e+06	1.24174e+06	1.70766e+06	1.30097e+06	1.26622e+06		1.17139	0.120231	0.228226595886288	0.919985
F1LX07	Electrogenic aspartate/glutamate antiporter SLC25A12, mitochondrial (Solute carrier family 25 member 12)	Slc25a12	1.54739e+07	1.76462e+07	2.72679e+07	1.66004e+07	1.5417e+07	1.97915e+07		0.857935	0.249552	-0.221060492295779	0.602839
A0A0G2K5L2	Mitochondrial glutamate carrier 1 (GC-1) (Glutamate/H(+) symporter 1) (Solute carrier family 25 member 22)	Slc25a22 Gc1	1.12719e+07	9.61718e+06	8.59811e+06	1.01364e+07	7.43971e+06	8.51363e+06		0.884784	0.18171	-0.176602971194728	0.74062
Q05962	ADP/ATP translocase 1 (ADP,ATP carrier protein 1) (Adenine nucleotide translocator 1) (ANT 1) (Solute carrier family 25 member 4)	Slc25a4 Aac1 Ant1	8.70213e+07	8.54869e+07	9.42898e+07	9.21089e+07	8.76416e+07	8.91689e+07		1.00795	0.413035	0.0114263705500359	0.384013
D4A961	Solute carrier family 25, member 48	Slc25a48	9.44493e+06	1.56787e+07	1.76622e+07	5.63386e+06	5.75486e+06	5.74632e+06		0.400484	0.0129875	-1.32018527961111	1.88647
Q09073	ADP/ATP translocase 2 (ADP,ATP carrier protein 2) (Adenine nucleotide translocator 2) (ANT 2) (Solute carrier family 25 member 5) [Cleaved into: ADP/ATP translocase 2, N-terminally processed]	Slc25a5 Ant2	1.28716e+08	1.33659e+08	1.2225e+08	1.02373e+08	8.41427e+07	7.89217e+07		0.690121	0.00356929	-0.535078947415137	2.44742
P31647	Sodium- and chloride-dependent GABA transporter 3 (GAT-3) (Solute carrier family 6 member 11)	Slc6a11 Gabt3 Gat-3 Gat-b	2.61153e+06	3.1419e+06	733589	808846	543167	834677		0.337087	0.0617437	-1.5688064943002	1.20941
A0A8I6AHW7	Small ArfGAP 1	Smap1	4.76632e+06	5.09636e+06	4.36256e+06	3.47218e+06	4.29792e+06	3.38e+06		0.783826	0.0234118	-0.351394747167251	1.63057
Q05140	Clathrin coat assembly protein AP180 (91 kDa synaptosomal-associated protein) (Clathrin coat-associated protein AP180)	Snap91	9.79138e+06	1.65923e+07	1.87669e+07	1.01646e+07	5.23012e+06	1.54895e+07		0.684026	0.150666	-0.547877083471627	0.821985
Q8K4V4	Sorting nexin-27 (MAP-responsive gene protein) (Methamphetamine-responsive transcript 1 protein) (PDZ-protein Mrt1)	Snx27 Mrt1	259433	422494	385173	364503	309934	341211		0.951785	0.378591	-0.0712927120086496	0.42183
A0A8I6A680	SOGA family member 3	Soga3	4.00151e+06	3.63278e+06	8.27848e+06	6.71297e+06	5.27915e+06	5.57136e+06		1.10373	0.370561	0.142393212079494	0.431141
F1M820	Sorbin and SH3 domain containing 1	Sorbs1	5.20215e+07	4.89672e+07	5.43331e+07	3.65447e+07	3.7448e+07	2.96243e+07		0.667112	0.00205914	-0.583998697673098	2.68631
A0A8I5YCM3	Sorbin and SH3 domain containing 2	Sorbs2	3.57385e+07	3.53693e+07	4.0331e+07	2.66594e+07	3.45556e+07	2.73888e+07		0.79509	0.0315761	-0.330810170599456	1.50064
A0A0G2K5D7	Sperm antigen with calponin homology and coiled-coil domains 1	Specc1	3.78313e+06	7.06056e+06	7.19866e+06	6.04096e+06	2.66883e+06	4.39055e+06		0.726088	0.164186	-0.461783434566509	0.784663
A0A8I5ZSC5	Cytospin-A	Specc1l	4.63025e+07	5.03334e+07	4.8317e+07	3.57991e+07	4.69682e+07	4.21784e+07		0.861974	0.0622027	-0.214283786339898	1.20619
A0A0G2JZR0	Spire-type actin nucleation factor 1	Spire1	2.93528e+06	1.33025e+06	3.58148e+06	0	0	0		0	0.00870836	#NUM!	2.06006
A0A0G2JTH0	Spectrin, alpha, non-erythrocytic 1	Sptan1	3.54392e+08	3.45173e+08	3.86707e+08	3.5626e+08	4.11354e+08	3.89595e+08		1.0653	0.155212	0.0912650019121679	0.809074
P16086	Spectrin alpha chain, non-erythrocytic 1 (Alpha-II spectrin) (Fodrin alpha chain)	Sptan1 Spna2 Spta2	32356060727	31727276851	32246055743	30303448287	30653940294	30716837760		0.951674	0.001313	-0.0714598940058754	2.88174
A0A8I6AWM3	Spectrin beta chain	Sptb	7.22776e+07	8.22993e+07	7.42639e+07	8.34402e+07	8.29486e+07	8.36096e+07		1.09246	0.0415968	0.127574814797505	1.38094
G3V6S0	Spectrin beta chain	Sptbn1	22178045451	22063526861	22254178943	20393328890	20424806046	20241673071		0.918251	1.07888e-05	-0.123039109357988	4.96703
A0A0G2K677	Spectrin beta chain	Sptbn4	3.4298e+07	3.69235e+07	3.79603e+07	2.55875e+07	1.846e+07	2.10397e+07		0.596136	0.00166975	-0.74628579693675	2.77735
O08623	Sequestosome-1 (Protein kinase C-zeta-interacting protein) (PKC-zeta-interacting protein) (Ubiquitin-binding protein p62)	Sqstm1 Zip	1.13629e+06	3.26851e+06	3.25958e+06	728888	2.61376e+06	1.25692e+06		0.600123	0.160932	-0.73666926683681	0.793358
Q9WUD9	Proto-oncogene tyrosine-protein kinase Src (EC 2.7.10.2) (Proto-oncogene c-Src) (pp60c-src) (p60-Src)	Src	2.06766e+06	1.90581e+06	2.19418e+06	1.22231e+06	1.107e+06	1.37774e+06		0.601047	0.00100621	-0.73444959563654	2.99731
A0A8I6AEP4	SRC kinase signaling inhibitor 1	Srcin1	388641485	3.86099e+08	3.82765e+08	2.91197e+08	3.13609e+08	3.06761e+08		0.787528	0.000139323	-0.344596768598886	3.85598
D4A208	SLIT-ROBO Rho GTPase-activating protein 2 (srGAP2)	Srgap2	4.61037e+07	4.33841e+07	4.89757e+07	3.952e+07	4.37285e+07	4.91343e+07		0.956084	0.281424	-0.0647905737383139	0.550639
F1M5M9	SLIT-ROBO Rho GTPase activating protein 3	Srgap3	1.53453e+06	3.45641e+06	1.48917e+06	3.33255e+06	1.57852e+06	1.02804e+06		0.916514	0.42937	-0.125770393976786	0.367169
A0A8I5Y9M9	Sorcin	Sri	727614	602751	703024	1.36634e+06	851817	1.01077e+06		1.58795	0.0319502	0.667169032962167	1.49553
A0A8I6GMR8	Serine/arginine-rich splicing factor 1 (Splicing factor, arginine/serine-rich 1)	Srsf1	1.68186e+06	1.62763e+06	1.60966e+06	2.43874e+06	2.27264e+06	3.00125e+06		1.56788	0.00682942	0.648815284882609	2.16562
F1M4Q5	protein-serine/threonine phosphatase (EC 3.1.3.16)	Ssh2	2.5633e+07	2.49569e+07	2.46814e+07	1.0737e+07	5.30014e+06	1.43285e+07		0.403417	0.00238483	-1.30965534995671	2.62254
A0A8I6AG38	Striatin	Strn	1.00255e+06	1.57012e+06	1.28369e+06	0	0	0		0	0.000712887	#NUM!	3.14698
A0A8L2ULG5	Syntaxin 1A	Stx1a	1.2778e+06	1.00167e+06	1.38992e+06	0	0	0		0	0.00022397	#NUM!	3.64981
P61765	Syntaxin-binding protein 1 (N-Sec1) (Protein unc-18 homolog 1) (Unc18-1) (Protein unc-18 homolog A) (Unc-18A) (p67) (rbSec1)	Stxbp1 Unc18a	1.16807e+07	1.23299e+07	1.07068e+07	746091	1.78026e+06	3.79286e+06		0.182018	0.000362683	-2.4578447325752	3.44047
F1LM47	Succinate--CoA ligase [ADP-forming] subunit beta, mitochondrial (EC 6.2.1.5) (ATP-specific succinyl-CoA synthetase subunit beta) (A-SCS) (Succinyl-CoA synthetase beta-A chain) (SCS-betaA)	Sucla2 SUCLA2	4.87518e+06	5.55771e+06	5.67253e+06	2.81382e+06	4.54726e+06	4.76156e+06		0.752705	0.0582913	-0.409842784277628	1.2344
Q02563	Synaptic vesicle glycoprotein 2A (Synaptic vesicle protein 2) (Synaptic vesicle protein 2A)	Sv2a Sv2	5.3863e+06	4.65296e+06	4.90741e+06	6.51681e+06	7.05752e+06	5.7196e+06		1.29085	0.0154954	0.368323391903697	1.8098
A0A8I6GFU3	Supervillin	Svil	3.71087e+07	3.31011e+07	3.5983e+07	2.81586e+07	2.48109e+07	2.75605e+07		0.758337	0.00279965	-0.399088261595373	2.5529
P09951	Synapsin-1 (Synapsin I)	Syn1	1.84631e+06	1.95472e+06	1.94272e+06	1.35741e+06	1.00227e+06	1.14266e+06		0.609766	0.00117836	-0.713672981866258	2.92872
M0R735	Synaptotagmin binding, cytoplasmic RNA interacting protein	Syncrip	2.07613e+06	1.23299e+06	1.17378e+06	7.73719e+07	9.19266e+07	9.58942e+07		59.1566	5.16915e-05	5.88646620257504	4.28658
Q9QUH6	Ras/Rap GTPase-activating protein SynGAP (Neuronal RasGAP) (Synaptic Ras GTPase-activating protein 1) (Synaptic Ras-GAP 1) (p135 SynGAP)	Syngap1	3.71738e+07	3.85054e+07	3.43228e+07	3.51292e+07	3.79141e+07	6.27124e+07		1.23412	0.193573	0.303481954271339	0.713155
A0A8L2QTB1	phosphoinositide 5-phosphatase (EC 3.1.3.36)	Synj1	1.52101e+06	520153	3.1059e+06	0	0	0		0	0.042431	#NUM!	1.37232
A0A8I6AKF5	Synaptopodin	Synpo Myoz3	1.37226e+07	1.09086e+07	1.56446e+07	7.48953e+06	1.34949e+07	1.3915e+07		0.86651	0.25572	-0.206711520376511	0.592235
P07825	Synaptophysin (Major synaptic vesicle protein p38)	Syp	5.35399e+06	4.51957e+06	3.68789e+06	2.24812e+06	2.45157e+06	1.6172e+06		0.465798	0.00562111	-1.1022251374904	2.25018
Q6QI09	ATP synthase subunit gamma, mitochondrial (ATP synthase F1 subunit gamma) (F-ATPase gamma subunit)	Taf3 Atp5c1 Atp5f1c	2.41955e+07	1.89828e+07	2.02882e+07	5.36079e+06	1.00281e+07	1.02799e+07		0.404448	0.00245037	-1.3059751268118	2.61077
P37805	Transgelin-3 (Neuronal protein 22) (NP22) (Neuronal protein NP25)	Tagln3 Np25	8.29805e+07	8.09964e+07	8.98329e+07	7.74808e+07	5.66301e+07	7.22317e+07		0.812981	0.0404119	-0.29870696524612	1.39349
A0A8L2R2A4	Tetratricopeptide repeat, ankyrin repeat and coiled-coil containing 2	Tanc2	2.01822e+07	2.32796e+07	1.87925e+07	1.74544e+07	1.55805e+07	1.69365e+07		0.802699	0.0233148	-0.317068508208281	1.63237
A0A8I6GLU8	TAR DNA-binding protein 43	Tardbp	2.44041e+06	2.31053e+06	2.70634e+06	2.94688e+07	3.06295e+07	2.32772e+07		11.1804	0.000189036	3.48290173212067	3.72346
A0A0G2K2P5	Tight junction protein ZO-1 (Tight junction protein 1) (Zona occludens protein 1) (Zonula occludens protein 1)	Tjp1	6.23535e+07	6.44156e+07	5.27161e+07	5.60184e+07	5.24226e+07	54933882		0.910241	0.113188	-0.135678758830747	0.946198
A0A8I6ALD4	Tight junction protein 2	Tjp2	1.00811e+07	6.26945e+06	7.05908e+06	5.74586e+06	5.44655e+06	3.63725e+06		0.633485	0.0494413	-0.658617494031208	1.30591
Q6IMZ5	Tropomodulin 1	Tmod1	2.31457e+07	2.48385e+07	1.24463e+07	1.46795e+07	1.33046e+07	1.84899e+07		0.769049	0.16395	-0.378852043094445	0.785287
A0A8I5ZMG0	Tropomodulin 2	Tmod2	4.23654e+08	4.58601e+08	4.70826e+08	3.65658e+08	4.59515e+08	4.33184e+08		0.929994	0.185218	-0.104707370904713	0.732317
A0A8I6GF99	Solute carrier family 25 member 3 (Phosphate carrier protein, mitochondrial) (Phosphate transport protein)	Tmpo Slc25a3	3.01452e+06	3.59015e+06	3.83877e+06	2.34349e+06	2.41671e+06	2.46321e+06		0.69167	0.00606435	-0.531844888161491	2.21722
A2RUW1	Toll-interacting protein	Tollip	1.51059e+07	1.12012e+07	1.06261e+07	1.3745e+07	1.46778e+07	9.45575e+06		1.0256	0.444949	0.0364613481681888	0.35169
A0A8I5ZP70	Target of myb1 like 2 membrane trafficking protein	Tom1l2	2.05763e+07	3.81304e+07	4.36669e+07	1.85358e+07	2.26476e+07	2.16458e+07		0.613725	0.0678382	-0.704336426289956	1.16853
A0A8L2QAQ2	Triosephosphate isomerase (EC 5.3.1.1)	Tpi1	8.01248e+07	8.53423e+07	8.17536e+07	5.54198e+07	4.79983e+07	3.95909e+07		0.578467	0.000986451	-0.789693903974963	3.00592
P04692	Tropomyosin alpha-1 chain (Alpha-tropomyosin) (Tropomyosin-1)	Tpm1 Alpha-tm Tpma	115266193	1.273e+08	9.02137e+07	7.5324e+07	8.3677e+07	6.76399e+07		0.681053	0.0203304	-0.554160861650024	1.69185
Q63610	Tropomyosin alpha-3 chain (Gamma-tropomyosin) (Tropomyosin-3) (Tropomyosin-5)	Tpm3 Tpm-5 Tpm5	6.45895e+08	6.50737e+08	6.50925e+08	5.08611e+08	5.09816e+08	5.10297e+08		0.784945	6.91571e-08	-0.349336748807657	7.16016
P09495	Tropomyosin alpha-4 chain (Tropomyosin-4) (TM-4)	Tpm4	2.18872e+07	1.59689e+07	1.59577e+07	2.25874e+07	1.9453e+07	11980776		1.00385	0.493021	0.00554914605843568	0.307134
E9PU02	Trafficking protein particle complex subunit 9	Trappc9	4.26265e+06	6.33663e+06	5.85978e+06	0	0	0		0	0.000470482	#NUM!	3.32746
G3V8D6	RING-type E3 ubiquitin transferase (EC 2.3.2.27)	Trim3	3.4093e+06	8.98466e+06	5.5753e+06	1.23926e+07	9.84784e+06	1.2202e+07		1.91674	0.0195556	0.938654951883355	1.70873
A0A8I6AS57	non-specific serine/threonine protein kinase (EC 2.7.11.1)	Trio	1.32614e+07	1.19274e+07	1.59212e+07	8.30047e+06	1.84004e+07	1.2082e+07		0.943393	0.409401	-0.0840694744773011	0.387851
P68370	Tubulin alpha-1A chain (EC 3.6.5.-) (Alpha-tubulin 1) (Tubulin alpha-1 chain) [Cleaved into: Detyrosinated tubulin alpha-1A chain]	Tuba1a Tuba1	5187845933	4805101696	4865175753	5042117055	5029914845	5107440323		1.02163	0.213458	0.0308697189732781	0.670688
Q6AYZ1	Tubulin alpha-1C chain (EC 3.6.5.-) (Alpha-tubulin 6) (Tubulin alpha-6 chain) [Cleaved into: Detyrosinated tubulin alpha-1C chain]	Tuba1c Tuba6	5.08744e+07	7.83287e+07	6.27921e+07	7.42556e+07	8.48677e+07	9.81219e+07		1.33985	0.0538621	0.422073898564042	1.26872
Q5XIF6	Tubulin alpha-4A chain (EC 3.6.5.-) (Alpha-tubulin 4) (Tubulin alpha-4 chain)	Tuba4a Tuba4	1.67468e+08	1.53074e+08	1.66512e+08	206966050	1.80383e+08	1.51843e+08		1.10705	0.176853	0.146718008886625	0.752387
P85108	Tubulin beta-2A chain	Tubb2a	5493192955	5537452803	5023048680	4539569928	5065235613	5035529404		0.91196	0.0588533	-0.132956782768993	1.23023
Q3KRE8	Tubulin beta-2B chain (T beta-15)	Tubb2b Tubb2a	1.46744e+08	1.94349e+08	186969293	1.86114e+08	1.46005e+08	1.84006e+08		0.977395	0.424951	-0.032985941039983	0.371661
Q4QRB4	Tubulin beta-3 chain (Neuron-specific class III beta-tubulin)	Tubb3	3.6678e+08	3.40415e+08	3.53011e+08	328781938	3.296e+08	3.13662e+08		0.916845	0.0165927	-0.125250355286197	1.78008
B4F7C2	Tubulin beta chain	Tubb4a Tubb4	3.99892e+08	3.30756e+08	3.36769e+08	2.50435e+08	2.99386e+08	2.49294e+08		0.748643	0.0158238	-0.417649868174411	1.80069
G3V7C6	Tubulin beta chain	Tubb4b	3.08374e+08	2.62082e+08	2.65918e+08	2.60216e+08	2.20872e+08	2.17181e+08		0.834877	0.0426533	-0.26036504035966	1.37005
P69897	Tubulin beta-5 chain	Tubb5	1247674470	1163312541	1088555208	9.74328e+08	9.54516e+08	1078952077		0.859483	0.0261966	-0.218459518789274	1.58176
P85834	Elongation factor Tu, mitochondrial	Tufm	1.29855e+07	1.11665e+07	7.93057e+06	4.28378e+06	9.13805e+06	8.0532e+06		0.669368	0.0826115	-0.579128275294226	1.08296
Q5RJR2	Twinfilin-1	Twf1 Ptk9	3.93646e+07	5.14629e+07	6.48572e+07	31551453	2.75643e+07	3.70261e+07		0.617542	0.0324609	-0.695391226660816	1.48864
P11232	Thioredoxin (Trx)	Txn Txn1	6.62961e+06	7.58853e+06	7.66344e+06	4.33378e+06	3.31432e+06	3.39694e+06		0.504764	0.000749464	-0.986317943920725	3.12525
Q5U300	Ubiquitin-like modifier-activating enzyme 1 (EC 6.2.1.45) (Ubiquitin-activating enzyme E1)	Uba1 Ube1	5.84902e+06	4.14109e+06	2.01235e+06	1.16795e+06	1.84214e+06	1.82056e+06		0.402471	0.0510962	-1.31304384743244	1.29161
Q00981	Ubiquitin carboxyl-terminal hydrolase isozyme L1 (UCH-L1) (EC 3.4.19.12) (Neuron cytoplasmic protein 9.5) (PGP 9.5) (PGP9.5) (Ubiquitin thioesterase L1)	Uchl1	1.15412e+07	8.37546e+06	8.75938e+06	8.29398e+06	4.91755e+06	6.83871e+06		0.699198	0.0543169	-0.516226630257926	1.26507
A0A8I5ZWH4	Unc-13 homolog A	Unc13a	3.0742e+06	625146	1.73247e+06	2.24911e+06	3.13515e+06	1.63221e+06		1.29174	0.279919	0.369310559042591	0.552967
A0A0U1RS25	UPF1, RNA helicase and ATPase	Upf1	3.94104e+06	6.4445e+06	512434	1.23536e+08	1.28211e+08	1.26726e+08		34.7288	3.13514e-07	5.11805947160787	6.50374
Q68FY0	Cytochrome b-c1 complex subunit 1, mitochondrial (Complex III subunit 1) (Core protein I) (Ubiquinol-cytochrome-c reductase complex core protein 1)	Uqcrc1	2.86246e+06	2.938e+06	3.45148e+06	3.59898e+06	1.64819e+06	1.38554e+06		0.716899	0.146655	-0.480157378750768	0.833703
A0A8I6A888	Ubiquinol cytochrome c reductase core protein 2	Uqcrc2	3.15444e+06	3.94225e+06	7.40309e+06	2.01459e+06	1.63586e+06	3.00325e+06		0.458883	0.0641422	-1.1238030307051	1.19286
A0A0G2K2C7	ubiquitinyl hydrolase 1 (EC 3.4.19.12)	Usp9x	1.1467e+07	5.90769e+06	5.14442e+06	4.87627e+06	5.36584e+06	3.23113e+06		0.598302	0.111696	-0.741053238849431	0.951962
A0A8I5ZTR0	Vesicle-associated membrane protein 3	Vamp3	1.21072e+06	1.12392e+06	1.12316e+06	0	0	0		0	1.20743e-06	#NUM!	5.91814
A0A8I6GB84	Voltage-dependent anion channel 2	Vdac2	7.85244e+06	4.94035e+06	7.02338e+06	4.3755e+06	5.02848e+06	2.96736e+06		0.624305	0.0394874	-0.679676438125438	1.40354
A0A0G2JSR0	Voltage-dependent anion channel 3	Vdac3	3.69153e+06	5.54103e+06	1.42838e+06	0	0	0		0	0.0202046	#NUM!	1.69455
B5DFJ4	Vacuolar protein sorting-associated protein 18 homolog	Vps18	378053	531834	557064	0	0	0		0	0.000471959	#NUM!	3.3261
P62762	Visinin-like protein 1 (VILIP) (21 kDa CABP) (Neural visinin-like protein 1) (NVL-1) (NVP-1)	Vsnl1 Visl1	1.59637e+06	1.69983e+06	1.81637e+06	0	0	0		0	5.74703e-06	#NUM!	5.24056
Q5BJU7	Actin-binding protein WASF1 (Protein WAVE-1) (Wiskott-Aldrich syndrome protein family member 1) (WASP family protein member 1)	Wasf1 Wave1	9.65696e+06	6.6103e+06	7.77233e+06	6.11696e+06	5.70802e+06	6.53609e+06		0.763785	0.0542914	-0.388762096162884	1.26527
Q5RKI0	WD repeat-containing protein 1	Wdr1	5.20383e+07	5.15683e+07	5.21051e+07	3.10665e+07	1.69462e+07	1.84085e+07		0.426566	0.00133909	-1.22916047341425	2.87319
G3V9M3	WD repeat domain 47	Wdr47	8.68346e+07	7.9027e+07	8.17386e+07	6.41569e+07	9.41747e+07	9.03471e+07		1.00436	0.486116	0.00626989103199185	0.31326
Q9ERH3	WD repeat-containing protein 7 (TGF-beta resistance-associated protein TRAG)	Wdr7 Trag	3.14644e+06	4.34226e+06	2.24398e+06	2.4634e+06	2.22632e+06	1.30219e+06		0.615649	0.0754808	-0.69981949941676	1.12216
D4A9D7	Protein Wnt	Wnt8a	2.48552e+06	2.72669e+06	2.33223e+06	0	0	0		0	1.2853e-05	#NUM!	4.891
Q3ZAV2	Y box binding protein 1 (Ybx1 protein)	Ybx1	4.41143e+06	4.96413e+06	5.68274e+06	3.07815e+07	3.00355e+07	3.14917e+07		6.13009	6.63064e-07	2.61590744234388	6.17844
A0A8I6GMK2	Tyrosine 3-monooxygenase/tryptophan 5-monooxygenase activation protein, beta	Ywhab	1.49714e+07	5.84324e+06	1.3647e+07	3.95623e+06	3.41432e+06	3.68503e+06		0.320809	0.0260713	-1.64021524699666	1.58384
P62260	14-3-3 protein epsilon (14-3-3E) (Mitochondrial import stimulation factor L subunit) (MSF L)	Ywhae	1.12826e+08	1.20164e+08	1.27273e+08	8.6003e+07	9.54471e+07	9.15953e+07		0.757904	0.00216343	-0.39991352374895	2.66486
P61983	14-3-3 protein gamma [Cleaved into: 14-3-3 protein gamma, N-terminally processed]	Ywhag	6.81024e+07	6.63835e+07	7.35445e+07	6.62228e+07	7.32203e+07	8.21032e+07		1.06497	0.212488	0.0908140032188742	0.672665
P68511	14-3-3 protein eta	Ywhah	3.82261e+07	3.32902e+07	4.78875e+07	4.03301e+07	3.85886e+07	3.71716e+07		0.97225	0.406733	-0.040600844146724	0.39069
P68255	14-3-3 protein theta (14-3-3 protein tau)	Ywhaq	4.74752e+07	46996319	5.12896e+07	3.89491e+07	3.0656e+07	2.83328e+07		0.671907	0.00517389	-0.573667290511439	2.28618
P63102	14-3-3 protein zeta/delta (Mitochondrial import stimulation factor S1 subunit) (Protein kinase C inhibitor protein 1) (KCIP-1)	Ywhaz Msfs1	2.5257e+08	2.37132e+08	2.2575e+08	1.75061e+08	1.63882e+08	164589340		0.703796	0.000590968	-0.506769864637646	3.22844

## Sheet: Fig2B_TIA1  interactors Volcano
Gene Names	pvalue TIA1/1GST	FC TIA1/1GST		-LOG10(p-value)	Log2（FC）	-LOG10(p-value)	Log2（FC）
Ablim2	0.0248394	0.832503		1.60486	-0.264472751198994	1.60486	-0.264473
Actn2	0.0270123	0.844628		1.56844	-0.24361262304013	1.56844	-0.243613
Actn4	0.00367216	0.920976		2.43508	-0.118764475226796	2.43508	-0.118764
Afdn	0.00730794	0.410792		2.1362	-1.28352062970717	2.1362	-1.28352
Camk2g	0.00175411	0.732003		2.75594	-0.450079087710652	2.75594	-0.450079
Dbn1	6.81379e-05	0.828684		4.16661	-0.271106055556543	4.16661	-0.271106
Dclk1	0.000687513	0.758516		3.16272	-0.398748547576501	3.16272	-0.398749
Gda	0.00461475	0.73444		2.33585	-0.445282829316171	2.33585	-0.445283
Mapre3	0.183772	0.739543		0.735721	-0.435293559870723	0.735721	-0.435294
Mapt	0.000804207	0.523563		3.09463	-0.933564946422528	3.09463	-0.933565
Mprip	0.00387289	0.857337		2.41196	-0.222066317016432	2.41196	-0.222066
Myh10	0.00125637	0.895661		2.90088	-0.15897523580395	2.90088	-0.158975
Myh11	0.000583451	0.725665		3.234	-0.462625285102725	3.234	-0.462625
Myh14	0.222873	0.94872		0.651943	-0.0759456930206979	0.651943	-0.0759457
Myh9	0.00530081	0.875653		2.27566	-0.19156921527327	2.27566	-0.191569
Myo18a	0.000636263	0.75512		3.19636	-0.405221562918053	3.19636	-0.405222
Myo5a	0.120306	0.957854		0.919712	-0.0621228070166553	0.919712	-0.0621228
Myo6	0.00263786	0.891863		2.57875	-0.165105738692947	2.57875	-0.165106
Sptbn2	0.000139024	0.884943		3.85691	-0.176343180895179	3.85691	-0.176343
Tia1	3.23948e-06	1754.97		5.48952	10.7772282161822	5.48952	10.7772
Tpm1	0.418413	0.988073		0.378395	-0.0173098503697734	0.378395	-0.0173099
Tpm3 Tpm3_v1	0.00246425	0.537833		2.60832	-0.894768874541111	2.60832	-0.894769
Abcc9 Sur2	0.252557	0.644209		0.59764	-0.634400312671797	0.59764	-0.6344
Abi1	0.0839893	0.74654		1.07578	-0.421708077582096	1.07578	-0.421708
Ablim1 AABR07007032.1	0.000348516	0.722866		3.45778	-0.468199976704157	3.45778	-0.4682
Ablim3	0.000286762	0.472741		3.54248	-1.08087777900169	3.54248	-1.08088
Abr	0.167518	0.694503		0.775938	-0.525946658270098	0.775938	-0.525947
Abraxas2 Fam175b	0.132477	1.17248		0.877859	0.229558450422364	0.877859	0.229558
Acly	0.200895	1.2354		0.697031	0.304975029678215	0.697031	0.304975
Aco2	0.00367119	0.380487		2.43519	-1.3940800217319	2.43519	-1.39408
Acta1 Acta	0.00759769	0.482542		2.11932	-1.05127266800672	2.11932	-1.05127
Acta2 Actsa Actvs	0.00933348	0.716062		2.02996	-0.481844196341578	2.02996	-0.481844
Actb	0.00121486	0.752745		2.91548	-0.409766527387901	2.91548	-0.409767
Actbl2	0.000638746	0.166488		3.19467	-2.58650729166271	3.19467	-2.58651
Actn1	0.0497738	0.706686		1.303	-0.500858152402281	1.303	-0.500858
Actr1a Ctrn1	0.000379754	0.647972		3.4205	-0.625995734059313	3.4205	-0.625996
Actr2 Arp2	0.000201517	0.698378		3.69569	-0.517919336306273	3.69569	-0.517919
Actr3	0.00647478	0.878513		2.18878	-0.186865258736653	2.18878	-0.186865
Actr3b	0.00261846	0.665582		2.58195	-0.587311946916627	2.58195	-0.587312
Add1	0.0147224	0.822572		1.83202	-0.281786437658365	1.83202	-0.281786
Add2	0.16571	0.929495		0.780651	-0.105480643415276	0.780651	-0.105481
Add3	0.00347747	0.600067		2.45874	-0.736804257584892	2.45874	-0.736804
Adgrb3	0.00115766	0		2.93642	#NUM!	2.93642	#NUM!
Afap1	0.00747143	0.583309		2.1266	-0.777668953910539	2.1266	-0.777669
Agap2 Centg1	0.0760505	0.756783		1.1189	-0.402048737618337	1.1189	-0.402049
Agap3	0.00873181	0.453262		2.0589	-1.14158210662178	2.0589	-1.14158
Ajm1	0.474133	0.985811		0.324099	-0.0206169118363308	0.324099	-0.0206169
Akap2	0.173724	0.926323		0.76014	-0.110413487269501	0.76014	-0.110413
Alb	0.014955	1.33714		1.82521	0.419147406693966	1.82521	0.419147
Aldoa	0.00160823	0		2.79365	#NUM!	2.79365	#NUM!
Alg2	0.150381	0.851421		0.822808	-0.232055517544579	0.822808	-0.232056
Amot	0.0102414	0.646481		1.98964	-0.629319301023844	1.98964	-0.629319
Ank2	0.000473023	0.811739		3.32512	-0.300912289580894	3.32512	-0.300912
Ank3	0.222519	0.800801		0.652633	-0.320484069756774	0.652633	-0.320484
Anxa6	0.0210901	0.482132		1.67592	-1.05249856832937	1.67592	-1.0525
Anxa7	0.0118222	2.31162		1.9273	1.20890192317721	1.9273	1.2089
Ap2a1	0.0904687	1.35394		1.0435	0.437162196541822	1.0435	0.437162
Ap2a2	0.0302428	0.779186		1.51938	-0.359959528540142	1.51938	-0.35996
Ap2b1	0.0270844	0.782478		1.56728	-0.353877066689192	1.56728	-0.353877
Ap2m1	0.193987	0.779088		0.712226	-0.360142269366606	0.712226	-0.360142
Apc	0.234543	1.2469		0.629777	0.318350333090225	0.629777	0.31835
Appl2	0.475423	0.982182		0.32292	-0.0259383849698068	0.32292	-0.0259384
Arf2	0.0236104	0.635226		1.6269	-0.654658592365244	1.6269	-0.654659
Arf5	0.0124543	0.58007		1.90468	-0.785701762683033	1.90468	-0.785702
Arfgef3 RGD1309903	0.00929515	0.515862		2.03174	-0.954942065792081	2.03174	-0.954942
Arhgap21	0.0139883	0.685863		1.85423	-0.544007662223302	1.85423	-0.544008
Arhgap23	0.205687	0.711706		0.686793	-0.490646817325442	0.686793	-0.490647
Arhgap24 DR-NR#2	0.00432272	1.38624		2.36424	0.471173992073806	2.36424	0.471174
Arhgap32	0.426917	0.960982		0.369656	-0.0574182084594379	0.369656	-0.0574182
Arhgap39	0.463033	0.979107		0.334388	-0.030462176965243	0.334388	-0.0304622
Arhgef11	0.0388315	0.656932		1.41082	-0.606184349965711	1.41082	-0.606184
Arhgef17	0.00282518	0		2.54895	#NUM!	2.54895	#NUM!
Arhgef2	0.0245416	0.817808		1.6101	-0.29016556593852	1.6101	-0.290166
Arhgef7	0.00284309	0.322376		2.54621	-1.63318571403259	2.54621	-1.63319
Arpc1a	9.30742e-05	0.729326		4.03117	-0.455364672995709	4.03117	-0.455365
Arpc2	7.94468e-05	0.429866		4.09992	-1.21804220870163	4.09992	-1.21804
Arpc3	0.075017	1.1321		1.12484	0.179004183428983	1.12484	0.179004
Arpc4	0.000560784	0.60836		3.2512	-0.717002370813893	3.2512	-0.717002
Arpc5	0.080579	0.628592		1.09378	-0.669804704755078	1.09378	-0.669805
Arpc5l	0.0516412	0.716073		1.287	-0.481821146547151	1.287	-0.481821
Arvcf	0.378118	1.0612		0.422373	0.0856998644879025	0.422373	0.0856999
Asrgl1 Alp Gliap Hiob	0.0445548	0.560768		1.35111	-0.834523245512561	1.35111	-0.834523
Atad3 Atad3a	0.167518	0.702968		0.77594	-0.508470083720815	0.77594	-0.50847
Atp1a1	0.0233418	0.659283		1.63187	-0.601029539623128	1.63187	-0.60103
Atp1a3	0.00448769	0.63943		2.34798	-0.645141987646156	2.34798	-0.645142
Atp1b1	0.0145288	0.590765		1.83777	-0.759343090863302	1.83777	-0.759343
Atp2a2	0.00259338	0.567074		2.58613	-0.818390280730086	2.58613	-0.81839
Atp2b1	0.247527	0.788825		0.606378	-0.342223571037072	0.606378	-0.342224
Atp2b2	0.00279372	0.259451		2.55382	-1.9464648376075	2.55382	-1.94646
Atp5f1a Atp5a1	0.33403	0.948392		0.476214	-0.0764442245561088	0.476214	-0.0764442
Atp5f1b Atp5b	0.000966457	0.659573		3.01482	-0.600395483769687	3.01482	-0.600395
Atp6v1a	0.00940862	0		2.02647	#NUM!	2.02647	#NUM!
Atp6v1b2 Atp6b2 Vat2	0.0175011	0.576802		1.75694	-0.793852867814632	1.75694	-0.793853
Atxn2l	0.0624979	1.77999		1.20413	0.831870453082413	1.20413	0.83187
Baiap2	0.0101806	0.637394		1.99223	-0.649742621573364	1.99223	-0.649743
Bcas1	0.019451	1.06128		1.71106	0.0858024291185259	1.71106	0.0858024
Bdh1	0.0165808	0.594415		1.78039	-0.750458536105336	1.78039	-0.750459
Bicd2	0.0213741	0		1.67011	#NUM!	1.67011	#NUM!
Bin1	6.67694e-05	0.298503		4.17542	-1.74418052741594	4.17542	-1.74418
Bsn	0.47253	1.01959		0.32557	0.0279933318026868	0.32557	0.0279933
Btbd8 Kiaa1107	0.0611106	2.02526		1.21388	1.01810365126408	1.21388	1.0181
C1qbp Gc1qbp	0.424729	0.977611		0.371888	-0.0326678888983718	0.371888	-0.0326679
C2cd2l	0.00461261	0.499826		2.33605	-1.00050237044975	2.33605	-1.0005
Cald1	0.383245	0.945814		0.416523	-0.0803709394818587	0.416523	-0.0803709
Calm2	0.414687	0.964265		0.382279	-0.0524982187698903	0.382279	-0.0524982
Camk2a	0.0152916	0.853897		1.81555	-0.227866088849806	1.81555	-0.227866
Camk2b	0.00614638	0.902345		2.21138	-0.148248533960081	2.21138	-0.148249
Camk2d	0.20185	0.922599		0.694972	-0.116225145007377	0.694972	-0.116225
Camkv	0.0307615	0.817421		1.51199	-0.290848416381013	1.51199	-0.290848
Camsap2	0.00547388	0.592803		2.2617	-0.754376269406375	2.2617	-0.754376
Camsap3	0.234035	1.18809		0.630719	0.248649616310437	0.630719	0.24865
Capn2	6.6156e-07	60.7541		6.17943	5.92491007015367	6.17943	5.92491
Capza1	0.00115262	0.490295		2.93831	-1.02827795073161	2.93831	-1.02828
Capza2	0.00359156	0.640774		2.44472	-0.642113481913282	2.44472	-0.642113
Capzb	0.00846463	0.86273		2.07239	-0.213019776010823	2.07239	-0.21302
Carmil3 Lrrc16b	0.0613761	0.75675		1.212	-0.402110824568777	1.212	-0.402111
Cars1 Cars	0.438205	0.961818		0.358323	-0.056164764535073	0.358323	-0.0561648
Caskin1	0.144052	1.33247		0.84148	0.414098265179089	0.84148	0.414098
Cbr1l2 Cbr1 Cbr1l1 LOC102556347	0.413858	1.07674		0.383148	0.106665765864719	0.383148	0.106666
Ccar2 RGD1309922	0.00051103	47.9849		3.29155	5.58450870702861	3.29155	5.58451
Ccdc177	0.0684889	1.34924		1.16438	0.432145202454629	1.16438	0.432145
Ccdc88a	0.305013	1.15607		0.515682	0.209234618407536	0.515682	0.209235
Cct2	0.230464	0.71651		0.637396	-0.480941123946073	0.637396	-0.480941
Cct3	0.0212404	2.29846		1.67284	1.20066507479073	1.67284	1.20067
Cct4	0.000878345	0		3.05633	#NUM!	3.05633	#NUM!
Cct8	0.0729136	1.40662		1.13719	0.492231750896399	1.13719	0.492232
Cdc42bpa	0.000470454	0		3.32748	#NUM!	3.32748	#NUM!
Cdc42bpb	0.0197679	0.605846		1.70404	-0.722975888262933	1.70404	-0.722976
Cdh2	0.00459993	0.155392		2.33725	-2.68601830548226	2.33725	-2.68602
Cdk5 Cdkn5 PSSALRE	0.489666	1.00928		0.3101	0.0133199835708403	0.3101	0.01332
Cdkl5	0.0611568	0.401169		1.21356	-1.31771908811938	1.21356	-1.31772
Cep170	0.395678	0.966403		0.402658	-0.0493030920267414	0.402658	-0.0493031
Cep170b	0.409391	1.09881		0.387861	0.135937357344773	0.387861	0.135937
Cfl1	0.0165096	0.79435		1.78226	-0.332153741011004	1.78226	-0.332154
Cfl2	0.0126575	0.602956		1.89765	-0.729875972833738	1.89765	-0.729876
Clasp2	0.238742	0.813286		0.62207	-0.298164585023184	0.62207	-0.298165
Clip2	0.174027	0.632661		0.759383	-0.660496345183697	0.759383	-0.660496
Cltc	0.0408074	0.602932		1.38926	-0.729932440046499	1.38926	-0.729932
Cmas	0.454814	1.00687		0.342166	0.00988415163908958	0.342166	0.00988415
Cnksr2	0.47253	1.02342		0.325571	0.0333996006423825	0.325571	0.0333996
Cnp Cnp1	0.00371127	0.41568		2.43048	-1.26645588442588	2.43048	-1.26646
Cnrip1	0.0380323	1.52637		1.41985	0.610100530470712	1.41985	0.610101
Cntn1	0.314552	1.15799		0.502308	0.211626493787581	0.502308	0.211626
Copa	0.0298153	0.374271		1.52556	-1.41784626159069	1.52556	-1.41785
Coro1a Coro1	0.141776	0.806369		0.848399	-0.310488314060837	0.848399	-0.310488
Coro1b	0.0066302	0.47201		2.17847	-1.08310979597265	2.17847	-1.08311
Coro1c	0.00340195	0.766471		2.46827	-0.383696557198007	2.46827	-0.383697
Coro2a	3.35255e-05	0.635021		4.47462	-0.655123306818515	4.47462	-0.655123
Coro2b	0.00908095	0.660072		2.04187	-0.599304043485179	2.04187	-0.599304
Cpne5	0.267947	1.09739		0.57195	0.134074025248956	0.57195	0.134074
Cpne7	0.228431	1.10249		0.641246	0.140762914771901	0.641246	0.140763
Cracd RGD1311575	0.00239178	0.702408		2.62128	-0.509619345310924	2.62128	-0.509619
Cracdl	0.11279	0.651934		0.947731	-0.617201496448565	0.947731	-0.617201
Crmp1	0.00127286	0.623103		2.89522	-0.6824567491556	2.89522	-0.682457
Crocc	0.0478301	0.779148		1.3203	-0.360030861355648	1.3203	-0.360031
Csnk1e Ck1e-2	0.496803	1.0031		0.303816	0.00447170893693261	0.303816	0.00447171
Ctnna1	0.28676	0.766945		0.542481	-0.382804996900577	0.542481	-0.382805
Ctnna2	0.285591	1.09582		0.544255	0.132006420202116	0.544255	0.132006
Ctnnb1	0.00345856	0.732589		2.4611	-0.448923907906733	2.4611	-0.448924
Ctnnd1	0.0296343	0.766287		1.5282	-0.384043039271269	1.5282	-0.384043
Ctnnd2	2.77781e-06	44.7848		5.5563	5.48493749357338	5.5563	5.48494
Cttn	0.00167583	0.576787		2.77577	-0.793889297990527	2.77577	-0.793889
Cttnbp2	0.00265161	0.625148		2.57649	-0.677730506341762	2.57649	-0.677731
Cul1	0.000409585	0		3.38766	#NUM!	3.38766	#NUM!
Cul3	0.00345068	2.632		2.4621	1.39615739360651	2.4621	1.39616
Cyfip2	0.0687568	0.899876		1.16268	-0.152201999719685	1.16268	-0.152202
Dbnl Sh3p7	0.0484222	0.722652		1.31496	-0.468626635871107	1.31496	-0.468627
Dclk2 Dcamkl2 Dck2	0.138641	0.890118		0.858109	-0.16793089418038	0.858109	-0.167931
Dctn1	0.00277064	0.523938		2.55742	-0.932532978736071	2.55742	-0.932533
Dctn2	0.00227618	0.34743		2.64279	-1.52520394159265	2.64279	-1.5252
Dctn3	0.259036	1.04294		0.586639	0.0606504150869942	0.586639	0.0606504
Dcx	0.0145481	0.600078		1.83719	-0.736777006449441	1.83719	-0.736777
Ddx1	0.00226858	3.03824		2.64425	1.60323514082039	2.64425	1.60324
Ddx3x	0.00570557	2.28922		2.2437	1.19485778612461	2.2437	1.19486
Ddx5	1.38977e-05	4.70058		4.85706	2.23283754155467	4.85706	2.23284
Diras1	0.00229245	0.650554		2.6397	-0.62025825633716	2.6397	-0.620258
Dlg1	0.370378	0.829221		0.431355	-0.270170848255915	0.431355	-0.270171
Dlg2	0.00198231	0.777779		2.70283	-0.362568683702103	2.70283	-0.362569
Dlg3 Dlgh3	0.304595	1.23934		0.516277	0.309571684896759	0.516277	0.309572
Dlg4 Dlgh4 Psd95	0.368926	0.934149		0.433061	-0.0982747453310896	0.433061	-0.0982747
Dlgap2	0.122169	0.840292		0.913039	-0.251038118104991	0.913039	-0.251038
Dlgap4	0.0343028	0.776277		1.46467	-0.365356866919807	1.46467	-0.365357
Dlst	9.89766e-06	0		5.00447	#NUM!	5.00447	#NUM!
Dmtn	0.0113019	0.66526		1.94685	-0.588009054287183	1.94685	-0.588009
Dmxl2	0.0536505	0.428922		1.27043	-1.22121201753507	1.27043	-1.22121
Dnaja1 Hsj2 Rdj1	0.494197	1.00414		0.3061	0.00595925138907287	0.3061	0.00595925
Dnaja2	0.0847554	2.43173		1.07183	1.28198481198216	1.07183	1.28198
Dnm1	0.0137604	0.429623		1.86137	-1.21885768648192	1.86137	-1.21886
Dnpep	0.0558148	0.65804		1.25325	-0.603752181681168	1.25325	-0.603752
Dock7	0.163968	1.32667		0.785241	0.407810073818821	0.785241	0.40781
Dpf2	0.103941	1.41841		0.983213	0.504277109371306	0.983213	0.504277
Dpysl2	0.000146334	0.69673		3.83466	-0.521328258001667	3.83466	-0.521328
Dpysl3 Crmp4	0.000725471	0.58952		3.13938	-0.762388104399479	3.13938	-0.762388
Dpysl5 Ulip6	0.0157796	0.50893		1.80191	-0.974460794384605	1.80191	-0.974461
Dst	0.071273	1.07694		1.14707	0.106934999362921	1.14707	0.106935
Dstn	0.00186452	0.386901		2.72943	-1.36996489804537	2.72943	-1.36996
Dync1h1	0.0846829	1.08313		1.0722	0.115209975506176	1.0722	0.11521
Dync1i1	0.0384206	0.549177		1.41544	-0.864656860473776	1.41544	-0.864657
Dynll2 Dlc2	0.0457356	0.334855		1.33975	-1.57838998720262	1.33975	-1.57839
Eef1a2 Kcnq2	0.026992	0.842083		1.56877	-0.2479664814086	1.56877	-0.247966
Eef1b2	0.0168847	0.845811		1.77251	-0.241593621535515	1.77251	-0.241594
Eef1g	0.0647619	0.903716		1.18868	-0.146059128197018	1.18868	-0.146059
Eef2	0.111757	0.870485		0.951726	-0.200108927500571	0.951726	-0.200109
Elavl1 Hur	1.25086e-05	57.2663		4.90279	5.83961404869614	4.90279	5.83961
Elavl3	7.41468e-05	21.6659		4.12991	4.43735389554068	4.12991	4.43735
Elavl4 Hud	3.37669e-05	12.7556		4.47151	3.67305743053474	4.47151	3.67306
ENSRNOG00000062895	0.00151962	2.48098		2.81827	1.31091199871029	2.81827	1.31091
ENSRNOG00000064986	0.13362	0.687591		0.874129	-0.540377972922666	0.874129	-0.540378
Epb41l1	0.0742895	0.549208		1.12907	-0.864575098718834	1.12907	-0.864575
Epb41l3	0.0270276	0.687824		1.56819	-0.53988771923019	1.56819	-0.539888
Epdr1 Epdr2 Merp1 Merp2	0.000454317	0		3.34264	#NUM!	3.34264	#NUM!
Epm2aip1	0.207707	1.16125		0.682549	0.215677226801175	0.682549	0.215677
Erc1	0.215053	0.519527		0.667454	-0.94472844788479	0.667454	-0.944728
Erc2	0.0202261	0.523407		1.69409	-0.933995540134226	1.69409	-0.933996
Etl4	0.404239	1.08524		0.393362	0.118013249209918	0.393362	0.118013
Evi5l	0.0160245	0.510056		1.79522	-0.971271923695484	1.79522	-0.971272
Exoc4	0.0414034	1.73407		1.38296	0.794163467647792	1.38296	0.794163
Fam120c FAM120C	6.57054e-05	11.7862		4.1824	3.55902834151673	4.1824	3.55903
Fam131b	0.000843827	0		3.07375	#NUM!	3.07375	#NUM!
Fam98a	0.281011	1.11019		0.551276	0.150811062598296	0.551276	0.150811
Farp1	0.314476	1.07555		0.502413	0.105074278567395	0.502413	0.105074
Fasn	0.349007	1.17475		0.457165	0.232351022647611	0.457165	0.232351
Fbxo30	0.0508693	1.92502		1.29354	0.944872862761594	1.29354	0.944873
Fbxo41	0.257388	1.32431		0.589412	0.405243233195317	0.589412	0.405243
Fbxw8	0.0733426	0.72771		1.13464	-0.458563983664437	1.13464	-0.458564
Flii	0.0239514	0.873779		1.62067	-0.194658997912129	1.62067	-0.194659
Flt3lg Rpl13a	0.198165	1.22353		0.702973	0.291046434234072	0.702973	0.291046
Fmr1	0.000157944	2.46832		3.8015	1.30352776364063	3.8015	1.30353
Fscn1	0.130002	0.945317		0.88605	-0.081130329873114	0.88605	-0.0811303
Fxr2	0.000378609	0		3.42181	#NUM!	3.42181	#NUM!
Gabarapl1	0.000277054	0		3.55744	#NUM!	3.55744	#NUM!
Gabarapl2 Gef2	0.412744	0.923432		0.384319	-0.114922677830937	0.384319	-0.114923
Gabra3	0.436332	1.04064		0.360183	0.0574692070518752	0.360183	0.0574692
Gak	0.0386981	0.692611		1.41231	-0.529882141651664	1.41231	-0.529882
Gap43	0.0355018	0.679914		1.44975	-0.556575521768432	1.44975	-0.556576
Gapdh Gapd	0.00474963	0.882596		2.32334	-0.180174690642919	2.32334	-0.180175
Gipc1	0.231205	0.928141		0.636004	-0.107584236771016	0.636004	-0.107584
Git1	0.0914514	1.94978		1.03881	0.963308093478032	1.03881	0.963308
Gja1 Cxn-43	0.36452	1.13918		0.438278	0.187992604757519	0.438278	0.187993
Glrx3 Picot Txnl2	0.487688	0.987119		0.311858	-0.0187045930695262	0.311858	-0.0187046
Glul	0.0036032	0.521263		2.44331	-0.939916281611451	2.44331	-0.939916
Gnao1 Gna0 Gnao	0.00814286	0.834479		2.08922	-0.261052869449032	2.08922	-0.261053
Gnas	0.043832	0.712141		1.35821	-0.489764518335257	1.35821	-0.489765
Gnaz	0.160478	1.35689		0.794585	0.440302004846591	0.794585	0.440302
Gnb1	0.0224587	0.546327		1.64861	-0.87216430763731	1.64861	-0.872164
Gnb2	0.00776901	0.663414		2.10963	-0.592018694460425	2.10963	-0.592019
Gpd2	0.00100032	0		2.99986	#NUM!	2.99986	#NUM!
Gphn	0.479559	0.983797		0.319158	-0.0235678593068306	0.319158	-0.0235679
Gpm6a m6a	0.00468557	0.450873		2.32924	-1.14920706552076	2.32924	-1.14921
Gprasp1	0.165688	0.856823		0.780708	-0.222930432751863	0.780708	-0.22293
Grin1 NMDAR1	0.0651847	0.585443		1.18585	-0.772399255936125	1.18585	-0.772399
Grin2b	0.146187	1.1066		0.83509	0.146128289657311	0.83509	0.146128
Grk2	0.460463	1.03874		0.336805	0.0548401377567817	0.336805	0.0548401
Grpel1	0.490017	1.00517		0.309789	0.00744020530619058	0.309789	0.00744021
Gsk3b	0.00572486	0.377387		2.24223	-1.40588161395495	2.24223	-1.40588
Gsn	0.00149718	0.85713		2.82473	-0.222413531057738	2.82473	-0.222414
Gsta3 Gstyc1	0.00295071	0.791805		2.53007	-0.336783611919882	2.53007	-0.336784
Gsta4	0.00108592	0.685258		2.9642	-0.545279865486084	2.9642	-0.54528
Gsta6	2.37254e-05	0.500558		4.62479	-0.998391022665931	4.62479	-0.998391
Gstm1	0.00301759	0.746435		2.52034	-0.421911614246801	2.52034	-0.421912
Gstm2	0.0400426	0.705765		1.39748	-0.50274050681911	1.39748	-0.502741
Gstm4	0.000188807	0.616508		3.72398	-0.697808583525894	3.72398	-0.697809
Gstm5	1.91205e-06	0.594508		5.7185	-0.750231615617785	5.7185	-0.750232
Gstm6 Gstm2	0.000242768	0.529602		3.61481	-0.917019119329681	3.61481	-0.917019
Gstm7 Gstm3	6.22581e-05	0.770667		4.2058	-0.375820919747993	4.2058	-0.375821
Gstp1	0.24215	0.96225		0.615915	-0.0555169699335718	0.615915	-0.055517
Gstp3 RGD1307603	0.00727277	0.70573		2.1383	-0.502812359856537	2.1383	-0.502812
Gtf2i	0.00659759	0.821542		2.18061	-0.28359460106078	2.18061	-0.283595
H4f3 Hist1h1d LOC684828	0.00135962	3.15089		2.86658	1.65575784528113	2.86658	1.65576
Hacd3 LOC100365676	0.261453	0.764077		0.582606	-0.388210990704981	0.582606	-0.388211
Hadhb	0.0531609	0.413713		1.27441	-1.27329637370071	1.27441	-1.2733
Hdac6 LOC108348065	0.0872067	0.883537		1.05945	-0.178637336336983	1.05945	-0.178637
Hecw1	0.0139641	0.61146		1.85499	-0.709669946407145	1.85499	-0.70967
Hecw2	0.0920686	0.605395		1.03589	-0.724050660512015	1.03589	-0.724051
Herc2	0.313584	0.877404		0.503646	-0.188686626090172	0.503646	-0.188687
Hnrnpa2b1	0.000274243	78.3427		3.56186	6.29172677578564	3.56186	6.29173
Hnrnpa3 Hnrpa3	1.43543e-06	205.015		5.84302	7.67958873244932	5.84302	7.67959
Hnrnpc	2.61336e-06	484.308		5.5828	8.91978248954461	5.5828	8.91978
Hnrnph1	1.13266e-06	11.7391		5.9459	3.55324930257286	5.9459	3.55325
Hnrnpk	9.07916e-05	22.9586		4.04195	4.52096249754374	4.04195	4.52096
Hnrnpl Fblim1	1.03801e-06	52.7584		5.9838	5.7213278509849	5.9838	5.72133
Hnrnpll Hnrpll	0.0168748	13.6152		1.77276	3.76714479661681	1.77276	3.76714
Hnrnpm Hnrpm	5.67302e-06	37.7388		5.24619	5.23797574509815	5.24619	5.23798
Hnrnpu Hnrpu rCG_20317	1.06393e-07	37.4016		6.97309	5.2250294262001	6.97309	5.22503
Hnrnpul1	5.14459e-06	755.296		5.28865	9.56089862754316	5.28865	9.5609
Homer1	0.000449217	0.358877		3.34754	-1.47843669496484	3.34754	-1.47844
Hpgds Gsts Pgds Ptgds2	0.00117241	0.558898		2.93092	-0.839341968035299	2.93092	-0.839342
Hprt1	0.000378667	0.401917		3.42174	-1.31502930649097	3.42174	-1.31503
Hsp90aa1 Hsp86 Hspca	0.111866	0.878699		0.951304	-0.186559810849379	0.951304	-0.18656
Hsp90ab1	0.00387942	0.664034		2.41123	-0.590671556997961	2.41123	-0.590672
Hspa12a	0.0177957	0.558367		1.74969	-0.840713194419788	1.74969	-0.840713
Hspa4	0.100919	0.68953		0.996029	-0.536315722644944	0.996029	-0.536316
Hspa5	0.125806	1.13297		0.900299	0.180105106624008	0.900299	0.180105
Hspa8 Hsc70 Hsc73	0.00164958	0.752493		2.78263	-0.410249482006842	2.78263	-0.410249
Hspa9	0.139081	0.882444		0.856732	-0.180423404304992	0.856732	-0.180423
Hspd1 Hsp60	0.00242497	0.563076		2.61529	-0.828598781551499	2.61529	-0.828599
Hsph1 Hsp105 Hsp110	0.159026	0.628234		0.798532	-0.67062551513987	0.798532	-0.670626
Ikzf4	0.000186242	0		3.72992	#NUM!	3.72992	#NUM!
Ilf2	1.4338e-08	33.7949		7.84351	5.078733476121	7.84351	5.07873
Ina	0.270596	0.893859		0.567679	-0.161880283347909	0.567679	-0.16188
Ina Inexa	0.0270575	0.742488		1.56771	-0.429559951789937	1.56771	-0.42956
Inpp4a	0.0858918	10.4239		1.06605	3.3818215308377	1.06605	3.38182
Ipo5	0.234282	1.21216		0.630262	0.27758465502653	0.630262	0.277585
Ipo7	0.0510304	0.704179		1.29217	-0.505985412445497	1.29217	-0.505985
Ipo9	0.00661243	0.588277		2.17964	-0.765432499379196	2.17964	-0.765432
Iqsec1	0.370844	1.03732		0.430808	0.0528606643130309	0.430808	0.0528607
Itpka	0.321665	0.798148		0.492596	-0.325271905169428	0.492596	-0.325272
Jmy	0.0790219	0.694112		1.10225	-0.526759871849996	1.10225	-0.52676
Ka11 Krt16	0.00124769	0.591236		2.90389	-0.758193123963692	2.90389	-0.758193
Khdrbs1 Sam68	0.00165827	23.9958		2.78034	4.58471162355107	2.78034	4.58471
Khsrp	1.27258e-06	23.5442		5.89532	4.5572998403556	5.89532	4.5573
Kif1a	0.0256	0.431837		1.59176	-1.21144116262644	1.59176	-1.21144
Kif21b	0.000864063	0.681151		3.06345	-0.553952711423284	3.06345	-0.553953
Kif2a	0.381694	1.03674		0.418285	0.0520542647660903	0.418285	0.0520543
Kif3a	0.3124	0.916106		0.505289	-0.126413218397536	0.505289	-0.126413
Kif3b	0.263668	1.09889		0.578942	0.136047848300157	0.578942	0.136048
Kif5a	0.0902347	1.18973		1.04463	0.250638768125409	1.04463	0.250639
Kif5c Nkhc2	0.0215848	0.773342		1.66585	-0.370822325368658	1.66585	-0.370822
Kifap3	0.0598064	0.711471		1.22325	-0.491123596688001	1.22325	-0.491124
Klc1	0.000925619	0.244956		3.03357	-2.02940546918686	3.03357	-2.02941
Kpnb1	0.321518	0.879187		0.492795	-0.185757356424546	0.492795	-0.185757
Krt1	0.00321648	0.793647		2.49262	-0.33343153665053	2.49262	-0.333432
Krt10	0.0126787	0.792166		1.89693	-0.336124748688202	1.89693	-0.336125
Krt14 Ka14 Krt1-14	0.149141	0.684801		0.826404	-0.546243552737494	0.826404	-0.546244
Krt15 Ka15	0.00408469	0.566583		2.38884	-0.819639552745046	2.38884	-0.81964
Krt2	0.000120279	0.727907		3.91981	-0.458174923880784	3.91981	-0.458175
Krt42 Ka22	0.00353933	0.515574		2.45108	-0.955747751323031	2.45108	-0.955748
Krt5 Krt2-5	0.123219	0.840262		0.909323	-0.25108920132298	0.909323	-0.251089
Krt8 Krt2-8	0.00951287	0.567087		2.02169	-0.818357505953711	2.02169	-0.818358
Krt82	0.299285	1.0474		0.523915	0.0668090670892869	0.523915	0.0668091
Kxd1 Uba52	0.18717	0.931184		0.727764	-0.102861590962685	0.727764	-0.102862
Lama5	4.13421e-05	2.06347		4.38361	1.04507253231489	4.38361	1.04507
Lancl1	0.00275399	0.738132		2.56004	-0.43804843707904	2.56004	-0.438048
Lancl2	0.192225	0.959594		0.716191	-0.0595033172055271	0.716191	-0.0595033
Lasp1	0.00380957	1.63911		2.41912	0.712913265762133	2.41912	0.712913
Ldha	0.0131444	0.339479		1.88126	-1.55860787367193	1.88126	-1.55861
Lima1	0.000983078	0.490614		3.00741	-1.02734067367735	3.00741	-1.02734
Limch1	0.0154522	0.795099		1.81101	-0.330794096570962	1.81101	-0.330794
Lmo7	0.23916	0.960268		0.621312	-0.0584907283859965	0.621312	-0.0584907
LOC100360413	0.00100395	0.694791		2.99829	-0.525349683524162	2.99829	-0.52535
LOC100362453	0.403154	1.05742		0.394529	0.0805480654374872	0.394529	0.0805481
LOC100362479	0.000102728	24.3295		3.98831	4.60463455741788	3.98831	4.60463
LOC120093525	0.0152879	1.69428		1.81565	0.760670025056605	1.81565	0.76067
LOC120093742	0.0421873	0.88502		1.37482	-0.176218270921752	1.37482	-0.176218
Lrrc49	0.000194812	0		3.71038	#NUM!	3.71038	#NUM!
Lrrc7	0.0385733	0.774262		1.41371	-0.369106311060937	1.41371	-0.369106
Lrrfip1	0.000365501	0.616104		3.43711	-0.698753736535931	3.43711	-0.698754
Lrrfip2	3.9301e-05	0.596002		4.4056	-0.746610482585289	4.4056	-0.74661
Luzp1	0.00997749	0.542575		2.00098	-0.882105984279695	2.00098	-0.882106
Lzts1	0.167891	0.889005		0.774971	-0.169737287560551	0.774971	-0.169737
Macf1	0.0051372	0.859088		2.28927	-0.219122901529864	2.28927	-0.219123
Map1a	0.240341	0.739915		0.619172	-0.434567829893745	0.619172	-0.434568
Map1b	0.195357	0.927318		0.709172	-0.10886399373815	0.709172	-0.108864
Map2	0.019371	0.915625		1.71285	-0.127171170668796	1.71285	-0.127171
Map4	0.38435	0.976639		0.415273	-0.0341024968614248	0.415273	-0.0341025
Map4k4	0.00674284	5.67108		2.17116	2.50362463228212	2.17116	2.50362
Map6 Mtap6	0.100375	0.897976		0.998373	-0.155250858078141	0.998373	-0.155251
Map7d1	0.000558494	8.74111		3.25298	3.1278158532082	3.25298	3.12782
Mapk8ip1	0.103913	0.855597		0.98333	-0.224996618399211	0.98333	-0.224997
Mapk8ip3	0.189955	22.6692		0.72135	4.50266394950985	0.72135	4.50266
Mapre1	0.0323553	1.48622		1.49005	0.571647070297078	1.49005	0.571647
Mapre2	0.194847	0.683007		0.710306	-0.550027655134492	0.710306	-0.550028
Marcks	0.000838021	0.354302		3.07675	-1.4969492530942	3.07675	-1.49695
Mark1	0.0216253	0.693418		1.66504	-0.528203200573428	1.66504	-0.528203
Mark2	0.0135673	0.384032		1.86751	-1.3807033426145	1.86751	-1.3807
Mark3	0.245054	0.86642		0.610739	-0.206861209857045	0.610739	-0.206861
Mark4	0.399615	0.95855		0.398358	-0.0610745145392907	0.398358	-0.0610745
MAST1	0.0857576	0.559885		1.06673	-0.836796515525765	1.06673	-0.836797
Matr3	4.21862e-07	1010.67		6.37483	9.9810933154792	6.37483	9.98109
Mbp	0.0377489	1.51018		1.4231	0.594723221602258	1.4231	0.594723
Mcpt9	0.00883127	0.532907		2.05398	-0.908043723491069	2.05398	-0.908044
Mdh1	0.39502	1.07263		0.403381	0.101153654758873	0.403381	0.101154
Metap2 METAP2	0.00104284	0.304892		2.98178	-1.7136312085601	2.98178	-1.71363
Mgst3	0.00226949	0.48171		2.64407	-1.05376429054517	2.64407	-1.05376
Mical3	0.0613465	0.636356		1.21221	-0.652093938503674	1.21221	-0.652094
Mycbp2	0.0709098	0.732642		1.14929	-0.448819266707789	1.14929	-0.448819
Myl12b Mrlc2 Mrlcb Mylc2b	0.000895071	1.34845		3.04814	0.431297085229146	3.04814	0.431297
Myl6	0.00210089	0.85403		2.6776	-0.227641768103037	2.6776	-0.227642
Myl9	0.241725	1.46843		0.616679	0.55427478574364	0.616679	0.554275
Myo1b Myo1a Myr1	0.0670495	0.829353		1.1736	-0.269941332986951	1.1736	-0.269941
Myo1c	0.00391305	0.817223		2.40748	-0.291197868124829	2.40748	-0.291198
Myo1d	0.114873	1.12606		0.939783	0.171282775424211	0.939783	0.171283
Myo1e Myr3	0.147154	0.688751		0.832228	-0.537946593653673	0.832228	-0.537947
Myo1f	0.017972	1.43473		1.7454	0.520783146507445	1.7454	0.520783
Myo5b	0.000284099	0.768786		3.54653	-0.379345110668899	3.54653	-0.379345
Myo9a	0.000649645	0		3.18732	#NUM!	3.18732	#NUM!
Nap1l1	0.00281848	0.375824		2.54998	-1.41186968129471	2.54998	-1.41187
Nav1 LOC685707	0.0027793	0.642898		2.55606	-0.637337333230298	2.55606	-0.637337
Nbea	0.0233831	0.659269		1.6311	-0.601059875789352	1.6311	-0.60106
Ncam1	0.009893	0.392731		2.00467	-1.34838683934754	2.00467	-1.34839
Ncdn	0.00253619	0.66807		2.59582	-0.581928179078211	2.59582	-0.581928
Nckap1	0.000632139	0.456993		3.19919	-1.12975452117181	3.19919	-1.12975
Ndel1 Nude2 Nudel	0.0916654	0.581938		1.03779	-0.781061637739934	1.03779	-0.781062
Necab1	0.000566206	0.382405		3.24703	-1.3868285372165	3.24703	-1.38683
Nedd4	0.0413622	1.51817		1.3834	0.602337111990211	1.3834	0.602337
Nefl Nf68 Nfl	0.355452	0.843001		0.449219	-0.246393718849173	0.449219	-0.246394
Nefm Nef3 Nfm	0.1136	2.31664		0.944623	1.21203116748558	0.944623	1.21203
Neurl4	0.000147313	0		3.83176	#NUM!	3.83176	#NUM!
Nexn	0.0267163	0.715159		1.57322	-0.483664810983451	1.57322	-0.483665
Nono	0.00136004	4.21622		2.86645	2.07595047199606	2.86645	2.07595
Nrdc Nrd1	0.000795101	0		3.09958	#NUM!	3.09958	#NUM!
Nsf	0.0761706	0.881909		1.11821	-0.181297933043773	1.11821	-0.181298
Nufip2	0.324538	0.95285		0.488734	-0.0696793811999549	0.488734	-0.0696794
Oscp1	0.00180836	3.87979		2.74271	1.95597824071119	2.74271	1.95598
Otub1	0.0090447	0.388494		2.04361	-1.36403403875673	2.04361	-1.36403
Pabpc1 Pabp1	7.97729e-07	107.692		6.09814	6.75076452063515	6.09814	6.75076
Pacs1	0.0937221	0.816293		1.02816	-0.292840241178673	1.02816	-0.29284
Palm	0.390896	0.902439		0.407939	-0.148099187379042	0.407939	-0.148099
Pcbp1	0.0479042	0.71282		1.31963	-0.488389858260858	1.31963	-0.48839
Pcbp2	3.51305e-05	2.70543		4.45432	1.43585780586235	4.45432	1.43586
Pclo	0.278861	1.1168		0.554612	0.159372696579916	0.554612	0.159373
Pde1c	0.277808	0.858551		0.556255	-0.220024866513031	0.556255	-0.220025
Pde2a	0.0550631	0.488652		1.25914	-1.0331216207934	1.25914	-1.03312
Pdia3	0.438681	1.0294		0.357851	0.0418073923684743	0.357851	0.0418074
Pdia6	0.000470819	0		3.32715	#NUM!	3.32715	#NUM!
Pfkp	0.0108554	0.307974		1.96435	-1.69911868379837	1.96435	-1.69912
Pfn2	0.0182684	0.782832		1.7383	-0.353225555484769	1.7383	-0.353226
Pgam5	0.0107823	2.56947		1.96729	1.36147320956422	1.96729	1.36147
Phyhipl	2.89589e-06	0		5.53822	#NUM!	5.53822	#NUM!
Pik3r1	0.00806046	0.686779		2.09364	-0.542082732521414	2.09364	-0.542083
Pip4k2b	0.204425	0.847575		0.689466	-0.238587475708406	0.689466	-0.238587
Pithd1	0.0638418	0.696497		1.19489	-0.521811802570343	1.19489	-0.521812
Pja1	0.00462055	0		2.33531	#NUM!	2.33531	#NUM!
Pja2 Neurodap1	0.0331441	0		1.47959	#NUM!	1.47959	#NUM!
Pkm	0.00860092	0.476021		2.06546	-1.07090350012496	2.06546	-1.0709
Pkp4	0.0210339	0.718292		1.67708	-0.477357995669175	1.67708	-0.477358
Plec	0.492743	0.998177		0.307379	-0.0026319342699042	0.307379	-0.00263193
Plekha5	0.216174	0.881343		0.665196	-0.182225178979001	0.665196	-0.182225
Plppr4 Lppr4	0.282166	1.16856		0.549496	0.224730467163782	0.549496	0.22473
Ppfia2	0.179556	1.5357		0.745801	0.618897745162746	0.745801	0.618898
Ppfia3	0.0492309	0.387465		1.30776	-1.36786278889105	1.30776	-1.36786
Ppp1ca Ppp1a	0.00010488	0.647719		3.97931	-0.626560278904049	3.97931	-0.62656
Ppp1cb	0.0019327	0.59639		2.71384	-0.745673204333653	2.71384	-0.745673
Ppp1cc	0.157513	1.12988		0.802683	0.17617413567445	0.802683	0.176174
Ppp1r12a	0.030406	0.783869		1.51704	-0.351315745616583	1.51704	-0.351316
Ppp1r12b	0.112109	0.779335		0.950358	-0.359683916069158	0.950358	-0.359684
Ppp1r12c	0.0533308	0.552446		1.27302	-0.856094862751971	1.27302	-0.856095
Ppp1r18 RGD1309543	0.00162539	0		2.78904	#NUM!	2.78904	#NUM!
Ppp1r9a	0.000238579	0.76876		3.62237	-0.379394316597081	3.62237	-0.379394
Ppp1r9b Spino	0.000572932	0.85714		3.2419	-0.222397149755997	3.2419	-0.222397
Ppp2r1a	0.00385988	0.516549		2.41343	-0.953021813551683	2.41343	-0.953022
Ppp2r2a	0.034682	2.19185		1.4599	1.13214728235696	1.4599	1.13215
Ppp3ca	0.000232384	0.679947		3.63379	-0.556504915572813	3.63379	-0.556505
Ppp3cb	0.000146286	0.647668		3.8348	-0.626673640280937	3.8348	-0.626674
Ppp3r1 Cna2 Cnb	0.0275722	1.46399		1.55953	0.549909911660933	1.55953	0.54991
Prdx1l1	0.251812	0.949504		0.598923	-0.0747545386556993	0.598923	-0.0747545
Prdx2	0.136043	0.76591		0.866325	-0.38475229478021	0.866325	-0.384752
Prdx5	0.0254632	0.388248		1.59409	-1.36494800167741	1.59409	-1.36495
Prkacb	0.0207783	0.401015		1.68239	-1.31827034777579	1.68239	-1.31827
Prkar2b	0.0495727	0.473868		1.30476	-1.07744258872861	1.30476	-1.07744
Prkcb	0.237506	0.791133		0.624325	-0.338008270879121	0.624325	-0.338008
Prkcg Pkcc Pkcg Prkcc	0.20704	0.886742		0.683946	-0.173413848260165	0.683946	-0.173414
Prps1	1.3958e-05	0		4.85518	#NUM!	4.85518	#NUM!
Prr36 RGD1566084	0.00219325	0.498448		2.65891	-1.00448613625069	2.65891	-1.00449
Prss1 Trp1 Try1 Tryp1	0.000268512	0.555491		3.57104	-0.848165470088767	3.57104	-0.848165
Psd	0.47503	0.98469		0.323279	-0.0222587183118731	0.323279	-0.0222587
Psmc5	0.323417	0.940891		0.490237	-0.0878998707359023	0.490237	-0.0878999
Psmg1	0.216034	1.26728		0.665478	0.341740517278911	0.665478	0.341741
Ptk7	0.222394	1.74041		0.652877	0.799425927933026	0.652877	0.799426
Ptprz1	0.0894756	0.40554		1.0483	-1.30208262946638	1.0483	-1.30208
Pura LOC102557111	9.30622e-05	3.4499		4.03123	1.78655648149105	4.03123	1.78656
Purb	4.1396e-05	7.61313		4.38304	2.92849062123555	4.38304	2.92849
Pygb	0.148007	0.670974		0.829718	-0.575670578850358	0.829718	-0.575671
Rab14	0.0209773	1.40638		1.67825	0.491985893534447	1.67825	0.491986
Rab3a	0.0053491	0.40374		2.27172	-1.30850107229594	2.27172	-1.3085
Rac1	7.97522e-05	0		4.09826	#NUM!	4.09826	#NUM!
Rack1 Gnb2l1	0.00426394	1.80961		2.37019	0.855681797825023	2.37019	0.855682
Rapgef2 Pdzgef1	8.79153e-05	0		4.05594	#NUM!	4.05594	#NUM!
Rasal2	0.0454352	0.691508		1.34261	-0.532181461330231	1.34261	-0.532181
Rbm14	0.00506629	8.11762		2.29531	3.02105648499637	2.29531	3.02106
RGD1306271	2.79515e-07	0		6.5536	#NUM!	6.5536	#NUM!
RGD1561919	0.000250247	2.36083		3.60163	1.23929129544506	3.60163	1.23929
RGD1562402	0.177637	1.55456		0.750466	0.636507443826088	0.750466	0.636507
RGD1564606	0.00421186	2.51577		2.37553	1.33100153192059	2.37553	1.331
Rims1	0.244613	0.818686		0.611521	-0.288617973450366	0.611521	-0.288618
Rnf14	0.0159947	1.32616		1.79602	0.407254295109313	1.79602	0.407254
Rnf31	2.08343e-06	0		5.68122	#NUM!	5.68122	#NUM!
Rnpep	0.0514444	1.2146		1.28866	0.280485621772225	1.28866	0.280486
Rph3a	0.0436233	1.6504		1.36028	0.722811831264605	1.36028	0.722812
Rpl10	2.03038e-05	0		4.69242	#NUM!	4.69242	#NUM!
Rpl10a	0.0911033	2.56943		1.04047	1.36145022972343	1.04047	1.36145
Rpl11	0.193065	1.4172		0.714296	0.503041070894453	0.714296	0.503041
Rpl17	0.000275089	6.24315		3.56053	2.64227484161338	3.56053	2.64227
Rpl18	0.0365343	4.10642		1.4373	2.03787958990979	1.4373	2.03788
Rpl19	0.0136626	4.01568		1.86447	2.00564532573762	1.86447	2.00565
Rpl26	2.86642e-05	5.26068		4.54266	2.39524831821617	4.54266	2.39525
Rpl3	0.0015908	5.12994		2.79838	2.35894284070842	2.79838	2.35894
Rpl31	0.000890911	0		3.05017	#NUM!	3.05017	#NUM!
Rpl4 Rpl1	0.0271394	2.39801		1.5664	1.26184007922127	1.5664	1.26184
Rpl5	0.0020212	3.34468		2.69439	1.74186607746688	2.69439	1.74187
Rpl6	0.000815007	4.6626		3.08884	2.22113318042301	3.08884	2.22113
Rpl7a	3.16451e-05	0		4.49969	#NUM!	4.49969	#NUM!
Rplp0 Arbp	0.0632096	1.29988		1.19922	0.378380275658847	1.19922	0.37838
Rps11	0.125349	2.26742		0.901881	1.1810495233166	0.901881	1.18105
Rps13	0.0377777	1.54395		1.42276	0.626630249497613	1.42276	0.62663
Rps15al4	0.000154887	0		3.80998	#NUM!	3.80998	#NUM!
Rps16	0.00350762	1.7826		2.45499	0.833982879880721	2.45499	0.833983
Rps19	0.00133527	13.3672		2.87443	3.74063034097427	2.87443	3.74063
Rps2	0.00115636	7.21404		2.93691	2.85080735537827	2.93691	2.85081
Rps24	4.00761e-05	5.85032		4.39711	2.54851500878518	4.39711	2.54852
Rps3	0.272807	1.23743		0.564144	0.307352113092276	0.564144	0.307352
Rps3a Fte-1 Fte1	0.00466303	2.13285		2.33133	1.09278227405527	2.33133	1.09278
Rps4x Rps4x-ps9	0.34631	1.06586		0.460535	0.0920244208976368	0.460535	0.0920244
Rps5	0.0038008	2.99573		2.42013	1.58290871868014	2.42013	1.58291
Rps6	0.000241929	5.31075		3.61631	2.40891618806458	3.61631	2.40892
Rps8	0.00121711	2.29246		2.91467	1.19689919600187	2.91467	1.1969
Rps9	0.207846	2.58355		0.682259	1.36935397219246	0.682259	1.36935
Rpsa	0.050402	2.63584		1.29755	1.39826095139152	1.29755	1.39826
Rtn1	0.000863677	0		3.06365	#NUM!	3.06365	#NUM!
Rtn3	0.0140948	0.473998		1.85094	-1.07704793137581	1.85094	-1.07705
Rufy3	0.0499292	0.441716		1.30165	-1.17880902284403	1.30165	-1.17881
Sarm1	0.0893428	0.606324		1.04894	-0.721839243470451	1.04894	-0.721839
Scamp5	0.00358827	0.609462		2.44512	-0.714391946398249	2.44512	-0.714392
Scrib	0.13502	0.76228		0.869601	-0.391607000804705	0.869601	-0.391607
Sec16a	0.256421	1.17348		0.591047	0.230787209940541	0.591047	0.230787
Sema4g	0.171563	1.18338		0.765575	0.242910376624467	0.765575	0.24291
Septin11 Sept11	0.19283	1.25036		0.714826	0.322349094569656	0.714826	0.322349
Septin5 Sept5	0.0140393	0.659343		1.85266	-0.600898671702288	1.85266	-0.600899
Septin7 Sept7	0.164442	1.83579		0.783988	0.876400291204971	0.783988	0.8764
Serbp1	0.026941	2.55343		1.56959	1.35243409712926	1.56959	1.35243
Sestd1	0.407313	0.945061		0.390071	-0.0815198901518225	0.390071	-0.0815199
Sfpq	0.000401078	3.94823		3.39677	1.98120658005609	3.39677	1.98121
Sgip1	0.0014978	0.427653		2.82455	-1.22548886539595	2.82455	-1.22549
Sh3bgrl2	0.000995187	0.40463		3.0021	-1.30532403505806	3.0021	-1.30532
Sh3glb2	0.437112	0.95073		0.359407	-0.072892851667756	0.359407	-0.0728929
Shank2	0.116867	1.20927		0.932307	0.27413992825142	0.932307	0.27414
Shfl	0.00444903	2.97428		2.35173	1.5725422328813	2.35173	1.57254
Shtn1	0.117883	0.7071		0.92855	-0.500014114516042	0.92855	-0.500014
Sipa1	4.44675e-05	0.0866921		4.35196	-3.52795547760813	4.35196	-3.52796
Sipa1l1	0.00108018	0.711426		2.9665	-0.491213661410814	2.9665	-0.491214
Sipa1l2	0.372728	0.87355		0.428608	-0.195037648882031	0.428608	-0.195038
Sipa1l3	0.0448057	1.78519		1.34867	0.836079264972739	1.34867	0.836079
Skp1	0.479709	1.00902		0.319022	0.0129504821599227	0.319022	0.0129505
Slc1a2 Eaat2 Glt1	0.190659	1.59698		0.719742	0.675345750266752	0.719742	0.675346
Slc1a3	0.498843	0.998824		0.302036	-0.001697263152714	0.302036	-0.00169726
Slc25a11	0.120231	1.17139		0.919985	0.228226595886288	0.919985	0.228227
Slc25a12	0.249552	0.857935		0.602839	-0.221060492295779	0.602839	-0.22106
Slc25a22 Gc1	0.18171	0.884784		0.74062	-0.176602971194728	0.74062	-0.176603
Slc25a4 Aac1 Ant1	0.413035	1.00795		0.384013	0.0114263705500359	0.384013	0.0114264
Slc25a48	0.0129875	0.400484		1.88647	-1.32018527961111	1.88647	-1.32019
Slc25a5 Ant2	0.00356929	0.690121		2.44742	-0.535078947415137	2.44742	-0.535079
Slc6a11 Gabt3 Gat-3 Gat-b	0.0617437	0.337087		1.20941	-1.5688064943002	1.20941	-1.56881
Smap1	0.0234118	0.783826		1.63057	-0.351394747167251	1.63057	-0.351395
Snap91	0.150666	0.684026		0.821985	-0.547877083471627	0.821985	-0.547877
Snx27 Mrt1	0.378591	0.951785		0.42183	-0.0712927120086496	0.42183	-0.0712927
Soga3	0.370561	1.10373		0.431141	0.142393212079494	0.431141	0.142393
Sorbs1	0.00205914	0.667112		2.68631	-0.583998697673098	2.68631	-0.583999
Sorbs2	0.0315761	0.79509		1.50064	-0.330810170599456	1.50064	-0.33081
Specc1	0.164186	0.726088		0.784663	-0.461783434566509	0.784663	-0.461783
Specc1l	0.0622027	0.861974		1.20619	-0.214283786339898	1.20619	-0.214284
Spire1	0.00870836	0		2.06006	#NUM!	2.06006	#NUM!
Sptan1	0.155212	1.0653		0.809074	0.0912650019121679	0.809074	0.091265
Sptan1 Spna2 Spta2	0.001313	0.951674		2.88174	-0.0714598940058754	2.88174	-0.0714599
Sptb	0.0415968	1.09246		1.38094	0.127574814797505	1.38094	0.127575
Sptbn1	1.07888e-05	0.918251		4.96703	-0.123039109357988	4.96703	-0.123039
Sptbn4	0.00166975	0.596136		2.77735	-0.74628579693675	2.77735	-0.746286
Sqstm1 Zip	0.160932	0.600123		0.793358	-0.73666926683681	0.793358	-0.736669
Src	0.00100621	0.601047		2.99731	-0.73444959563654	2.99731	-0.73445
Srcin1	0.000139323	0.787528		3.85598	-0.344596768598886	3.85598	-0.344597
Srgap2	0.281424	0.956084		0.550639	-0.0647905737383139	0.550639	-0.0647906
Srgap3	0.42937	0.916514		0.367169	-0.125770393976786	0.367169	-0.12577
Sri	0.0319502	1.58795		1.49553	0.667169032962167	1.49553	0.667169
Srsf1	0.00682942	1.56788		2.16562	0.648815284882609	2.16562	0.648815
Ssh2	0.00238483	0.403417		2.62254	-1.30965534995671	2.62254	-1.30966
Strn	0.000712887	0		3.14698	#NUM!	3.14698	#NUM!
Stx1a	0.00022397	0		3.64981	#NUM!	3.64981	#NUM!
Stxbp1 Unc18a	0.000362683	0.182018		3.44047	-2.4578447325752	3.44047	-2.45784
Sucla2 SUCLA2	0.0582913	0.752705		1.2344	-0.409842784277628	1.2344	-0.409843
Sv2a Sv2	0.0154954	1.29085		1.8098	0.368323391903697	1.8098	0.368323
Svil	0.00279965	0.758337		2.5529	-0.399088261595373	2.5529	-0.399088
Syn1	0.00117836	0.609766		2.92872	-0.713672981866258	2.92872	-0.713673
Syncrip	5.16915e-05	59.1566		4.28658	5.88646620257504	4.28658	5.88647
Syngap1	0.193573	1.23412		0.713155	0.303481954271339	0.713155	0.303482
Synj1	0.042431	0		1.37232	#NUM!	1.37232	#NUM!
Synpo Myoz3	0.25572	0.86651		0.592235	-0.206711520376511	0.592235	-0.206712
Syp	0.00562111	0.465798		2.25018	-1.1022251374904	2.25018	-1.10223
Taf3 Atp5c1 Atp5f1c	0.00245037	0.404448		2.61077	-1.3059751268118	2.61077	-1.30598
Tagln3 Np25	0.0404119	0.812981		1.39349	-0.29870696524612	1.39349	-0.298707
Tanc2	0.0233148	0.802699		1.63237	-0.317068508208281	1.63237	-0.317069
Tardbp	0.000189036	11.1804		3.72346	3.48290173212067	3.72346	3.4829
Tjp1	0.113188	0.910241		0.946198	-0.135678758830747	0.946198	-0.135679
Tjp2	0.0494413	0.633485		1.30591	-0.658617494031208	1.30591	-0.658617
Tmod1	0.16395	0.769049		0.785287	-0.378852043094445	0.785287	-0.378852
Tmod2	0.185218	0.929994		0.732317	-0.104707370904713	0.732317	-0.104707
Tmpo Slc25a3	0.00606435	0.69167		2.21722	-0.531844888161491	2.21722	-0.531845
Tollip	0.444949	1.0256		0.35169	0.0364613481681888	0.35169	0.0364613
Tom1l2	0.0678382	0.613725		1.16853	-0.704336426289956	1.16853	-0.704336
Tpi1	0.000986451	0.578467		3.00592	-0.789693903974963	3.00592	-0.789694
Tpm1 Alpha-tm Tpma	0.0203304	0.681053		1.69185	-0.554160861650024	1.69185	-0.554161
Tpm3 Tpm-5 Tpm5	6.91571e-08	0.784945		7.16016	-0.349336748807657	7.16016	-0.349337
Tpm4	0.493021	1.00385		0.307134	0.00554914605843568	0.307134	0.00554915
Trappc9	0.000470482	0		3.32746	#NUM!	3.32746	#NUM!
Trim3	0.0195556	1.91674		1.70873	0.938654951883355	1.70873	0.938655
Trio	0.409401	0.943393		0.387851	-0.0840694744773011	0.387851	-0.0840695
Tuba1a Tuba1	0.213458	1.02163		0.670688	0.0308697189732781	0.670688	0.0308697
Tuba1c Tuba6	0.0538621	1.33985		1.26872	0.422073898564042	1.26872	0.422074
Tuba4a Tuba4	0.176853	1.10705		0.752387	0.146718008886625	0.752387	0.146718
Tubb2a	0.0588533	0.91196		1.23023	-0.132956782768993	1.23023	-0.132957
Tubb2b Tubb2a	0.424951	0.977395		0.371661	-0.032985941039983	0.371661	-0.0329859
Tubb3	0.0165927	0.916845		1.78008	-0.125250355286197	1.78008	-0.12525
Tubb4a Tubb4	0.0158238	0.748643		1.80069	-0.417649868174411	1.80069	-0.41765
Tubb4b	0.0426533	0.834877		1.37005	-0.26036504035966	1.37005	-0.260365
Tubb5	0.0261966	0.859483		1.58176	-0.218459518789274	1.58176	-0.21846
Tufm	0.0826115	0.669368		1.08296	-0.579128275294226	1.08296	-0.579128
Twf1 Ptk9	0.0324609	0.617542		1.48864	-0.695391226660816	1.48864	-0.695391
Txn Txn1	0.000749464	0.504764		3.12525	-0.986317943920725	3.12525	-0.986318
Uba1 Ube1	0.0510962	0.402471		1.29161	-1.31304384743244	1.29161	-1.31304
Uchl1	0.0543169	0.699198		1.26507	-0.516226630257926	1.26507	-0.516227
Unc13a	0.279919	1.29174		0.552967	0.369310559042591	0.552967	0.369311
Upf1	3.13514e-07	34.7288		6.50374	5.11805947160787	6.50374	5.11806
Uqcrc1	0.146655	0.716899		0.833703	-0.480157378750768	0.833703	-0.480157
Uqcrc2	0.0641422	0.458883		1.19286	-1.1238030307051	1.19286	-1.1238
Usp9x	0.111696	0.598302		0.951962	-0.741053238849431	0.951962	-0.741053
Vamp3	1.20743e-06	0		5.91814	#NUM!	5.91814	#NUM!
Vdac2	0.0394874	0.624305		1.40354	-0.679676438125438	1.40354	-0.679676
Vdac3	0.0202046	0		1.69455	#NUM!	1.69455	#NUM!
Vps18	0.000471959	0		3.3261	#NUM!	3.3261	#NUM!
Vsnl1 Visl1	5.74703e-06	0		5.24056	#NUM!	5.24056	#NUM!
Wasf1 Wave1	0.0542914	0.763785		1.26527	-0.388762096162884	1.26527	-0.388762
Wdr1	0.00133909	0.426566		2.87319	-1.22916047341425	2.87319	-1.22916
Wdr47	0.486116	1.00436		0.31326	0.00626989103199185	0.31326	0.00626989
Wdr7 Trag	0.0754808	0.615649		1.12216	-0.69981949941676	1.12216	-0.699819
Wnt8a	1.2853e-05	0		4.891	#NUM!	4.891	#NUM!
Ybx1	6.63064e-07	6.13009		6.17844	2.61590744234388	6.17844	2.61591
Ywhab	0.0260713	0.320809		1.58384	-1.64021524699666	1.58384	-1.64022
Ywhae	0.00216343	0.757904		2.66486	-0.39991352374895	2.66486	-0.399914
Ywhag	0.212488	1.06497		0.672665	0.0908140032188742	0.672665	0.090814
Ywhah	0.406733	0.97225		0.39069	-0.040600844146724	0.39069	-0.0406008
Ywhaq	0.00517389	0.671907		2.28618	-0.573667290511439	2.28618	-0.573667
Ywhaz Msfs1	0.000590968	0.703796		3.22844	-0.506769864637646	3.22844	-0.50677

## Sheet: Fig2D_brain ANXA7 interacting p
Uniprot	Gene Names	GST Control-1	GST Control-2	GST Control-3	GST-ANXA7-1	GST-ANXA7-2	GST-ANXA7-3		FC A7/GST	p-value(A7/GST)	LOG2FC	-LOG10(p-value)
Q6KC51	Ablim2	220836160	1.96753e+08	2.16812e+08	2.04927e+08	1.78461e+08	2.07086e+08		0.930757	0.141909	-0.103522916448142	0.847989
Q6T487	Actn1	2.80675e+08	1.72255e+08	2.41745e+08	1.61539e+08	1.59942e+08	1.6393e+08		0.698759	0.046414	-0.517132760415901	1.33335
A0A8I5ZN92	Actn2	2.42954e+08	2.32841e+08	2.3095e+08	1.98953e+08	2.14668e+08	2.03089e+08		0.872607	0.00374119	-0.196595399751226	2.42699
A0A0G2K013	Actn4	1184256461	1199674900	1242355190	1076331230	1045029757	1104289420		0.889519	0.00270758	-0.16890284306427	2.56742
A0A8I5ZLU6	Afdn	5.06334e+06	3.8302e+06	5.37886e+06	4.11787e+06	433095	377710		0.345329	0.0392099	-1.53395560436507	1.4066
A0A8I6AAB5	Akap2	8.12651e+07	7.04866e+07	8.87951e+07	6.11471e+07	5.58735e+07	5.74473e+07		0.725297	0.00821916	-0.463356375841692	2.08517
A0A0G2JZ56	Ank2	5184104826	5133981122	5066515612	3866444152	3790509563	3915411727		0.752204	7.00906e-06	-0.410803292589179	5.15434
P11730	Camk2g	7.79465e+07	8.14693e+07	80178401	7.60308e+07	6.12835e+07	5.01175e+07		0.782288	0.0416747	-0.354227341216803	1.38013
A0A0H2UHL9	Dbn1	4264232764	4253988952	4209764862	3463097294	3284842701	3458073116		0.801856	7.99947e-05	-0.318584819249558	4.09694
A0A8I5ZWQ8	Dclk1	3.16738e+08	3.02536e+08	3.20531e+08	2.62146e+08	2.76174e+08	2.47011e+08		0.835631	0.00342881	-0.259061373225406	2.46486
A0A8I5ZXT2	Dmtn	7.16714e+07	5.70472e+07	6.27794e+07	4.5742e+07	4.5538e+07	4.26341e+07		0.699298	0.00588583	-0.516021078802332	2.23019
A0A8I5ZQD4	Dst	9.09735e+07	9.16856e+07	9.17922e+07	8.29968e+07	9.55696e+07	9.03136e+07		0.9797	0.319044	-0.0295885278445392	0.496149
Q9WTT6	Gda	128111123	1.12853e+08	1.30344e+08	1.0256e+08	1.02265e+08	1.01826e+08		0.825869	0.00863551	-0.276015182463342	2.06371
Q68FP1	Gsn	5.16422e+08	5.45998e+08	5.13963e+08	3.619e+08	3.64249e+08	3.58398e+08		0.687997	4.78851e-05	-0.539525553409911	4.3198
A0A8I5ZPV3	Lrrfip1	3.06921e+08	3.48392e+08	3.2799e+08	2.38027e+08	2.23017e+08	2.40434e+08		0.713388	0.00101665	-0.487240535999202	2.99283
A0A8I6AL32	Map4	3.23911e+07	3.1845e+07	3.71704e+07	2.72474e+07	2.81837e+07	3.26309e+07		0.868406	0.0669063	-0.203558724934309	1.17453
Q5XIT1	Mapre3	8.96454e+06	6.61865e+06	1.13147e+07	3.16009e+06	1.80073e+06	2.44096e+06		0.275181	0.00499806	-1.86154870116342	2.3012
A0A8J8XUY4	Mapt	2.29079e+07	2.14579e+07	2.03388e+07	1.36764e+07	1.25539e+07	1.1594e+07		0.584568	0.000361879	-0.774557181606019	3.44144
A0A8I5ZXY0	Mprip	1.53546e+08	1.39307e+08	1.48714e+08	1.29625e+08	1.2468e+08	1.30155e+08		0.870673	0.0068333	-0.199796455465146	2.16537
A0A8I5ZJL1	Myh10	26267566052	25115467367	25980033925	20609790362	19480595771	20676441801		0.785476	0.000221003	-0.348361012636952	3.6556
E9PTU4	Myh11	2.08881e+08	2.16477e+08	2.24386e+08	1.61213e+08	1.41972e+08	1.53759e+08		0.703268	0.000428582	-0.507852908371582	3.36797
F1LNF0	Myh14	4.2898e+08	3.61559e+08	3.71472e+08	3.25926e+08	3.05309e+08	2.86689e+08		0.789945	0.0135451	-0.340175561862538	1.86822
A0A8J8XU90	Myh9	6028325406	5600218512	6130658031	4623787155	4294605235	4500935636		0.755627	0.000778606	-0.404254322022009	3.10868
A0A8I5Y6H7	Myo18a	4945839970	4720815067	5024984479	3567601327	3503946989	3625695592		0.728118	8.37956e-05	-0.457756261417454	4.07678
A0A8I6A732	Myo5a	6317016103	6207658435	6152605786	5208058903	5035515452	5221433228		0.828012	7.7269e-05	-0.272276852724143	4.11199
P70569	Myo5b	2.80712e+07	2.93204e+07	2.72326e+07	1.73613e+07	2.4367e+07	2.1616e+07		0.748538	0.01447	-0.417851774860626	1.83953
A0A8I5ZWC2	Myo6	8.20899e+08	8.14545e+08	8.23223e+08	6.04844e+08	6.14404e+08	6.3698e+08		0.754973	1.72544e-05	-0.405502165627509	4.7631
Q6AYU2	Pcbp2	1.05669e+07	9.23454e+06	1.24638e+07	8.04482e+06	6.90711e+06	5.21627e+06		0.625075	0.0159029	-0.677898686160209	1.79852
F1LX07	Slc25a12	1.54739e+07	1.76462e+07	2.72679e+07	1.32596e+07	6.50285e+06	9.93043e+06		0.491702	0.0338833	-1.02414241305068	1.47001
F1M820	Sorbs1	5.20215e+07	4.89672e+07	5.43331e+07	3.04328e+07	3.16332e+07	3.91222e+07		0.651475	0.00224985	-0.618218955075767	2.64785
A0A8I6A0L7	Sptbn2	5150259429	5047448552	5113241561	4065584653	3990780337	4012752931		0.788267	4.25729e-06	-0.343243517818134	5.37087
A0A8I6AKZ8	Tia1	1.91972e+07	1.50811e+07	1.33515e+07	5.43942e+07	4.9977e+07	2.40876e+07		2.69703	0.0243159	1.43136930142532	1.61411
Q6AZ25	Tpm1	1.70359e+08	1.9488e+08	1.68626e+08	1.66348e+08	1.52494e+08	1.55103e+08		0.887764	0.0514685	-0.1717520454226	1.28846
A0A140TAF0	Tpm3 Tpm3_v1	8.11953e+07	9.53331e+07	9.87348e+07	5.28538e+07	5.38573e+07	6.41425e+07		0.620692	0.00288466	-0.688051518789403	2.53991
Q63563	Abcc9 Sur2	1.76448e+06	1.15714e+07	1.12537e+07	1.11114e+07	1.05472e+07	3.35146e+06		1.0171	0.487097	0.0244655119308794	0.312384
A0A8I6A592	Ablim1 AABR07007032.1	339539876	3.58375e+08	3.68559e+08	2.13124e+08	1.76598e+08	2.1571e+08		0.567696	0.000270848	-0.816810643927889	3.56727
A0A0G2K875	Ablim3	1.4582e+07	1.40738e+07	1.43758e+07	8.54099e+06	5.81636e+06	7.3611e+06		0.504709	0.000449635	-0.986476604086737	3.34714
A0A8I6A3Q6	Abr	986684	2.13548e+06	1.11994e+06	4.05757e+06	1.1707e+06	1.21271e+06		1.51834	0.256442	0.602498189224637	0.591011
D4A415	Abraxas2 Fam175b	2.0891e+06	1.05943e+06	1.20839e+06	6.10411e+06	5.84106e+06	5.26753e+06		3.95066	0.000226273	1.98209212867039	3.64537
G3V888	Acly	2.29781e+06	2.62389e+06	4.912e+06	4.81484e+06	1.8802e+06	3.32913e+06		1.01937	0.479848	0.027676343023247	0.318896
Q9ER34	Aco2	4.48907e+06	4.9421e+06	6.62991e+06	3.27258e+06	3.75834e+06	1.76606e+06		0.54772	0.0260955	-0.868489211198513	1.58344
P68136	Acta1 Acta	2419959296	3163201051	2531046343	1616283220	1981150593	2037940129		0.694507	0.0181046	-0.52593870688196	1.74221
P62738	Acta2 Actsa Actvs	4101347743	3618720984	3604939367	2718550612	2528552572	2988616391		0.727215	0.00406891	-0.459545468995949	2.39052
P60711	Actb	40756475698	44150221721	42415307609	34870808758	34112522735	33209504067		0.802633	0.000774065	-0.317187724683217	3.11122
D3ZRN3	Actbl2	8.04555e+07	6.42509e+07	8.87046e+07	5.23738e+07	4.80173e+07	4.3575e+07		0.616792	0.00867133	-0.697143062805728	2.06191
P85515	Actr1a Ctrn1	3.3991e+07	3.65743e+07	3.73761e+07	2.24922e+07	2.1029e+07	1.93783e+07		0.582719	0.000191894	-0.77912741828051	3.71694
Q5M7U6	Actr2 Arp2	2.78233e+08	2.57845e+08	2.73413e+08	1.85042e+08	1.85685e+08	1.85343e+08		0.686938	8.16371e-05	-0.54174762735789	4.08811
A0A0G2K1C0	Actr3	2.64477e+08	2.52586e+08	2.4822e+08	1.73456e+08	2.11591e+08	1.89514e+08		0.750783	0.00311631	-0.413532499465628	2.50636
F1LY09	Actr3b	9.08089e+07	8.11268e+07	7.87245e+07	5.36739e+07	6.60032e+07	6.76586e+07		0.747369	0.010708	-0.420107301794584	1.97029
Q63028	Add1	3.18188e+08	3.17182e+08	3.41002e+08	2.43094e+08	2.29266e+08	2.0883e+08		0.697675	0.000732344	-0.519372846786118	3.13528
F8WFS9	Add2	1.25156e+08	1.34406e+08	1.37549e+08	1.18512e+08	1.00728e+08	1.03844e+08		0.813587	0.0101991	-0.297631820387943	1.99144
Q62847	Add3	9.12184e+07	9.47251e+07	1.13418e+08	6.44893e+07	6.42521e+07	7.10994e+07		0.667558	0.00509934	-0.583035642713536	2.29249
D4A831	Adgrb3	934776	969797	1.31662e+06	1.01514e+06	1.27179e+06	1.46294e+06		1.16412	0.189088	0.219245407801623	0.723335
A0A8I6ALM6	Afap1	2.13362e+07	1.991e+07	2.71772e+07	1.53511e+07	1.37699e+07	1.46419e+07		0.639591	0.0111616	-0.644778256436359	1.95227
Q8CGU4	Agap2 Centg1	2.22919e+07	2.482e+07	3.3496e+07	1.33535e+07	1.69665e+07	2.09042e+07		0.635472	0.0360436	-0.654098873074779	1.44317
A0A0G2K2D4	Agap3	5.90042e+06	6.09748e+06	5.83713e+06	2.65519e+06	5.51026e+06	4.45381e+06		0.707555	0.0531963	-0.499085654538257	1.27412
A0A8I5ZXP9	Ajm1	2.7832e+06	4.77647e+06	3.25126e+06	3.18749e+06	3.02766e+06	2.26333e+06		0.784252	0.153926	-0.350610357637904	0.812687
A0A8L2R0P3	Aldoa	2.55261e+06	3.02294e+06	1.70859e+06	348346	828796	607632		0.245022	0.00547738	-2.02901734891207	2.26143
G3V6U3	Alg2	1.16424e+07	1.22775e+07	9.32123e+06	4.24963e+06	4.79249e+06	6.17113e+06		0.457664	0.00242903	-1.1276407905817	2.61457
A0A0G2JX94	Amot	2.68027e+06	2.4909e+06	2.00648e+06	199937	1.28087e+06	1.41656e+06		0.403666	0.0151515	-1.3087663996577	1.81954
A0A8I5ZUT6	Ank3	9.66673e+06	5.96041e+06	5.3233e+06	9.58305e+06	8.56753e+06	8.20708e+06		1.2581	0.135924	0.331241892407236	0.866704
A0A8I6G4G4	Anxa6	7.77665e+06	6.78113e+06	6.19453e+06	4.46755e+06	9.51713e+06	4.69812e+06		0.900276	0.353612	-0.151560877651065	0.451473
A0A8I5ZM12	Anxa7	7.12236e+07	6.15488e+07	5.12389e+07	26803649914	32158716598	29006848935		478.064	2.34179e-05	8.90106040090332	4.63045
D3ZUY8	Ap2a1	3.33963e+07	4.07229e+07	2.61969e+07	3.34655e+07	2.93949e+07	3.80275e+07		1.0057	0.485351	0.00820168171355069	0.313944
F7F1Y0	Ap2a2	1.63918e+07	1.65655e+07	1.29953e+07	8.28668e+06	1.11694e+07	7.79283e+06		0.592977	0.00823074	-0.753952384742208	2.08456
A0A8L2R7J3	Ap2b1	3.4995e+07	4.21879e+07	3.33084e+07	4.07909e+07	3.89413e+07	3.36903e+07		1.02653	0.395672	0.0377753045246149	0.402664
P84092	Ap2m1	1.95849e+07	1.91773e+07	9.78031e+06	1.23148e+07	1.70476e+07	1.32752e+07		0.878357	0.302593	-0.187121060669417	0.519141
A0A0G2K8G0	Apc	1.99464e+06	6.91245e+06	6.24837e+06	8.2051e+06	4.89162e+06	5.06499e+06		1.19836	0.311088	0.261063335456342	0.507117
B4F779	Appl2	5.01028e+06	4.00953e+06	6.02543e+06	1.8239e+06	5.51238e+06	2.74502e+06		0.670065	0.128383	-0.577626735807022	0.891493
A0A8I5ZKF2	Arf2	3.8012e+06	3.43725e+06	4.04359e+06	2.70612e+06	2.24968e+06	2.21061e+06		0.635206	0.0022261	-0.654704448821902	2.65246
P84083	Arf5	4.96164e+06	4.94799e+06	5.48928e+06	4.43908e+06	5.06911e+06	4.10208e+06		0.883846	0.0747553	-0.178133070859317	1.12636
D3ZF86	Arfgef3 RGD1309903	4.9443e+06	7.37256e+06	5.58744e+06	6.30463e+06	5.18113e+06	7.95319e+06		1.08571	0.330828	0.118644543834038	0.480398
A0A8I6GDA1	Arhgap21	8.35466e+06	8.01131e+06	1.00885e+07	5.40583e+06	4.10312e+06	6.46211e+06		0.603719	0.010167	-0.728050637211943	1.99281
F1M2D4	Arhgap23	1.09333e+07	1.06246e+07	3.81294e+06	8.78517e+06	8.07039e+06	5.0743e+06		0.864373	0.340203	-0.210274473435514	0.468262
Q5U2Z7	Arhgap24 DR-NR#2	1.90518e+06	2.26196e+06	2.03232e+06	916534	959621	951019		0.456036	0.000217514	-1.13278152827957	3.66251
F1MAK3	Arhgap32	6.11128e+06	8.51556e+06	9.20016e+06	9.51538e+06	6.60626e+06	6.21659e+06		0.937517	0.370455	-0.0930826527248825	0.431264
P81128	Arhgap35 Grlf1 P190A p190ARHOGAP	5.03425e+06	4.88001e+06	4.91816e+06	2.0024e+06	1.36149e+06	1.83154e+06		0.350276	4.15131e-05	-1.51343733772599	4.38182
F1LR18	Arhgap39	1.0915e+06	1.43631e+06	2.00147e+06	1.4199e+06	1.79903e+06	1.92113e+06		1.13485	0.270594	0.182500772331773	0.567682
A0A8I6A5B5	Arhgef11	1.90228e+06	2.01007e+06	1.37024e+06	217823	1.46461e+06	1.43641e+06		0.590399	0.0944745	-0.760236754975073	1.02469
A0A0G2JXT9	Arhgef17	4.27975e+06	2.39229e+06	2.74088e+06	2.10617e+06	2.8392e+06	2.42152e+06		0.782635	0.165675	-0.353589071249861	0.780744
A0A0G2K0V4	Arhgef2	2.10577e+07	1.79947e+07	2.17054e+07	8.57796e+06	1.21583e+07	4.24781e+06		0.411209	0.00478435	-1.28205766654881	2.32018
A0A8I6AP31	Arhgef7	1.13943e+07	7.98383e+06	8.10819e+06	1.54561e+06	1.3053e+06	522694		0.122738	0.00113356	-3.02635001041274	2.94555
Q99PD4	Arpc1a	1.68211e+08	1.62583e+08	1.63934e+08	1.36646e+08	1.25903e+08	1.19733e+08		0.77271	0.000999507	-0.37200191793218	3.00021
A0A0H2UHL5	Arpc2	1.76939e+08	1.72745e+08	1.81818e+08	1.27979e+08	1.33629e+08	1.25159e+08		0.727689	9.1203e-05	-0.458605899337427	4.03999
A0A8I5ZU90	Arpc3	5.95339e+07	5.0635e+07	5.75262e+07	4.65779e+07	4.33048e+07	4.31247e+07		0.79315	0.00833185	-0.33433478117475	2.07926
A0A8I5Y5E8	Arpc4	7.39841e+07	7.30716e+07	6.81334e+07	1.07469e+08	1.22108e+08	1.3401e+08		1.68961	0.00164978	0.756691408226427	2.78257
Q4KLF8	Arpc5	5.2099e+06	4.37694e+06	3.28628e+06	1.24788e+06	2.72046e+06	2.29161e+06		0.486281	0.0178825	-1.04013926976265	1.74757
A0A8L2QA00	Arpc5l	1.35519e+07	9.10589e+06	1.18019e+07	0	0	0		0	0.000443673	#NUM!	3.35294
B4F7F3	Arvcf	1.07703e+06	1.10007e+06	1.61539e+06	1.83867e+06	1.52723e+06	1.62483e+06		1.31595	0.0571573	0.396104884750041	1.24293
Q8VI04	Asrgl1 Alp Gliap Hiob	5.82369e+06	7.95483e+06	1.10752e+07	3.73071e+06	4.1822e+06	4.51015e+06		0.499847	0.0273894	-1.0004417148555	1.56242
Q3KRE0	Atad3 Atad3a	1.32341e+06	1.15387e+06	2.60204e+06	1.52508e+06	1.98865e+06	1.932e+06		1.07214	0.405818	0.100488752989951	0.391669
A0A8I5Y5B0	Atp1a1	1.72544e+07	2.27781e+07	1.74477e+07	9.72189e+06	1.31998e+07	1.69943e+07		0.69443	0.0511385	-0.526098542122472	1.29125
P06686	Atp1a2	1.14528e+06	1.38869e+06	1.5799e+06	1.76581e+06	1.49085e+06	1.59843e+06		1.18018	0.0863637	0.239005938704241	1.06367
A0A8L2QEN5	Atp1a3	1.66426e+08	1.39077e+08	1.52023e+08	1.11518e+08	1.03875e+08	115299010		0.722781	0.00394928	-0.46836927533556	2.40348
P07340	Atp1b1	2.2256e+07	1.91003e+07	1.44354e+07	1.0826e+07	6.63755e+06	1.0476e+07		0.500782	0.0122348	-0.997744836954857	1.9124
A0A8L2QDW2	Atp2a2	9.61275e+07	8.77596e+07	9.21121e+07	6.89211e+07	6.36374e+07	7.01477e+07		0.734445	0.000731173	-0.445274206113807	3.13598
A0A8L2QSH6	Atp2b1	7.51769e+06	1.80462e+07	1.09561e+07	1.1586e+07	2.78529e+06	7.46952e+06		0.598051	0.144643	-0.741659896530063	0.839702
P11506	Atp2b2	6.01013e+06	4.53152e+06	4.06427e+06	2.24621e+06	2.64374e+06	3.01678e+06		0.541337	0.011792	-0.885400956110125	1.92841
P15999	Atp5f1a Atp5a1	9.80421e+07	1.28698e+08	1.27427e+08	9.66178e+07	9.45791e+07	9.67001e+07		0.812883	0.0462882	-0.298880101399986	1.33453
G3V6D3	Atp5f1b Atp5b	9.76079e+07	8.52432e+07	9.07203e+07	3.99762e+07	6.23336e+07	7.01443e+07		0.63038	0.0128271	-0.665705435442141	1.89187
D4A133	Atp6v1a	4.97958e+06	1.91093e+06	5.13791e+06	0	0	0		0	0.00940862	#NUM!	2.02647
P62815	Atp6v1b2 Atp6b2 Vat2	7.43837e+06	7.75167e+06	8.2671e+06	5.03025e+06	5.29431e+06	3.15647e+06		0.574709	0.00482733	-0.799096982283861	2.31629
A0A8I5ZQ24	Atp6v1h	3.79288e+06	1.24498e+06	619632	2.15251e+06	753975	1.30644e+06		0.744661	0.335488	-0.425343331105966	0.474323
A0A0G2JYE0	Atxn2l	1.10751e+06	1.10219e+06	969361	0	0	0		0	9.80198e-06	#NUM!	5.00869
Q6GMN2	Baiap2	1.0141e+07	1.03036e+07	9.23618e+06	8.58825e+06	6.60706e+06	8.74378e+06		0.806552	0.0331718	-0.310161290874331	1.47923
A0A8I6A304	Basp1	261191	339007	355266	140081	218944	162807		0.546155	0.00896529	-0.872616497559259	2.04744
A0A0G2K079	Bcas1	324320	341090	329194	154442	191155	193294		0.541815	0.000180641	-0.884129045721819	3.74318
A0A0G2JSH2	Bdh1	2.63222e+07	2.15529e+07	1.86861e+07	6.52404e+06	5.9055e+06	5.69885e+06		0.272357	0.000983651	-1.87643014362307	3.00716
Q496Z1	Bicd2	7.35463e+06	1.9463e+07	7.90284e+06	4.18531e+07	3.22436e+07	3.43517e+07		3.12347	0.00372612	1.64315082086445	2.42874
F1LMX1	Bin1	3.94401e+06	3.84266e+06	3.85835e+06	974071	1.02199e+06	1.82975e+06		0.328536	0.000367354	-1.6058757309954	3.43491
A0A8I5Y6M7	Bscl2	1.32802e+07	1.4581e+07	1.37265e+07	6.38294e+06	6.37259e+06	7.35321e+06		0.483525	6.98382e-05	-1.04833689648553	4.15591
A0A0G2K1X6	Bsn	5.37827e+06	9.40991e+06	9.26343e+06	6.21252e+06	6.61791e+06	7.49741e+06		0.845176	0.208631	-0.242675930119453	0.680621
O35796	C1qbp Gc1qbp	1.88746e+06	1.96363e+06	2.5614e+06	1.97011e+06	3.2135e+06	2.7117e+06		1.23124	0.151917	0.300114098609938	0.818392
F7EUW3	C2cd2l	5.17442e+06	5.70304e+06	5.6226e+06	2.5555e+06	2.07742e+06	1.90222e+06		0.396068	0.00010063	-1.33618120795673	3.99727
A0A8I6GCL3	Cald1	382466	529599	485882	374426	365281	377997		0.799533	0.049915	-0.322771172863868	1.30177
A0A8I6GG73	Calm2	1.68738e+07	1.28771e+07	1.40592e+07	4.99136e+07	4.7844e+07	4.26485e+07		3.20489	9.91005e-05	1.68027277856907	4.00392
P11275	Camk2a	9.1153e+08	8.53251e+08	8.75993e+08	8.11024e+08	7.5516e+08	7.01323e+08		0.858653	0.0128683	-0.219853101742734	1.89048
G3V9G3	Camk2b	1582089231	1501429286	1553463806	1296292021	1234954804	1279333558		0.82178	0.000383787	-0.283175478037796	3.41591
A0A8I6A550	Camk2d	9.59562e+07	7.53377e+07	9.09227e+07	9.46669e+07	8.56914e+07	1.01188e+08		1.07372	0.223846	0.102612751144696	0.65005
A0A0G2K1R5	Camkv	5.74357e+07	5.53732e+07	5.91815e+07	4.67768e+07	4.32882e+07	5.05506e+07		0.817578	0.00577362	-0.290572009109777	2.23855
D4AEC2	Camsap2	6.98997e+06	5.83187e+06	6.51385e+06	6.80031e+06	6.49941e+06	5.83432e+06		0.989571	0.443106	-0.0151244879945608	0.353493
A0A8I6AHT4	Camsap3	5.8502e+06	7.89005e+06	6.27348e+06	3.83389e+07	3.13316e+07	3.73822e+07		5.34896	0.000109878	2.41925889433976	3.95909
Q07009	Capn2	247042	379734	371552	421757	357419	500489		1.28181	0.0954217	0.358181035485138	1.02035
A0A8L2Q6N7	Caprin1	1.53139e+06	1.24536e+06	1.4538e+06	845372	978995	1.09597e+06		0.690297	0.00876366	-0.534711101195056	2.05731
B2GUZ5	Capza1	1.01009e+08	9.36173e+07	113194021	5.5956e+07	5.68227e+07	6.12655e+07		0.565409	0.000842286	-0.822633754742835	3.07454
A0A8I6A4U7	Capza2	5.668e+08	4.68528e+08	5.33524e+08	3.00917e+08	307812366	2.8559e+08		0.570047	0.000805198	-0.810846782887043	3.0941
A0A8I6AWW7	Capzb	3.71492e+08	3.59157e+08	3.86222e+08	2.86427e+08	2.92291e+08	3.2111e+08		0.805669	0.00274933	-0.311741378308381	2.56077
A0A0H2UHV1	Carmil3 Lrrc16b	2.5495e+06	3.89033e+06	2.89412e+06	2.77327e+06	2.31483e+06	2.08845e+06		0.768865	0.0925016	-0.379196975144524	1.03385
A0A8I5Y9V4	Cars1 Cars	1.4712e+07	1.02793e+07	1.16801e+07	1.33336e+07	1.36528e+07	1.56897e+07		1.16375	0.126744	0.218776354921819	0.897071
A0A8J8XK13	Caskin1	1.30799e+07	1.1599e+07	1.49653e+07	1.48021e+07	1.09668e+07	1.09687e+07		0.926682	0.289542	-0.109853137453227	0.538289
A0A8I5XVU2	Cbr1l2 Cbr1 Cbr1l1 LOC102556347	1.95701e+07	1.66751e+07	8.91644e+06	2.42312e+07	2.07232e+07	2.0699e+07		1.45374	0.0570784	0.539774141677143	1.24353
F1LM55	Ccar2 RGD1309922	171960	159679	133047	131458	85976.9	59869.9		0.596756	0.0294749	-0.744786451900183	1.53055
D4A8V2	Ccdc177	6.95405e+06	1.07968e+07	8.87692e+06	1.12336e+07	1.34439e+07	1.18141e+07		1.37043	0.0318004	0.454633850073173	1.49757
A0A8I6A5W7	Ccdc88a	1.95784e+06	2.0893e+06	4.29098e+06	6.30018e+06	3.37602e+06	5.0883e+06		1.77072	0.0662997	0.824340134906681	1.17849
A0A8I6GLE7	Cct2	1.39016e+06	2.44236e+06	735072	2.04964e+06	1.52851e+06	2.13178e+06		1.2501	0.256833	0.322038011971926	0.590349
Q6P502	Cct3	1.07778e+06	1.47283e+06	2.80617e+06	731962	1.25376e+06	1.57438e+06		0.664597	0.179195	-0.58944886316356	0.746675
Q7TPB1	Cct4	1.00526e+06	1.62185e+06	1.34391e+06	1.37358e+06	1.30886e+06	1.32759e+06		1.00982	0.472838	0.0141025396588777	0.325288
D4ACB8	Cct8	5.18438e+06	2.22992e+06	4.59262e+06	5.65917e+06	5.8708e+06	3.84671e+06		1.28065	0.183967	0.356879481567875	0.73526
A0A8I6AWL9	Cdc42bpa	690212	538160	566297	0	0	0		0	0.000107082	#NUM!	3.97028
Q7TT49	Cdc42bpb	9.39184e+06	1.29044e+07	9.38933e+06	8.93398e+06	7.51303e+06	1.12452e+07		0.873969	0.225894	-0.194345182146942	0.646095
G3V803	Cdh2	5.2582e+06	2.98707e+06	3.53991e+06	565529	1.7474e+06	620768		0.248931	0.00988978	-2.00618199873906	2.00481
Q03114	Cdk5 Cdkn5 PSSALRE	1.1315e+06	1.38043e+06	2.99325e+06	1.42316e+06	2.69709e+06	1.17905e+06		0.962604	0.465733	-0.0549863383572069	0.331863
A0A8I5ZVL4	Cdkl5	189127	620378	641798	105639	163358	153831		0.291343	0.0410995	-1.77921022173481	1.38616
D3ZET9	Cep170	2.33093e+07	1.917e+07	2.34353e+07	2.3492e+07	1.84837e+07	1.6213e+07		0.882788	0.186217	-0.1798604681085	0.729981
D4A1G8	Cep170b	3.43702e+06	1.45674e+06	2.09244e+06	2.5425e+06	1.03928e+06	1.19578e+06		0.683858	0.192054	-0.548231433654172	0.716576
P45592	Cfl1	1.27879e+08	1.17566e+08	1.23345e+08	1.04963e+08	1.05463e+08	1.08063e+08		0.863606	0.00294652	-0.211554879578528	2.53069
M0RC65	Cfl2	3.37672e+07	3.97516e+07	4.73267e+07	3.68581e+07	4.47937e+07	3.27066e+07		0.946319	0.351777	-0.0796010938599	0.453732
A0A8L2UIH1	Clasp2	3.10631e+07	3.10332e+07	1.47214e+07	2.1561e+07	1.97767e+07	2.2442e+07		0.830274	0.236757	-0.268340680470468	0.625698
G3V949	Clip2	3.86652e+06	1.83909e+06	4.93531e+06	2.36741e+06	658113	2.38653e+06		0.508608	0.0899132	-0.975374541090842	1.04618
P11442	Cltc	6.22197e+07	6.10083e+07	5.72624e+07	4.62279e+07	2.4571e+07	3.32969e+07		0.576739	0.00849	-0.794010444218628	2.07109
Q5M963	Cmas	2.854e+06	2.76194e+06	3.27648e+06	2.85631e+06	3.16008e+06	3.31494e+06		1.04936	0.260247	0.0695064664254659	0.584614
Q9Z1T4	Cnksr2	1.31036e+07	1.25392e+07	1.25272e+07	1.25899e+07	9.67036e+06	1.26801e+07		0.915389	0.172568	-0.127543119542311	0.763039
P13233	Cnp Cnp1	1.72913e+07	1.53603e+07	2.02383e+07	1.13681e+07	1.42924e+07	1.33528e+07		0.737632	0.0247323	-0.439027577932851	1.60674
Q5M7A7	Cnrip1	5.73861e+06	4.82757e+06	9.6746e+06	6.6096e+06	5.41951e+06	6.39863e+06		0.910427	0.356659	-0.135385240794955	0.447746
A0A8L2R3Y6	Cntn1	1.20241e+06	1.062e+06	1.02736e+06	1.20621e+06	1.14928e+06	1.00083e+06		1.01961	0.402182	0.02801991065869	0.395577
A0A8I5ZNF1	Copa	9.43717e+06	1.16164e+07	1.19322e+07	7.36969e+06	1.11298e+07	9.57807e+06		0.851204	0.145145	-0.232423348158911	0.838199
P23514	Copb1 Copb	1.48499e+06	1.99887e+06	1.30418e+06	1.24943e+06	760785	1.24515e+06		0.679895	0.0624337	-0.556616626263823	1.20458
A0A8I6GKN2	Copb2	2.19239e+06	2.9162e+06	3.39993e+06	8.99542e+06	2.96338e+06	7.77234e+06		2.31899	0.058321	1.21349552057932	1.23417
Q91ZN1	Coro1a Coro1	1.14619e+07	1.41933e+07	1.64832e+07	1.13381e+07	1.11114e+07	1.12507e+07		0.799751	0.062478	-0.322377592678528	1.20427
G3V940	Coro1b	2.43579e+07	3.12884e+07	3.18778e+07	2.46239e+07	2.50972e+07	1.81718e+07		0.775705	0.0587623	-0.366420430296146	1.2309
A0A8I6ANC4	Coro1c	9.49707e+08	8.81681e+08	9.82415e+08	9.11876e+08	8.87523e+08	8.6196e+08		0.945823	0.099132	-0.0803582604534661	1.00379
A0A0G2QC56	Coro2a	9.7228e+07	9.23573e+07	9.71752e+07	5.80836e+07	5.26002e+07	4.7045e+07		0.550037	0.00013644	-0.862399735576564	3.86506
F1LMV9	Coro2b	5.06765e+08	4.00687e+08	4.76941e+08	341067680	3.26427e+08	3.41317e+08		0.728703	0.00864967	-0.456596792421554	2.063
A0A8I6A0U5	Cpne5	7.56638e+06	5.36594e+06	6.91991e+06	7.00594e+06	7.16218e+06	5.11371e+06		0.971268	0.423771	-0.0420590686922924	0.372869
D4ACG7	Cpne6	2.30945e+06	1.81469e+06	1.85135e+06	3.22212e+06	2.77235e+06	3.80325e+06		1.63965	0.00982537	0.713388981098918	2.00765
H1UBN0	Cpne7	1.30744e+06	1.26287e+06	1.31924e+06	1.97372e+06	1.66713e+06	1.74846e+06		1.38559	0.0029254	0.470499016728782	2.53382
D4A5F4	Cracd RGD1311575	5.54589e+06	5.03124e+06	5.89069e+06	3.6273e+06	4.0587e+06	4.24615e+06		0.724574	0.00407582	-0.464795514101784	2.38979
A0A8I6AQQ3	Cracdl	7.06477e+06	1.17276e+07	7.0881e+06	8.4288e+06	8.79665e+06	8.65067e+06		0.99983	0.499646	-0.0002450453041628	0.301337
A0A8I6A2Y7	Crmp1	8.49931e+07	9.40211e+07	8.1521e+07	7.22068e+07	6.62145e+07	6.52892e+07		0.781893	0.00587118	-0.354957215676653	2.23127
F1M6Q2	Crocc	2.51458e+06	1.76803e+06	1.59712e+06	2.96857e+06	2.63557e+06	2.40461e+06		1.36209	0.0474638	0.445826116202248	1.32364
Q99PS2	Csnk1e Ck1e-2	1.57177e+06	591357	2.16396e+06	2.1416e+06	2.00785e+06	1.83015e+06		1.3819	0.15193	0.466655077782701	0.818355
Q5U302	Ctnna1	5.36032e+06	2.39825e+06	8.10876e+06	3.64936e+06	4.80668e+06	6.86542e+06		0.965598	0.464123	-0.050504734266548	0.333367
A0A0G2JYF7	Ctnna2	5.14088e+07	7.94622e+07	8.77046e+07	7.53517e+07	6.96016e+07	6.99496e+07		0.983197	0.4589	-0.0244478848635596	0.338282
A0A0G2JT93	Ctnnb1	7.80663e+07	7.94044e+07	7.76051e+07	5.25562e+07	5.82134e+07	5.70379e+07		0.713845	0.000120987	-0.48631778312439	3.91726
A0A0G2JXM1	Ctnnd1	909758	1.85738e+06	1.58782e+06	1.51938e+06	1.76476e+06	1.77717e+06		1.16219	0.234137	0.216850100049022	0.630529
F1M787	Ctnnd2	4.71266e+07	4.52185e+07	4.65709e+07	3.82327e+07	3.92576e+07	3.85202e+07		0.835113	0.000144528	-0.259957092573688	3.84005
Q66HL2	Cttn	1.07524e+08	1.17146e+08	9.78452e+07	8.42271e+07	7.92212e+07	7.12796e+07		0.727804	0.00607879	-0.458378193707958	2.21618
Q2IBD4	Cttnbp2	1.14021e+07	1.23766e+07	9.96195e+06	7.9778e+06	7.0424e+06	8.76847e+06		0.705045	0.00911737	-0.504212631244215	2.04013
A0A8I5Y0H0	Cul1	2.06072e+06	2.99741e+06	2.84826e+06	2.15127e+06	1.84304e+06	1.78047e+06		0.730394	0.0426407	-0.453253804190801	1.37018
B5DF89	Cul3	4.26674e+06	4.25721e+06	3.96926e+06	2.22721e+06	938045	2.08238e+06		0.420039	0.00225241	-1.25140543791815	2.64735
A0A8I6AHL8	Cyfip2	5.02481e+07	5.8025e+07	5.03254e+07	4.39543e+07	4.46229e+07	4.67487e+07		0.853261	0.022993	-0.228941258598423	1.6384
Q9JHL4	Dbnl Sh3p7	1.56177e+07	1.84119e+07	1.7886e+07	1.25201e+07	1.29536e+07	1.16209e+07		0.714519	0.00317098	-0.48495527839553	2.49881
Q5MPA9	Dclk2 Dcamkl2 Dck2	4.55711e+07	4.55802e+07	4.11797e+07	3.78615e+07	3.73296e+07	3.78853e+07		0.854496	0.00609338	-0.226854241331474	2.21514
A0A0G2K428	Dctn1	1.2594e+07	1.12782e+07	1.15553e+07	1.49717e+07	7.91063e+06	6.48501e+06		0.828943	0.244502	-0.270654792557613	0.611717
A0A0G2JUC7	Dctn2	1.84787e+07	2.52934e+07	2.2e+07	1.64377e+07	1.67946e+07	1.96005e+07		0.803271	0.0611882	-0.316042032985825	1.21333
G3V997	Dcx	1.81094e+07	1.22155e+07	1.63529e+07	1.38871e+07	1.58681e+07	1.68441e+07		0.998319	0.494973	-0.00242777370685972	0.305418
Q641Y8	Ddx1	6.0877e+06	1.4022e+07	1.00691e+07	8.39484e+06	6.09883e+06	8.75165e+06		0.770253	0.198289	-0.376595329584759	0.702701
D4ADE8	Ddx3x	1.76649e+07	3.73015e+07	4.09851e+07	3.81211e+07	3.48859e+07	2.21578e+07		0.991801	0.488732	-0.0118771451421574	0.31093
A0A8I5ZKV9	Ddx5	1.8085e+07	1.34906e+07	1.19364e+07	7.83117e+06	1.40249e+07	6.57737e+06		0.653463	0.0818572	-0.61382333305305	1.08694
D4A304	Diras1	1.53154e+06	1.62715e+06	1.66077e+06	670353	914079	1.23129e+06		0.58424	0.00805902	-0.775367543384645	2.09372
A0A0G2K1M2	Dlg1	2.27919e+06	6.26461e+06	2.75416e+06	2.13723e+06	1.95885e+06	3.69055e+06		0.689208	0.220819	-0.53698964571698	0.655964
A0A8I6G5H5	Dlg2	2.81317e+07	2.63025e+07	2.59952e+07	1.77048e+07	2.12306e+07	1.57909e+07		0.680425	0.00385067	-0.55549218044523	2.41446
Q62936	Dlg3 Dlgh3	2.12753e+06	7.97802e+06	5.34399e+06	3.15824e+06	4.73854e+06	3.13697e+06		0.71418	0.226537	-0.485641040968482	0.644861
P31016	Dlg4 Dlgh4 Psd95	1.76023e+07	1.72028e+07	1.7577e+07	1.9424e+07	1.7466e+07	1.60075e+07		1.00984	0.435864	0.0141224683310238	0.360649
A0A0G2K6T7	Dlgap1	295021	426015	376619	585130	414442	394770		1.27029	0.119399	0.345160206941478	0.922999
A0A0G2JUI3	Dlgap2	517988	363246	514687	535635	386270	547177		1.05241	0.377128	0.0736970510563454	0.423512
G3V927	Dlgap4	1.36e+07	1.3044e+07	1.5295e+07	1.43335e+07	1.24485e+07	1.19361e+07		0.923199	0.170599	-0.11528704014305	0.768022
A0A8I6ACB9	Dlst	1.17854e+06	1.36437e+06	1.19122e+06	0	0	0		0	1.58893e-05	#NUM!	4.7989
F1M3W5	Dmxl2	9.95443e+06	1.66126e+07	1.06796e+07	6.04904e+06	1.10629e+07	2.87019e+06		0.536483	0.0724671	-0.898394541022052	1.13986
P63036	Dnaja1 Hsj2 Rdj1	3.35673e+06	3.56906e+06	1.61122e+06	1.24626e+06	1.13257e+06	1.20427e+06		0.419714	0.0282402	-1.25252290997094	1.54913
O35824	Dnaja2	339509	1.81992e+06	430191	340494	921683	736624		0.771851	0.359214	-0.373606563024167	0.444647
A0A8I6AHJ0	Dnm1	1.22249e+07	1.16731e+07	7.71456e+06	4.05167e+06	4.88876e+06	4.4191e+06		0.422603	0.00672545	-1.24262563937996	2.17228
A0A8I6A8L3	Dnpep	5.1635e+06	5.49828e+06	6.98442e+06	2.49152e+06	1.42053e+06	3.9552e+06		0.445832	0.0121175	-1.1654274536385	1.91659
F1M4N6	Dock3	737305	562949	524858	0	0	0		0	0.000371512	#NUM!	3.43003
A0A0G2K3H2	Dock7	2.12046e+06	1.41094e+06	2.39256e+06	4.88957e+06	3.82331e+06	4.16818e+06		2.1744	0.00284243	1.12061822446732	2.54631
A0A8I6AKR0	Dock9	339043	690782	914849	858648	495287	550108		0.979107	0.474902	-0.030461517426181	0.323396
G3V8U3	Dpf2	164691	174914	126307	148491	127661	126108		0.863383	0.133468	-0.211926584014521	0.874622
A0A8I6ANE0	Dpysl2	2.88706e+08	2.71545e+08	2.686e+08	1.6385e+08	1.93936e+08	2.0556e+08		0.679671	0.00156797	-0.557090955730002	2.80466
Q62952	Dpysl3 Crmp4	1.11927e+08	1.26941e+08	114483485	7.9799e+07	7.4873e+07	8.18847e+07		0.669465	0.000780431	-0.578919998239898	3.10767
Q9JHU0	Dpysl5 Ulip6	9.64088e+06	1.39526e+07	1.18812e+07	9.25023e+06	1.07761e+07	1.0558e+07		0.862145	0.144255	-0.213997074238785	0.84087
Q7M0E3	Dstn	5.49703e+07	5.28703e+07	3.95457e+07	4.00637e+07	4.19396e+07	4.45608e+07		0.858723	0.118806	-0.219734735579311	0.92516
M0R9X8	Dync1h1	2.87117e+07	3.20521e+07	3.3544e+07	2.31647e+07	2.23561e+07	1.78926e+07		0.672409	0.0045319	-0.572588963835317	2.34372
A0A8I6AHE2	Dync1i1	4.35061e+06	5.87859e+06	6.72844e+06	3.00073e+07	3.12849e+07	3.28783e+07		5.55328	9.30643e-06	2.47334097295855	5.03122
A0A8L2Q996	Eef1a2 Kcnq2	3.16683e+08	307808834	2.70143e+08	2.45086e+08	220764585	2.3444e+08		0.782767	0.00759775	-0.353345430778669	2.11932
B5DEN5	Eef1b2	150603677	1.43942e+08	1.31848e+08	1.33652e+08	1.33977e+08	1.53274e+08		0.987124	0.420015	-0.0186967051226307	0.376736
Q68FR6	Eef1g	4.67637e+08	4.64782e+08	4.74362e+08	5.35999e+08	5.24713e+08	5.08781e+08		1.11566	0.00147488	0.157901088159864	2.83124
A0A8I6AFH4	Eef2	4.57121e+07	4.54216e+07	4.20176e+07	4.19134e+07	3.36027e+07	3.27676e+07		0.813238	0.0290768	-0.298250406835266	1.53645
B5DF91	Elavl1 Hur	2.29086e+06	2.96022e+06	2.28833e+06	4.59704e+06	4.50515e+06	5.3401e+06		1.91557	0.00133004	0.937776332597614	2.87614
O09032	Elavl4 Hud	2.70851e+07	3.19121e+07	3.23578e+07	1.29264e+07	1.23447e+07	1.20776e+07		0.40883	0.000228473	-1.29042840391897	3.64117
A0A8I6ART9	Eno1	5.97719e+06	6.18806e+06	4.63443e+06	2.8923e+06	1.90652e+06	4.02495e+06		0.525234	0.0136339	-0.928967245405877	1.86538
P07323	Eno2 Eno-2	1.87853e+06	1.53006e+06	2.34593e+06	1.78232e+06	2.56544e+06	2.63177e+06		1.21288	0.160568	0.278433347635386	0.794341
A0A8I5ZNK4	ENSRNOG00000062895	2.95277e+06	2.81482e+06	2.52183e+06	8.34086e+06	3.78475e+06	5.68564e+06		2.14867	0.0375338	1.10344548640786	1.42558
A0A8I6A456	ENSRNOG00000064986	383921	755637	530363	245613	316062	277459		0.502499	0.0327712	-0.99280786535849	1.48451
A0A0G2K0F3	Epb41l1	1.22748e+07	1.86053e+07	8.63288e+06	6.61691e+06	1.31862e+07	4.72706e+06		0.620813	0.133766	-0.68776894633907	0.873653
Q9JMB3	Epb41l3	3.7649e+07	3.87683e+07	4.21505e+07	2.67041e+07	1.76719e+07	2.31226e+07		0.569284	0.00224968	-0.81278068682022	2.64788
Q5XII0	Epdr1 Epdr2 Merp1 Merp2	1.49044e+06	1.93299e+06	2.22388e+06	1.21905e+06	1.57397e+06	1.32432e+06		0.72908	0.0492815	-0.455851730699821	1.30732
F1M471	Epm2aip1	655676	684064	646006	1.002e+06	490612	739895		1.12427	0.304088	0.168986116472708	0.517001
A0A8I6GJ92	Eprs1 Eprs	1.11483e+06	585161	900142	977879	715665	873759		0.987376	0.476118	-0.018329191753548	0.322285
A0A8I6GKZ4	Erc1	243072	2.37143e+06	5.12207e+06	3.03107e+06	4.1006e+06	2.43314e+06		1.23631	0.352126	0.306041283875883	0.453302
D3ZMM4	Erc2	1.98843e+07	1.40556e+07	1.28522e+07	7.86119e+06	6.93438e+06	8.42912e+06		0.496338	0.0119297	-1.01060573147462	1.92337
A0A8I6GEH8	Etl4	9.16184e+06	2.70107e+06	1.06668e+07	2.95226e+06	5.39629e+06	4.16174e+06		0.555279	0.129684	-0.848714344392555	0.887115
A0A0G2K1A4	Evi5l	922031	1.0042e+06	755512	130681	741948	135025		0.375746	0.0304793	-1.41217063469813	1.516
M0RBF8	Exoc4	177241	115817	139457	0	0	0		0	0.000643419	#NUM!	3.19151
P55051	Fabp7 Blbp	1.3505e+06	1.78615e+06	1.60473e+06	2.31257e+06	2.49135e+06	2.7626e+06		1.59585	0.00330809	0.674321517424976	2.48042
F8WFH6	Fam131b	544626	413048	347437	258081	227741	302852		0.604297	0.0249339	-0.726671472289085	1.60321
A0A8L2QLB8	Fam98a	1.56353e+07	9.62957e+06	1.23907e+07	9.73937e+06	8.63961e+06	8.94199e+06		0.72555	0.0614557	-0.462853863353765	1.21144
F1LYQ8	Farp1	2.35921e+07	1.79843e+07	1.68691e+07	1.70618e+07	1.77458e+07	1.31126e+07		0.819912	0.119072	-0.286458448434371	0.924192
A0A8I6A2Z2	Fasn	2.17384e+07	1.31819e+07	7.76907e+06	1.49353e+07	1.10175e+07	1.44216e+07		0.945771	0.432348	-0.0804368401746548	0.364166
Q5XI67	Fbxo30	1.2738e+06	877353	2.65187e+06	1.98008e+06	4.25311e+06	7.16231e+06		2.78897	0.0733146	1.47973258718855	1.13481
A0A0G2K9A9	Fbxo41	3.94602e+06	3.77393e+06	9.70343e+06	3.84956e+06	9.05734e+06	5.9446e+06		1.08197	0.42819	0.113654702747545	0.368363
A0A8L2R0H0	Fbxw8	9.31702e+06	9.59445e+06	7.73852e+06	6.3069e+06	6.75173e+06	5.82554e+06		0.708599	0.0076448	-0.496957820763015	2.11663
F7F0E5	Flii	5.71264e+08	5.27944e+08	5.61232e+08	4.38082e+08	4.40067e+08	411474759		0.776676	0.000757915	-0.364615560471359	3.12038
A0A1W2Q6L2	Flt3lg Rpl13a	1.46665e+06	2.05376e+06	1.7549e+06	2.32263e+06	2.19001e+06	2.85988e+06		1.39755	0.029103	0.482902214734307	1.53606
A0A0G2JZV8	Fmr1	267070	329679	292382	253428	314216	234494		0.902158	0.195301	-0.148547927733478	0.709296
A0A8I6AK10	Fscn1	2.36102e+08	2.47894e+08	2.40931e+08	2.31624e+08	2.28173e+08	2.46558e+08		0.974382	0.200653	-0.037440896022737	0.697554
P60522	Gabarapl2 Gef2	2.89541e+06	3.35642e+06	3.63354e+06	6.09556e+06	7.46712e+06	4.42029e+06		1.81915	0.0204456	0.863265072723038	1.6894
A0A8L2UPR9	Gabra3	6.26534e+06	7.88695e+06	7.61167e+06	8.39369e+06	9.49605e+06	9.67913e+06		1.26672	0.0196986	0.341098702045841	1.70556
F1LMD9	Gak	2.37374e+06	2.77493e+06	2.09772e+06	953985	840505	685825		0.342283	0.000839135	-1.54674004900062	3.07617
P07936	Gap43	2.34552e+06	2.38725e+06	2.44921e+06	985078	516820	358436		0.259028	0.00037026	-1.9488193271778	3.43149
P04797	Gapdh Gapd	3.141e+08	3.10131e+08	3.1373e+08	2.36127e+08	2.24621e+08	225353767		0.731482	1.4182e-05	-0.451106573868957	4.84826
P50398	Gdi1 Rabgdia	3.31765e+06	1.47874e+06	2.47805e+06	3.43644e+06	2.55226e+06	2.53571e+06		1.17183	0.265764	0.228763718809504	0.575503
P47819	Gfap	1.63215e+06	1.44655e+06	1.63325e+06	0	0	0		0	7.23234e-06	#NUM!	5.14072
A0A8I6G7U9	Gipc1	7.03141e+06	6.02663e+06	5.46376e+06	5.68265e+06	6.07743e+06	7.39677e+06		1.03429	0.387463	0.0486364133598789	0.411769
Q9Z272	Git1	765313	1.78666e+06	1.56178e+06	1.09389e+06	1.73263e+06	1.504e+06		1.05269	0.425727	0.0740871971689257	0.370868
P08050	Gja1 Cxn-43	7.09288e+06	2.03875e+07	7.71186e+06	1.70558e+07	1.67425e+07	2.03264e+07		1.53797	0.115904	0.621029053673696	0.935901
Q9JLZ1	Glrx3 Picot Txnl2	3.47242e+06	9.09106e+06	2.7874e+06	2.47669e+06	6.1105e+06	5.46844e+06		0.915624	0.429799	-0.127172688768657	0.366735
A0A8L2QX10	Glul	5.09044e+07	4.13354e+07	4.41535e+07	4.21564e+07	4.62475e+07	4.52033e+07		0.979574	0.38947	-0.0297742933672371	0.409526
P59215	Gnao1 Gna0 Gnao	9.83693e+07	9.14598e+07	9.27951e+07	7.98667e+07	7.71316e+07	7.97407e+07		0.837646	0.00131919	-0.255587978267624	2.87969
A0A8I6A4D8	Gnas	1.56532e+06	1.26961e+06	1.90281e+06	1.38008e+06	1.31899e+06	1.6377e+06		0.915366	0.277153	-0.127578778273146	0.557281
P19627	Gnaz	1.22226e+06	1.17131e+06	862032	1.74111e+06	1.37215e+06	1.92518e+06		1.54762	0.019868	0.630054526913587	1.70185
P54311	Gnb1	1.13115e+07	1.55953e+07	9.39602e+06	1.19753e+07	1.3275e+07	1.32703e+07		1.06109	0.357314	0.0855491442593792	0.44695
A0A8I5ZP07	Gnb2	2.95731e+07	2.32754e+07	2.77714e+07	2.79731e+07	2.14673e+07	2.96342e+07		0.980833	0.438385	-0.0279206978760129	0.358144
F1LNI0	Gpd2	1.86483e+06	1.59287e+06	2.5297e+06	0	0	0		0	0.00100032	#NUM!	2.99986
A0A8I6A568	Gphn	5.23786e+06	6.88074e+06	5.494e+06	6.89002e+06	5.06166e+06	5.71252e+06		1.00293	0.491276	0.00422131343146314	0.308674
Q812E9	Gpm6a m6a	7.16948e+06	6.77485e+06	6.9338e+06	5.28552e+06	3.5034e+06	5.73297e+06		0.695555	0.0186801	-0.523762993945178	1.72862
M0R9R0	Gprasp1	1.04214e+07	9.86423e+06	1.0509e+07	1.06725e+07	8.78363e+06	1.03977e+07		0.969449	0.320535	-0.0447624836402626	0.494125
A0A8I6AJM0	Gprin1	1.53793e+06	1.32895e+06	1.76967e+06	904873	895411	1.06528e+06		0.61804	0.00654713	-0.694228606836076	2.18395
P62994	Grb2 Ash	1.27669e+06	1.26998e+06	1.23744e+06	1.62667e+06	1.6234e+06	1.52897e+06		1.26292	0.00031832	0.33676695789897	3.49714
Q62648	Grin1 NMDAR1	5.94211e+06	7.28814e+06	3.72694e+06	7.13931e+06	3.5135e+06	2.14949e+06		0.754977	0.243989	-0.405495156863844	0.612629
G3V746	Grin2b	1.45337e+07	1.28074e+07	1.70815e+07	8.42921e+06	9.695e+06	1.06564e+07		0.647881	0.0101738	-0.62620004372696	1.99252
A0A8I6AS78	Grk2	1.16941e+06	3.87376e+06	2.30037e+06	3.75914e+06	5.24509e+06	2.14892e+06		1.51877	0.172877	0.602902623895492	0.762263
A0A0G2JZA2	Grpel1	2.12428e+07	1.78125e+07	2.18401e+07	1.42952e+07	1.65456e+07	9.80095e+06		0.667404	0.0225682	-0.583367118234581	1.6465
A0A0G2JSH4	Gsk3b	6.69891e+06	7.02913e+06	6.3493e+06	3.58684e+06	2.52678e+06	2.71871e+06		0.439915	0.000298154	-1.1847045037616	3.52556
P04904	Gsta3 Gstyc1	2.66052e+08	2.36518e+08	2.60516e+08	6.89697e+08	6.66739e+08	6.28016e+08		2.60056	1.77184e-05	1.3788236894986	4.75158
A0A8I6A0I6	Gsta4	1788956537	1557928777	1601266114	1736232104	1754142428	1785294011		1.06619	0.102864	0.0924642748268023	0.987736
Q6AXY0	Gsta6	2.07069e+08	2.21913e+08	2.16871e+08	405507585	3.76923e+08	4.00612e+08		1.83175	2.68524e-05	0.873223649456246	4.57102
P04905	Gstm1	9556490966	10517269402	10062349236	13325269824	14079918512	14212861493		1.381	0.000307175	0.465716178288976	3.51261
P08010	Gstm2	277660762	2.16661e+08	1.88451e+08	2.27883e+08	2.75111e+08	2.87877e+08		1.15832	0.161776	0.212037519408387	0.791085
A0A8I5ZKM2	Gstm4	1.01183e+08	1.07047e+08	1.09862e+08	2.7396e+08	244900876	2.64807e+08		2.46365	3.24729e-05	1.30079694535154	4.48848
Q9Z1B2	Gstm5	4653485663	4611237638	4599978587	7994914315	7268704110	7850963426		1.66715	7.87428e-05	0.737386667476999	4.10379
B0BN47	Gstm6 Gstm2	8.56207e+07	8.78249e+07	8.86565e+07	1.30047e+08	1.29401e+08	1.37791e+08		1.51559	4.64058e-05	0.599878440434162	4.33343
P08009	Gstm7 Gstm3	5890474592	5799392046	5745799772	9268001126	8956890271	8932488291		1.55758	4.87768e-06	0.639302779624016	5.31179
P04906	Gstp1	3466530163	3625114564	3288506546	9317474921	8577449530	8246302682		2.51839	4.61706e-05	1.33249939768061	4.33563
A0A0G2K4T7	Gtf2i	1.29315e+08	1.38511e+08	1.43612e+08	1.1813e+08	1.14287e+08	120757736		0.858392	0.00665854	-0.220291406000894	2.17662
M0R7B4	H4f3 Hist1h1d LOC684828	924615	2.45696e+06	2.84972e+06	2.84713e+06	1.18453e+06	3.79774e+06		1.25646	0.304869	0.329368077991455	0.515886
D4ABI7	Hacd3 LOC100365676	4.89093e+06	3.61343e+06	4.80207e+06	3.46911e+06	1.75585e+06	1.20622e+06		0.483313	0.0225436	-1.04897022472229	1.64698
A0A0G2K330	Hadhb	4.46938e+06	6.17653e+06	9.04846e+06	2.93086e+06	4.58074e+06	2.86163e+06		0.526711	0.0493383	-0.924916439504534	1.30682
D3ZVD8	Hdac6 LOC108348065	2.62783e+06	2.45174e+06	2.73097e+06	2.87752e+06	3.21553e+06	3.0477e+06		1.17031	0.0125908	0.226890508354563	1.89995
A0A8I6AG92	Hecw1	2.36325e+06	1.91776e+06	1.60203e+06	1.61104e+06	1.31186e+06	1.42629e+06		0.739277	0.0487832	-0.43581277347266	1.31173
D4ADD3	Hecw2	2.13325e+08	2.27423e+08	4.09556e+08	2.52252e+08	2.39183e+08	1.53671e+08		0.758677	0.192979	-0.398441559011772	0.714489
A0A0G2JUC9	Herc2	1.06846e+07	7.02038e+06	5.89831e+06	8.24364e+06	1.03971e+07	2.28859e+06		0.886713	0.383994	-0.173461427164881	0.415676
A0A8I6AUZ1	Hk1	6.58776e+06	3.49221e+06	2.06582e+06	987111	1.1401e+06	1.26845e+06		0.279575	0.0473051	-1.83869036194667	1.32509
F1LNF1	Hnrnpa2b1	2.88596e+06	2.82534e+06	2.78196e+06	1.49352e+06	1.87275e+06	1.91455e+06		0.621766	0.00072858	-0.685556803769313	3.13752
A0A140TAH9	Hnrnpc	92732.7	73506.1	54937	38443.9	47467.4	23692.8		0.495552	0.0225679	-1.01289180175918	1.64651
A0A8I6G5X8	Hnrnph1	2.17361e+07	1.48231e+07	2.18525e+07	1.34616e+07	1.04517e+07	7.65273e+06		0.540406	0.0177239	-0.887884227400763	1.75144
F8WG62	Hnrnpk	1.72895e+07	1.76007e+07	1.54209e+07	1.5157e+07	1.62328e+07	1.25545e+07		0.873451	0.0872038	-0.195201434989615	1.05946
F1LQ48	Hnrnpl Fblim1	1.69141e+06	220557	1.88972e+06	187078	117223	448086		0.197908	0.0653955	-2.33709605269886	1.18445
D4A3E1	Hnrnpll Hnrpll	159567	116850	146094	0	0	0		0	0.000182823	#NUM!	3.73797
Q62826	Hnrnpm Hnrpm	1.2444e+06	1.16868e+06	1.41968e+06	1.1847e+06	1.41849e+06	640816		0.846388	0.231494	-0.240609616217169	0.63546
Q6IMY8	Hnrnpu Hnrpu rCG_20317	1.63265e+07	1.51965e+07	1.14669e+07	8.30493e+06	5.75333e+06	8.67454e+06		0.528794	0.00877754	-0.919221294329538	2.05663
D4A962	Hnrnpul1	271221	501767	295965	111834	164168	190948		0.436829	0.0294926	-1.19486090856126	1.53029
A0A0H2UI35	Homer1	2.0513e+07	2.52616e+07	2.12726e+07	1.48704e+07	1.39981e+07	1.32065e+07		0.627544	0.00289679	-0.672212235990669	2.53808
O35543	Hpgds Gsts Pgds Ptgds2	4.30718e+07	4.42397e+07	3.94917e+07	4.25292e+07	4.13423e+07	4.30184e+07		1.00068	0.492838	0.000985821237286986	0.307296
A0A8I5ZX18	Hprt1	3.62221e+06	3.15424e+06	3.87988e+06	1.83632e+06	3.28084e+06	2.53425e+06		0.718015	0.0495393	-0.477913915736618	1.30505
P82995	Hsp90aa1 Hsp86 Hspca	1.70561e+07	2.04592e+07	1.80261e+07	1.80589e+07	1.71894e+07	1.91971e+07		0.980268	0.384969	-0.028752432516098	0.414575
A0A8L2QEA3	Hsp90ab1	6.6039e+07	7.32002e+07	6.39035e+07	4.43156e+07	44064221	4.54557e+07		0.658825	0.000624387	-0.602032318267086	3.20455
D3ZC55	Hspa12a	1.12789e+07	1.40232e+07	1.826e+07	9.80955e+06	1.29419e+07	7.30389e+06		0.689942	0.0794626	-0.535453875235926	1.09984
F1LRV4	Hspa4	2.48449e+06	2.68502e+06	1.45738e+06	2.79729e+06	1.44216e+06	2.23214e+06		0.976567	0.464568	-0.0342089440256529	0.332951
A0A8L2QDI1	Hspa5	2.82178e+07	3.10067e+07	2.42185e+07	1.86745e+07	1.95263e+07	2.63358e+07		0.773423	0.056913	-0.370670307722701	1.24479
P63018	Hspa8 Hsc70 Hsc73	7.10845e+08	6.44796e+08	676633992	4.85245e+08	5.05971e+08	5.31435e+08		0.749235	0.000938131	-0.416509433920687	3.02774
F1M953	Hspa9	1.58914e+07	1.44189e+07	1.45937e+07	1.37303e+07	1.53891e+07	1.43878e+07		0.968893	0.26254	-0.0455912494483417	0.580805
P63039	Hspd1 Hsp60	6.48069e+06	6.14432e+06	5.99909e+06	5.34648e+06	5.77399e+06	5.17284e+06		0.874851	0.0136514	-0.192890713691173	1.86482
Q66HA8	Hsph1 Hsp105 Hsp110	2.25477e+07	24005777	5.67864e+07	3.69843e+07	2.79907e+07	4.21702e+07		1.03682	0.46019	0.052171077903827	0.337062
A0A8L2Q4B4	Idh3b	1.22027e+06	1.28316e+06	1.39944e+06	0	0	0		0	7.8595e-06	#NUM!	5.1046
B2RZC6	Ilf2	954942	1.41714e+06	953495	4.40602e+06	2.532e+06	2.81343e+06		2.93225	0.0119085	1.55201037164906	1.92414
G3V8Q2	Ina	765463	824684	973251	587159	467774	835622		0.737519	0.0732835	-0.43924720776399	1.13499
P23565	Ina Inexa	7.78754e+06	7.10108e+06	7.5992e+06	6.63473e+06	6.04657e+06	7.40606e+06		0.893256	0.0728403	-0.16285513720746	1.13763
A0A8I6ACW4	Inpp4a	6.20574e+06	7.75344e+06	6.18377e+06	4.77456e+06	3.60133e+06	3.09827e+06		0.569637	0.00793076	-0.81188603165203	2.10069
D4A781	Ipo5	3.37178e+06	1.91169e+06	2.59571e+06	1.57529e+06	1.69623e+06	1.53834e+06		0.610451	0.0367624	-0.71205180727658	1.4346
D4AE96	Ipo7	1.91079e+07	1.81077e+07	1.69234e+07	8.04722e+06	6.56236e+06	5.47583e+06		0.370997	0.000156646	-1.43052009155205	3.80508
D4A857	Ipo9	4.7075e+07	6.01498e+07	5.80801e+07	3.37957e+07	2.08473e+07	2.68907e+07		0.493233	0.00359072	-1.01965981942647	2.44482
A0A8I6ANF6	Iqsec1	1.52925e+07	1.77502e+07	1.38909e+07	1.65903e+07	1.75659e+07	7.67875e+06		0.891365	0.318912	-0.165911569120365	0.496329
P17105	Itpka	1.0772e+07	3.29401e+06	5.13746e+06	9.36704e+06	7.67355e+06	9.28582e+06		1.37092	0.181603	0.455144636362398	0.740878
M0R8J3	Jmy	1.80137e+06	1.34421e+06	1.97065e+06	2.56039e+06	2.66948e+06	3.11333e+06		1.63073	0.00649892	0.705517657837792	2.18716
Q6IFV0	Ka11 Krt16	3.3411e+06	3.67685e+06	3.76967e+06	2.6968e+06	3.29313e+06	2.64986e+06		0.800898	0.0214628	-0.320308765766169	1.66831
Q91V33	Khdrbs1 Sam68	437261	598502	783561	669774	401065	19991.9		0.59958	0.159357	-0.737975170953255	0.79763
A0A0G2K2B3	Khsrp	1.61899e+06	1.28533e+06	1.24769e+06	761894	770456	810014		0.564152	0.00355949	-0.825845282677182	2.44861
A0A8I5ZRB3	Kif1a	2.05453e+06	2.35167e+06	1.83518e+06	989387	525270	1.41585e+06		0.469529	0.010335	-1.09071345341144	1.98569
F1M5N7	Kif21b	1.53652e+08	1.37561e+08	1.55349e+08	1.17202e+08	9.84148e+07	1.04896e+08		0.717733	0.00301154	-0.478480098189597	2.52121
F1M8L1	Kif2a	3.39762e+07	3.27368e+07	4.00696e+07	4.15848e+07	5.07752e+07	4.06817e+07		1.24591	0.0452604	0.317202532746558	1.34428
F1LQZ3	Kif3a	3.04739e+06	2.00216e+06	2.07213e+06	1.44605e+06	1.27755e+06	1.3466e+06		0.571522	0.0202903	-0.807118883577837	1.69271
D3ZI07	Kif3b	801997	961227	1.07709e+06	1.08465e+06	842091	891191		0.992118	0.474306	-0.0114170869242557	0.323941
A0A0G2K0Q2	Kif5a	5.37405e+06	4.93956e+06	5.33466e+06	3.53687e+06	3.46143e+06	4.58145e+06		0.740002	0.0124132	-0.434398855049557	1.90612
A0A8L2QCP8	Kif5b	193103	174299	177611	0	0	0		0	3.0861e-06	#NUM!	5.51059
P56536	Kif5c Nkhc2	5.75821e+07	4.51191e+07	5.60362e+07	6.1359e+07	4.17803e+07	5.39726e+07		0.98976	0.4707	-0.0148499292047425	0.327256
A0A0G2K0P1	Kifap3	1.4608e+06	1.06827e+06	1.22499e+06	0	0	0		0	0.000196211	#NUM!	3.70728
A0A8I5ZN87	Klc1	4.37106e+06	5.31534e+06	4.18541e+06	2.99788e+06	3.07601e+06	4.61144e+06		0.770291	0.0838396	-0.376523992841923	1.07655
F2Z3Q8	Kpnb1	1.78607e+07	1.59896e+07	1.99716e+07	1.20696e+07	1.1437e+07	1.18128e+07		0.656226	0.00305369	-0.607736242359579	2.51518
A0A0G2JST3	Krt1	3.93783e+08	3.93184e+08	4.28438e+08	2.76527e+08	236215537	2.98955e+08		0.667842	0.00173169	-0.582421771693369	2.76153
A0A0G2K2V6	Krt10	3.26125e+08	3.20103e+08	3.49113e+08	2.78333e+08	2.38511e+08	2.96047e+08		0.816695	0.0168937	-0.292130853942468	1.77228
Q6IFV1	Krt14 Ka14 Krt1-14	7.36796e+06	7.75392e+06	7.35169e+06	6.36575e+06	6.23225e+06	5.40779e+06		0.801199	0.00519908	-0.319767861133073	2.28407
Q6IFV3	Krt15 Ka15	4.54783e+06	5.1107e+06	3.92188e+06	3.12319e+06	2.85062e+06	3.75543e+06		0.716418	0.0210397	-0.481127105346578	1.67696
A0A0G2JWX4	Krt2	5.92989e+07	6.10132e+07	5.86455e+07	4.36839e+07	4.53813e+07	4.69432e+07		0.760004	0.000130872	-0.395921765058902	3.88315
Q6IFU7	Krt42 Ka22	8.68325e+06	1.02172e+07	8.44283e+06	3.52873e+06	1.41204e+06	2.0274e+06		0.25484	0.000633032	-1.97233471439919	3.19857
Q6P6Q2	Krt5 Krt2-5	2.28369e+08	1.6519e+08	2.03467e+08	1.47444e+08	1.19712e+08	1.27905e+08		0.661713	0.0143618	-0.595723462957099	1.84279
Q10758	Krt8 Krt2-8	2.24614e+07	2.48935e+07	2.81224e+07	2.85479e+07	2.40636e+07	2.35323e+07		1.00883	0.4636	0.0126845692662178	0.333857
G3V939	Krt82	1.18452e+06	1.43473e+06	1.33095e+06	6.78906e+06	5.92131e+06	6.31072e+06		4.81521	2.15423e-05	2.26759981393329	4.66671
A0A8I6G5G7	Kxd1 Uba52	1.2968e+08	1.19897e+08	1.45388e+08	1.13529e+08	1.17441e+08	1.17087e+08		0.881236	0.0532037	-0.182399961412661	1.27406
F1MAN8	Lama5	3.74063e+07	3.32862e+07	3.52753e+07	4.62396e+07	4.56112e+07	4.54581e+07		1.29576	0.00050013	0.373798791069954	3.30092
A0A8I6A0Q6	Lancl1	8.03431e+08	7.16521e+08	7.66211e+08	6.95971e+08	7.55764e+08	7.69072e+08		0.971412	0.276884	-0.0418451688745481	0.557702
F7EU69	Lancl2	2.47154e+08	2.59305e+08	2.72186e+08	281474819	2.35276e+08	2.94383e+08		1.04172	0.302719	0.0589744163048404	0.51896
A0A8I6AAB9	Ldha	3.64769e+06	5.79624e+06	3.60684e+06	2.53957e+06	2.6594e+06	1.43152e+06		0.508054	0.0299096	-0.976946268136938	1.52419
A0A8I6AM55	Lima1	6.52272e+07	5.55236e+07	6.8177e+07	4.21294e+07	4.0546e+07	5.03011e+07		0.703849	0.00933021	-0.50666276246668	2.03011
F1M392	Limch1	1.27523e+08	1.10497e+08	1.33194e+08	1.12381e+08	1.04462e+08	1.26428e+08		0.924724	0.188189	-0.112905627615388	0.725406
A0A8I6AMI4	Lmo7	6.53243e+07	6.83869e+07	6.52058e+07	5.11935e+07	5.14323e+07	4.95824e+07		0.765185	9.92606e-05	-0.386119900161996	4.00322
M0R757	LOC100360413	7.35813e+07	6.8545e+07	7.91879e+07	5.26747e+07	4.47326e+07	4.8201e+07		0.657926	0.00138506	-0.604003190757092	2.85853
A0A0G2JYA4	LOC100362453	7.0448e+06	7.79509e+06	7.49645e+06	6.67003e+06	5.1139e+06	8.19027e+06		0.894247	0.21889	-0.161255386777301	0.659773
A0A8I5ZY58	LOC100362479	369981	350391	2.21719e+06	8.56777e+06	2.80425e+06	6.36167e+06		6.03687	0.0255245	2.59379955400243	1.59304
A0A8I5ZX05	LOC100909497	782834	629155	886405	1.29682e+06	1.31092e+06	1.33003e+06		1.71327	0.000959469	0.7767494584119	3.01797
D3ZHA7	LOC120093525	6.54857e+06	4.51806e+06	7.23944e+06	4.50938e+06	4.30864e+06	8.00961e+06		0.919238	0.37576	-0.121489972097845	0.425089
A0A8I5ZMI8	LOC120093742	6.81249e+07	5.83531e+07	6.80318e+07	3.70806e+07	3.56631e+07	4.46666e+07		0.603621	0.00193645	-0.728284210332038	2.71299
F7FG58	Lrrc49	1.1457e+06	1.0091e+06	832644	1.43649e+06	2.15494e+06	1.42037e+06		1.67762	0.0297323	0.746418828615859	1.52677
F1M4K6	Lrrc7	1.56748e+07	1.5978e+07	1.57195e+07	1.15661e+07	1.29228e+07	1.64041e+07		0.863222	0.104513	-0.212195988724043	0.980831
A0A8I6A6N0	Lrrfip2	1.42401e+08	1.48332e+08	1.48454e+08	8.54365e+07	8.84303e+07	9.25344e+07		0.606578	1.81325e-05	-0.721234020982401	4.74154
G3V7L9	Luzp1	1.68815e+06	1.16282e+06	1.45097e+06	636701	463900	1.01179e+06		0.491032	0.0151122	-1.02611212367748	1.82067
A0A0G2JWA8	Macf1	4.36103e+08	4.21609e+08	4.46477e+08	3.32006e+08	3.35733e+08	3.59209e+08		0.787423	0.000580094	-0.344789657022257	3.2365
Q7TP34	Man2b2 Mrfap1	380631	492057	436787	228535	188967	259276		0.516832	0.00259389	-0.952233657444914	2.58605
A0A0G2K5C6	Map1a	6.90496e+06	5.57624e+06	5.4213e+06	2.61522e+06	1.48467e+06	2.04859e+06		0.343442	0.00119588	-1.54186064352738	2.92231
P15205	Map1b	9.99648e+07	9.20296e+07	8.78371e+07	7.43358e+07	5.92215e+07	5.20577e+07		0.66331	0.00681646	-0.592244524646341	2.16644
A0A8I6GHK9	Map2	3.47353e+08	3.52261e+08	3.30257e+08	204698548	2.08162e+08	2.09097e+08		0.603918	1.84779e-05	-0.727575832728871	4.73335
A0A8I5ZLV4	Map4k4	744514	570028	661898	3.16097e+06	3.18525e+06	3.38532e+06		4.92378	3.84317e-06	2.29976494495413	5.41531
Q63560	Map6 Mtap6	2.36925e+07	2.38794e+07	2.49331e+07	1.6713e+07	1.4267e+07	1.78475e+07		0.673437	0.00108634	-0.570384737369691	2.96404
A0A8I5ZM56	Map7d1	2.82962e+06	3.28004e+06	3.84659e+06	2.09675e+06	2.47581e+06	2.84981e+06		0.745499	0.0410659	-0.423721081912382	1.38652
A0A8I6ABA5	Mapk8ip1	2.96039e+06	3.3914e+06	2.93738e+06	2.37846e+06	1.89217e+06	2.19946e+06		0.69652	0.00506466	-0.52176366047591	2.29545
A0A8I5ZV07	Mapk8ip3	2.2321e+07	3.06909e+07	3.40782e+07	2.56538e+07	2.17683e+07	2.89217e+07		0.876606	0.213725	-0.189998932753346	0.670144
A0A8I6GM28	Mapre1	4.00252e+06	7.01434e+06	6.62452e+06	4.09182e+06	5.03421e+06	9.675e+06		1.06573	0.42692	0.0918477392557277	0.369654
Q3B8Q0	Mapre2	8.02232e+06	9.11143e+06	2.27199e+06	6.45963e+06	5.49516e+06	5.00908e+06		0.874167	0.362965	-0.194018387419037	0.440136
F1LMW7	Marcks	6.30824e+06	6.55932e+06	6.39319e+06	4.11435e+06	5.80186e+06	6.13165e+06		0.83319	0.0819501	-0.26328232568079	1.08645
A0A0G2K7H9	Mark1	1.39385e+07	1.1972e+07	1.24059e+07	1.38492e+07	1.08207e+07	9.93564e+06		0.903151	0.201944	-0.146960189553409	0.69477
A0A8I5Y7M0	Mark2	8.81149e+06	9.27871e+06	5.8903e+06	6.10894e+06	3.55724e+06	5.24458e+06		0.621787	0.0401831	-0.685507932947025	1.39596
F1M836	Mark3	967080	1.21952e+06	1.47422e+06	473942	640396	624971		0.475115	0.00734892	-1.07365000114474	2.13378
D4A6T9	Mark4	348925	454887	372111	386324	372280	224442		0.835979	0.175513	-0.258462039806953	0.755691
A0A8I6AM31	MAST1	4.6898e+06	7.22103e+06	2.988e+06	4.81921e+06	5.3913e+06	6.54414e+06		1.12456	0.333051	0.169363182538976	0.477489
A0A0G2JSR7	Matr3	268801	198382	197395	1.03484e+06	179816	1.29309e+06		3.77344	0.0712895	1.91588100852008	1.14697
A0A8L2QCF0	Mbp	1.69092e+07	9.68536e+06	1.20286e+07	1.04268e+07	9.48344e+06	1.10581e+07		0.801806	0.153047	-0.318675296036069	0.815174
A0A0G2KAZ8	Mcpt9	5.92838e+07	5.75185e+07	4.17399e+07	2.65748e+07	2.54866e+07	8.50023e+06		0.381991	0.00780087	-1.38839089890599	2.10786
A0A8I6A721	Mdh1	1.2037e+06	2.86195e+06	3.04575e+06	0	0	0		0	0.00775962	#NUM!	2.11016
D3ZE72	Metap1	4.38343e+06	2.48476e+06	1.2329e+06	0	0	0		0	0.0210164	#NUM!	1.67744
A0A8I6A902	Metap2 METAP2	1.33892e+07	1.77476e+07	1.44406e+07	5.56178e+06	2.3713e+07	6.84381e+07		2.14389	0.202998	1.10023057418092	0.692509
A0A8I6A4K7	Mical3	5.97162e+06	1.02782e+07	1.12049e+07	5.8529e+06	8.82985e+06	8.16217e+06		0.832095	0.22616	-0.265180345557089	0.645585
A0A8I6A4L1	Mycbp2	3.69782e+06	3.19933e+06	3.88126e+06	2.37515e+06	3.12705e+06	2.43506e+06		0.736405	0.0199906	-0.441429503695922	1.69917
P18666	Myl12b Mrlc2 Mrlcb Mylc2b	4.17773e+08	3.77933e+08	4.28366e+08	4.70291e+08	530969770	4.96703e+08		1.22376	0.00867181	0.29131520416486	2.06189
A0A0G2JWE1	Myl6	5.37986e+08	5.72311e+08	5.38425e+08	6.51276e+08	6.64827e+08	6.45021e+08		1.18948	0.000618027	0.250332422142847	3.20899
B0BMS8	Myl9	4.78464e+06	1.44091e+06	1.7303e+06	6.94212e+06	4.62719e+06	5.98008e+06		2.20585	0.0322577	1.14133490761348	1.49137
Q05096	Myo1b Myo1a Myr1	1.75151e+08	1.35977e+08	1.34387e+08	8.20685e+07	9.37612e+07	1.00938e+08		0.621232	0.00876645	-0.686796936634105	2.05718
A0A8I6ASB9	Myo1c	2.15807e+08	2.13533e+08	1.9705e+08	1.51888e+08	1.45892e+08	1.50348e+08		0.715415	0.0003265	-0.483146814349251	3.48612
A0A8I6GJN3	Myo1d	1.83157e+07	1.86337e+07	2.34252e+07	9.91979e+06	1.23234e+07	7.94103e+06		0.499949	0.00422343	-1.00014683501965	2.37433
Q63356	Myo1e Myr3	1.93392e+06	4.81293e+06	4.91422e+06	3.83744e+06	3.46116e+06	3.82817e+06		0.954181	0.432641	-0.0676651546513879	0.363872
D4A7X9	Myo1f	646097	862453	623274	359668	439357	323168		0.5264	0.0078867	-0.925767731822147	2.1031
A0A8I6AKV9	Nap1l1	5.3115e+07	4.64728e+07	5.575e+07	3.62022e+07	2.73029e+07	3.05175e+07		0.605278	0.00286834	-0.724329127247704	2.54237
D4A5I4	Nav1 LOC685707	4.39331e+07	3.9837e+07	4.95947e+07	2.89235e+07	2.43824e+07	3.09631e+07		0.631869	0.00442933	-0.662303516660635	2.35366
A0A8I6ANV3	Nav3	283573	621097	437644	0	0	0		0	0.00506718	#NUM!	2.29523
A0A8I6AP41	Nbea	4.49608e+06	5.43718e+06	5.48029e+06	8.68944e+06	7.45883e+06	7.07673e+06		1.50679	0.00555248	0.591479752781461	2.25551
A0A8I5ZLW8	Ncam1	4.34183e+06	2.53023e+06	3.91742e+06	3.10103e+06	3.99789e+06	5.1851e+06		1.13852	0.286932	0.187157425025882	0.542221
O35095	Ncdn	3.84705e+07	4.05996e+07	3.7397e+07	3.38304e+07	3.21477e+07	3.52893e+07		0.869493	0.00895834	-0.201753822626143	2.04777
A0A8I5ZSX9	Nckap1	4.93243e+07	4.02378e+07	4.16559e+07	2.96549e+07	1.87855e+07	2.40013e+07		0.552071	0.00486092	-0.857073751379409	2.31328
Q78PB6	Ndel1 Nude2 Nudel	2.81696e+06	3.90322e+06	2.14912e+06	3.40617e+06	2.79921e+06	2.84438e+06		1.02035	0.458877	0.0290587881784201	0.338303
A0A8I6A6X8	Necab1	1.14954e+07	1.31872e+07	1.38484e+07	4.69276e+06	3.53659e+06	6.55896e+06		0.383803	0.00107659	-1.38156304845293	2.96795
A0A0G2K8P3	Nedd4	6.33994e+06	1.25856e+07	1.44038e+07	1.68807e+07	1.33367e+07	2.04664e+07		1.5207	0.0721595	0.604735627172037	1.14171
A0A8I6A4L5	Nedd4l	1.20756e+06	891920	1.13523e+06	0	0	0		0	0.00017513	#NUM!	3.75664
P19527	Nefl Nf68 Nfl	849641	3.675e+06	5.1065e+06	4.64018e+06	2.35166e+06	2.40869e+06		0.976055	0.480268	-0.0349659945107009	0.318517
P12839	Nefm Nef3 Nfm	1.01777e+06	1.73577e+06	816574	2.10558e+06	1.63379e+06	2.23478e+06		1.67337	0.0370501	0.742759606501117	1.43121
D4A198	Neurl4	1.71343e+06	1.08259e+06	1.45637e+06	4.35247e+06	2.19428e+06	1.35082e+06		1.8572	0.126875	0.893133066469284	0.896623
A0A8L2QTU4	Nexn	1.49581e+07	1.64616e+07	1.66417e+07	1.19183e+07	6.24681e+06	9.25942e+06		0.570616	0.00811674	-0.809407110293834	2.09062
Q5FVM4	Nono	149756	1.69062e+06	1.47953e+06	1.61276e+06	1.63695e+06	1.86707e+06		1.54124	0.14394	0.624094089842365	0.841819
D3ZQ59	Nrdc Nrd1	215929	275517	342136	222675	260681	212547		0.834835	0.153806	-0.260436735118212	0.813026
A0A0G2K6U1	Nsf	4.87658e+07	5.0285e+07	4.97012e+07	5.3265e+07	4.97846e+07	4.60774e+07		1.00252	0.477926	0.00363212812558816	0.320639
A0A8I5ZQZ1	Nufip2	900187	824781	981717	1.38128e+06	1.02656e+06	1.04782e+06		1.27671	0.0566253	0.352431946816892	1.24699
A0A8I5ZUB2	Oscp1	5.25098e+06	1.5243e+06	1.58033e+06	3.83945e+06	3.45443e+06	3.26313e+06		1.26346	0.293578	0.337383366533158	0.532276
A0A8I5XVU7	Otub1	3.26123e+06	5.73883e+06	4.97278e+06	5.06293e+06	5.0209e+06	4.63394e+06		1.05331	0.377821	0.0749339330353242	0.422714
Q9EPH8	Pabpc1 Pabp1	6.58691e+06	3.95632e+06	1.04983e+07	2.40282e+06	6.98037e+06	3.04856e+06		0.590821	0.147047	-0.759206953517209	0.832545
A0A8I5Y5S7	Pacs1	1.45224e+06	1.35734e+06	1.82039e+06	1.34443e+06	1.4183e+06	1.43428e+06		0.906486	0.186323	-0.141643974257027	0.729734
Q920Q0	Palm	1.02252e+06	2.88829e+06	3.43562e+06	983833	940022	1.07608e+06		0.408352	0.0593648	-1.29211391955387	1.22647
A0A8I6AH91	Pcbp1	1.45803e+07	1.25524e+07	9.16063e+06	6.09119e+06	4.75861e+06	5.40532e+06		0.447882	0.00739539	-1.15880895319867	2.13104
G3V8P1	Pcdhb3	7.32512e+06	5.3947e+06	4.89629e+06	0	0	0		0	0.000685029	#NUM!	3.16429
D3Z9C7	Pclo	7.60195e+06	7.62093e+06	8.57651e+06	7.97654e+06	9.44858e+06	9.11605e+06		1.1152	0.0858658	0.157308104852406	1.06618
A0A8I5ZM70	Pde1c	452080	621680	550569	333162	440769	260737		0.636983	0.0260046	-0.650674139763414	1.58495
A0A8I6A5L2	Pde2a	4.97192e+06	5.1921e+06	5.63411e+06	5.65431e+06	7.2041e+06	6.15317e+06		1.20341	0.0485903	0.267123751994932	1.31345
A0A8I5Y7R1	Pdia6	930377	843702	623409	0	0	0		0	0.000470819	#NUM!	3.32715
A0A8I6B663	Pfkp	7.98042e+06	5.73607e+06	6.32947e+06	3.72475e+06	824040	4.15389e+06		0.434136	0.0191551	-1.20377959776402	1.71771
D3ZDU5	Pfn2	4.90271e+06	6.21739e+06	5.62357e+06	4.35549e+06	4.73875e+06	4.45819e+06		0.809406	0.0276271	-0.305064307717669	1.55867
G3V9N1	Pgam5	2.07651e+06	756661	2.04838e+06	486634	512973	845741		0.378025	0.04397	-1.40344587775504	1.35684
A0A8L2PY67	Phyhipl	814840	823370	871515	1.48284e+06	817018	1.03384e+06		1.32831	0.117713	0.409594653507123	0.929174
F1LNG5	Pik3r1	783252	799121	846199	581278	442861	890934		0.78856	0.134987	-0.342707669062573	0.86971
A0A8I6A493	Pip4k2b	4.60809e+06	3.99204e+06	5.46168e+06	3.78284e+06	3.95759e+06	4.3729e+06		0.861435	0.115672	-0.215186086555278	0.93677
A0A8I6AJ04	Pithd1	1.3286e+06	2.03132e+06	1.44611e+06	1.56656e+06	1.25682e+06	2.3354e+06		1.07339	0.388299	0.102180227177306	0.410834
Q63364	Pja2 Neurodap1	3.89497e+06	5.36279e+06	816380	468264	1.12452e+06	641007		0.221735	0.0628883	-2.17309084047589	1.20143
A0A8I6ABE3	Pkm	5.80771e+06	5.06216e+06	6.54494e+06	1.97319e+06	1.68994e+06	5.10266e+06		0.503352	0.0350243	-0.990359422627351	1.45563
A0A8I6A880	Pkp4	2.30389e+07	2.76069e+07	2.05869e+07	1.6848e+07	2.04458e+07	1.89487e+07		0.789561	0.0481	-0.34087773840381	1.31785
A0A0G2K5T2	Plec	8.44231e+07	7.95576e+07	6.765e+07	5.94055e+07	5.9163e+07	6.02904e+07		0.772172	0.012199	-0.373004985150604	1.91368
E9PTG5	Plekha5	4.95055e+06	3.77758e+06	5.99829e+06	7.73788e+06	7.62104e+06	6.03308e+06		1.45263	0.0290933	0.538663597013025	1.53621
P60203	Plp1 Plp	2.23983e+06	1.9705e+06	2.06643e+06	2.27252e+06	1.71971e+06	1.41172e+06		0.860945	0.16604	-0.216007061988783	0.779787
G3V864	Plppr4 Lppr4	3.72544e+06	1.58048e+06	4.17459e+06	2.89088e+06	3.0133e+06	3.06138e+06		0.945684	0.4205	-0.0805700683240622	0.376234
A0A8I6AM56	Ppfia2	1.56745e+06	1.54381e+06	3.12826e+06	3.18198e+06	2.10694e+06	307738		0.896968	0.419522	-0.156870838482631	0.377245
F1LSE6	Ppfia3	4.29883e+06	1.15225e+07	1.32211e+07	6.1796e+06	4.87653e+06	3.60212e+06		0.504718	0.0830057	-0.986451540273404	1.08089
P62138	Ppp1ca Ppp1a	5.46066e+08	5.22118e+08	5.27303e+08	3.96003e+08	3.8403e+08	392677413		0.735018	3.20662e-05	-0.444148742306119	4.49395
P62142	Ppp1cb	2.57752e+07	2.72343e+07	2.69822e+07	1.4398e+07	1.91635e+07	2.12151e+07		0.684779	0.00765768	-0.546290510878629	2.1159
A0A0G2JVK2	Ppp1cc	3.56118e+07	4.48783e+07	3.2921e+07	5.1027e+07	5.11186e+07	4.69315e+07		1.31448	0.0186942	0.394495318515595	1.72829
A0A8I5Y8E5	Ppp1r12a	8.2182e+07	6.2253e+07	7.28942e+07	4.83784e+07	5.72299e+07	5.10958e+07		0.721044	0.0165264	-0.471839848966401	1.78182
A0A8I6A6B6	Ppp1r12b	1.75307e+07	1.81342e+07	1.82732e+07	1.29117e+07	1.30709e+07	1.2022e+07		0.704597	9.1197e-05	-0.505129763508828	4.04002
A0A0G2K4R1	Ppp1r12c	922723	900678	931551	417341	527325	419306		0.495098	0.000122699	-1.01421322904211	3.91116
G3V629	Ppp1r18 RGD1309543	1.48174e+06	1.64153e+06	2.49973e+06	1.54778e+06	941055	1.42943e+06		0.696828	0.0980277	-0.521124644753961	1.00865
O35867	Ppp1r9a	513233757	500266165	5.24968e+08	4.21633e+08	4.07057e+08	4.09617e+08		0.804896	0.000144346	-0.313125009246055	3.84059
O35274	Ppp1r9b Spino	4.70607e+08	4.57483e+08	4.76595e+08	3.3006e+08	2.97694e+08	323981109		0.677544	9.46655e-05	-0.561613216889615	4.02381
Q5XI34	Ppp2r1a	3.01499e+07	3.24109e+07	3.8812e+07	2.0182e+07	2.34703e+07	1.58597e+07		0.587061	0.00742945	-0.768417921389611	2.12904
A0A8I6AVF8	Ppp2r2a	1.60559e+06	5.43528e+06	1.38146e+06	8.25135e+06	1.12778e+07	6.33286e+06		3.07065	0.0203455	1.61854386651831	1.69153
A0A8I5Y7T7	Ppp3ca	4.3149e+08	4.17248e+08	4.03551e+08	3.2953e+08	3.34566e+08	3.32241e+08		0.795612	0.000240504	-0.329862436775573	3.61888
A0A8I6AAD3	Ppp3cb	1.38401e+08	1.32386e+08	1.43127e+08	121190179	131632542	1.12905e+08		0.883584	0.0309407	-0.178560210250094	1.50947
P63100	Ppp3r1 Cna2 Cnb	3.11505e+07	2.3459e+07	2.43496e+07	2.51984e+07	1.44434e+07	1.64792e+07		0.71076	0.0683257	-0.492565429459531	1.16542
A0A0G2K3Z9	Prdx1l1	1.55309e+07	1.44705e+07	1.28371e+07	1.16421e+07	1.17541e+07	1.38534e+07		0.869538	0.0773528	-0.201679654078504	1.11152
A0A0G2JSH9	Prdx2	7.34057e+06	1.36331e+07	1.30811e+07	1.0725e+07	1.13069e+07	1.18087e+07		0.993711	0.486855	-0.00910127141720701	0.3126
Q9R063	Prdx5	8.26974e+06	8.19689e+06	4.01244e+06	8.52044e+06	9.51298e+06	7.81135e+06		1.26201	0.148269	0.335722415500596	0.82895
F1M0J7	Prickle2	2.80568e+06	2.98492e+06	2.18483e+06	1.2005e+06	1.38375e+06	1.25572e+06		0.481475	0.00257973	-1.05446745960697	2.58843
A0A8I6A4F6	Prkacb	9.66648e+06	5.78247e+06	5.88321e+06	1.22589e+06	3.5429e+06	9.68646e+06		0.677627	0.231645	-0.561436881782804	0.635177
P12369	Prkar2b	3.28864e+06	3.74328e+06	3.99264e+06	1.594e+06	137450	140186		0.16977	0.00221252	-2.55834800867413	2.65511
F1LS42	Prkcb	7.39513e+06	1.85043e+07	1.11955e+07	2.04403e+07	1.71133e+07	1.72894e+07		1.47845	0.0800301	0.564085318501199	1.09675
P63319	Prkcg Pkcc Pkcg Prkcc	3.91704e+07	3.56262e+07	2.67064e+07	4.02138e+07	3.63186e+07	3.89911e+07		1.13813	0.147511	0.186664608676582	0.831176
A0A8L2R3X1	Prps1	465358	490350	544339	335078	372510	311813		0.67958	0.00270504	-0.55728543879639	2.56783
D3ZUH5	Prr36 RGD1566084	1.01818e+07	1.35345e+07	1.2858e+07	7.03567e+06	9.09638e+06	7.2309e+06		0.638781	0.0111698	-0.646606658583433	1.95196
P00762	Prss1 Trp1 Try1 Tryp1	1012559384	9.65418e+08	1118316816	4.05975e+08	3.74593e+08	3.89113e+08		0.377768	7.70381e-05	-1.40442702874358	4.11329
A0A8I6AIQ4	Psd	4.26786e+06	4.29077e+06	5.35435e+06	1.90416e+06	2.93711e+06	3.43643e+06		0.594963	0.0155411	-0.749129202421537	1.80852
A0A8L2Q7I4	Psmc5	468483	407461	337806	374099	382668	317985		0.885481	0.17023	-0.175467107464049	0.768964
D4AAH6	Psmg1	133435	289874	309202	289039	228387	233772		1.02551	0.460453	0.036342073756242	0.336815
A0A8I6ALM9	Ptk7	2.73569e+06	3.91573e+06	1.20819e+07	8.42472e+06	2.16982e+06	1.63264e+07		1.43706	0.308486	0.523122247965451	0.510765
A0A8I5YBE8	Pura LOC102557111	8.6272e+06	6.41526e+06	1.12558e+07	5.63388e+06	5.05283e+06	5.85891e+06		0.629153	0.0419234	-0.668517634541293	1.37754
A0A8I5ZZX6	Purb	4.56666e+06	5.23671e+06	6.49855e+06	7.19886e+06	6.63332e+06	5.57607e+06		1.19055	0.117033	0.251628090239025	0.93169
G3V6Y6	Pygb	8.71545e+06	1.27897e+07	5.79271e+06	5.42574e+06	9.21408e+06	4.1447e+06		0.688131	0.162924	-0.539244160184377	0.788014
Q5RKJ9	Rab10	1.99694e+06	1.67283e+06	2.44943e+06	1.55507e+06	1.53591e+06	2.14433e+06		0.855553	0.19153	-0.22507113610442	0.717764
P61107	Rab14	205117	315429	227947	171130	106889	128838		0.543569	0.0208897	-0.87946530327877	1.68007
A0A8L2QE16	Rab3a	7.38385e+06	9.37114e+06	1.16618e+07	7.77745e+06	6.77342e+06	8.92863e+06		0.826256	0.150068	-0.275339844159522	0.823711
A0A0U1RS21	Rac1	1.28134e+06	1.16752e+06	1.49233e+06	1.43119e+06	1.32254e+06	1.40041e+06		1.05403	0.259477	0.075917827084628	0.5859
A0A0G2JZE6	Rack1 Gnb2l1	4.11802e+06	3.23367e+06	4.40796e+06	1.54671e+06	3.39415e+06	4.98431e+06		0.844002	0.296491	-0.244681198973879	0.527989
F1M386	Rapgef2 Pdzgef1	2.44849e+06	2.41392e+06	1.92793e+06	1.8785e+06	1.64496e+06	2.11717e+06		0.830685	0.07563	-0.267625984729977	1.12131
A0A8I6AI87	Rasal2	1.23797e+06	1.05844e+06	778846	1.80975e+06	2.28238e+06	504844		1.49483	0.203547	0.579977535984134	0.691336
M0R9Q1	Rbm14	4.77507e+06	1.45191e+06	3.39987e+06	1.0666e+06	2.84191e+06	649282		0.473445	0.111947	-1.07873072870472	0.950988
D3Z9D0	RGD1306271	785139	830408	854324	0	0	0		0	1.10146e-06	#NUM!	5.95803
D3ZAU6	RGD1561919	4.29826e+06	4.44228e+06	4.24076e+06	2.85751e+06	2.10511e+06	2.53723e+06		0.577742	0.000636867	-0.791502488369724	3.19595
D3ZF07	RGD1562402	2.32478e+06	3.22896e+06	5.26945e+06	3.54452e+06	2.9108e+06	4.78828e+06		1.03884	0.449214	0.0549786149332296	0.347547
F1LT35	RGD1564606	6.87925e+06	4.98921e+06	6.08499e+06	4.6064e+06	4.90355e+06	4.5672e+06		0.784091	0.0407859	-0.350906287597776	1.38949
A0A8I6GLS3	Rims1	7.27356e+06	8.63041e+06	1.42767e+07	1.03439e+07	9.22687e+06	1.32844e+07		1.08862	0.367808	0.122494877518334	0.434379
Q3ZAU6	Rnf14	1.37775e+06	1.33618e+06	1.4905e+06	1.11654e+06	1.08183e+06	975619		0.754915	0.0026913	-0.405613755888427	2.57004
G3V6V1	Rnpep	2.50728e+07	2.35408e+07	2.4918e+07	1.57487e+07	1.19499e+07	2.03972e+07		0.654083	0.0135872	-0.612453716484101	1.86687
F1LPB9	Rph3a	5.08746e+06	3.28713e+06	2.2516e+06	1.81514e+06	2.44047e+06	1.97376e+06		0.586228	0.0797824	-0.770466548880142	1.09809
Q6PDV7	Rpl10	1.22233e+06	1.26822e+06	1.44281e+06	1.55388e+06	1.34056e+06	2.04491e+06		1.25576	0.100308	0.328557108424208	0.998665
A0A0H2UHQ1	Rpl17	1.89114e+06	2.27746e+06	2.23598e+06	8.21927e+06	7.44139e+06	6.50192e+06		3.46042	0.000253256	1.79094848034729	3.59644
A0A8I6GD73	Rpl18	3.90982e+06	1.73125e+06	2.30168e+06	1.78777e+06	5.40921e+06	5.71795e+06		1.626	0.154041	0.701328431104531	0.812364
A0A8I6G776	Rpl19	2.112e+06	3.6402e+06	2.78237e+06	6.49608e+06	6.8451e+06	6.4112e+06		2.3144	0.000631998	1.21063714922205	3.19928
G3V6I9	Rpl26	1.50047e+06	1.55438e+06	2.51307e+06	2.05485e+06	3.06624e+06	2.05824e+06		1.28941	0.1587	0.366711327516087	0.799424
A0A8L2QVY8	Rpl3	2.08094e+06	1.7315e+06	1.91928e+06	3.56924e+06	4.15342e+06	4.15551e+06		2.07236	0.000367742	1.05127158301372	3.43446
P50878	Rpl4 Rpl1	4.31601e+06	5.05867e+06	831691	1.69011e+06	1.68289e+06	1.49111e+06		0.476575	0.121997	-1.06922438088309	0.91365
A0A8I6ARH8	Rpl5	858491	1.26379e+06	1.31738e+06	727263	1.78625e+06	1.1554e+06		1.06665	0.416585	0.0930863502358392	0.380297
A0A8L2QIW0	Rpl6	3.3424e+06	1.94591e+06	3.94029e+06	5.84635e+06	8.98517e+06	5.63927e+06		2.21819	0.0192258	1.14938267059465	1.71611
A0A8J8YIF6	Rpl7a	1.93998e+06	2.32347e+06	2.30936e+06	0	0	0		0	3.16451e-05	#NUM!	4.49969
P19945	Rplp0 Arbp	7.21748e+06	1.11422e+07	8.4257e+06	4.14817e+06	4.53527e+06	6.21097e+06		0.556066	0.020003	-0.846671551940224	1.69891
A0A8I5ZVN9	Rps11	3.03361e+06	548829	489145	786238	2.62508e+06	298032		0.911034	0.458852	-0.134423560752518	0.338327
A0A8I6GIA0	Rps13	5.45701e+06	6.08627e+06	5.6156e+06	1.96741e+06	3.26801e+06	2.1923e+06		0.432879	0.000930234	-1.20796591439241	3.03141
D3ZLL8	Rps15al4	874614	891845	744082	0	0	0		0	2.83751e-05	#NUM!	4.54706
A0A1W2Q631	Rps16	1.65391e+06	1.3971e+06	1.68789e+06	960691	1.51272e+06	779587		0.686446	0.0533794	-0.542781571667367	1.27263
A0A8L2QEH3	Rps19	122683	105137	81057.7	0	0	0		0	0.00051748	#NUM!	3.28611
P27952	Rps2	3.21161e+06	3.57352e+06	4.12694e+06	3.63008e+06	5.76607e+06	2.01285e+06		1.04554	0.444741	0.0642487478547109	0.351893
A0A8I6A7A5	Rps24	1.68187e+06	2.30304e+06	2.01606e+06	4.42415e+06	3.02371e+06	1.80007e+06		1.54108	0.118539	0.623938557029243	0.926139
A0A8L2QCG7	Rps3	8.56279e+06	7.48627e+06	1.99963e+07	5.63342e+06	6.82304e+06	6.24564e+06		0.51885	0.111773	-0.946611963701002	0.951663
P49242	Rps3a Fte-1 Fte1	5.21141e+06	6.66008e+06	6.36066e+06	3.11732e+06	3.1521e+06	2.13249e+06		0.460829	0.00204254	-1.11769518834897	2.68983
A0A0H2UHX3	Rps4x Rps4x-ps9	1.2724e+07	1.29431e+07	1.33498e+07	3.04097e+06	4.08848e+06	6.57697e+06		0.351294	0.000685951	-1.5092481762934	3.16371
P62755	Rps6	1.98776e+06	1.78979e+06	4.82999e+06	8.32265e+06	9.0998e+06	9.09546e+06		3.08078	0.00209134	1.62329429496841	2.67957
A0A8L2R9H0	Rps8	9.93698e+06	1.14919e+07	1.66469e+07	1.1068e+07	1.23726e+07	1.39759e+07		0.982684	0.462535	-0.0252005313870757	0.334855
P29314	Rps9	5.14114e+07	2.26044e+07	4.17564e+07	2.7631e+07	4.99711e+07	1.98564e+07		0.841813	0.323822	-0.248428749992856	0.489694
A0A8L2UK17	Rpsa	1.43458e+06	1.25508e+06	1.80308e+06	893329	710413	1.02239e+06		0.584527	0.0140991	-0.774657217345769	1.85081
A0A8I6GGJ4	Rtn1	3.75996e+06	2.59912e+06	2.53737e+06	2.8941e+06	2.28422e+06	2.79151e+06		0.895845	0.260726	-0.158679136379977	0.583815
A0A8I6ASN6	Rtn3	3.75023e+06	4.57341e+06	6.3094e+06	3.39157e+06	3.65602e+06	2.93781e+06		0.682387	0.059478	-0.551338686863959	1.22564
A0A8I6ARF6	Rufy3	6.35303e+06	6.09554e+06	1.07335e+07	2.57683e+06	5.93608e+06	1.94151e+06		0.45097	0.0475727	-1.14889772873208	1.32264
D3ZUM2	Sarm1	3.1725e+06	4.81754e+06	3.10284e+06	2.5705e+06	2.00559e+06	957820		0.49887	0.0323923	-1.00326315761725	1.48956
A0A0G2K464	Scamp5	2.14686e+06	2.78893e+06	2.38446e+06	0	0	0		0	0.000100444	#NUM!	3.99808
D3ZWS0	Scrib	906900	1.75798e+06	1.45817e+06	1.04106e+06	1.03009e+06	885993		0.717222	0.100509	-0.479507683979394	0.997795
D4A6G2	Sema4g	1.16377e+06	1.34465e+06	914298	0	0	0		0	0.000396767	#NUM!	3.40146
B3GNI6	Septin11 Sept11	2.55516e+06	1.93599e+06	1.74545e+06	1.55308e+06	1.01611e+06	1.4163e+06		0.63905	0.0312103	-0.645999557565075	1.5057
A0A8I6A7I8	Septin2	1.82501e+06	1.95152e+06	2.07008e+06	0	0	0		0	5.16681e-06	#NUM!	5.28678
D3ZDH8	Septin5 Sept5	1.3751e+06	1.49612e+06	1.45077e+06	1.01896e+06	927836	911092		0.661241	0.000278135	-0.596751243853215	3.55574
A2VCW8	Septin7 Sept7	483628	459000	2.15223e+06	2.14727e+06	2.80172e+06	1.68007e+06		2.14196	0.0715868	1.09893289443941	1.14517
A0A8I6G6Q3	Serbp1	3.20827e+06	4.01004e+06	336743	2.61617e+06	4.71804e+06	3.29806e+06		1.40731	0.23317	0.492936178512338	0.632327
F7FA26	Sestd1	6.70165e+06	9.85633e+06	5.1987e+06	6.38537e+06	7.01449e+06	6.94902e+06		0.935294	0.376054	-0.0965086472768392	0.42475
Q4KM71	Sfpq	3.52665e+06	2.20008e+06	1.46199e+06	3.92052e+06	4.11415e+06	2.91861e+06		1.52368	0.075641	0.607555804806044	1.12124
P0DJJ3	Sgip1	3.70972e+06	2.77539e+06	2.09366e+06	0	0	0		0	0.00182167	#NUM!	2.73953
A0A0G2K8I0	Sh3bgrl2	7.59087e+06	7.85461e+06	7.15262e+06	4.49201e+06	3.73324e+06	3.94923e+06		0.538739	0.000168733	-0.892341505349163	3.7728
Q5PPJ9	Sh3glb2	7.24364e+06	1.29433e+07	1.32155e+07	6.09135e+06	8.56476e+06	7.1097e+06		0.651624	0.0674616	-0.617887295377212	1.17094
A0A8L2QYJ0	Shank2	5.95544e+06	3.99281e+06	4.96494e+06	1.92477e+06	3.33784e+06	5.24338e+06		0.704477	0.12921	-0.505375728875298	0.888703
A0A8I6AT40	Shfl	691678	764385	508849	0	0	0		0	0.00049868	#NUM!	3.30218
A0A8I6AFL7	Shtn1	1.24915e+06	1.1379e+06	1.3946e+06	955918	1.07727e+06	1.082e+06		0.823765	0.0296078	-0.279695439865651	1.52859
E9PSX8	Sipa1	1.73064e+06	1.42177e+06	1.56087e+06	1.50504e+06	1.5479e+06	1.71339e+06		1.01126	0.439814	0.0161492761100709	0.356731
A0A0G2KAW2	Sipa1l1	6.11561e+07	6.82302e+07	6.72536e+07	4.50532e+07	4.69998e+07	5.68871e+07		0.757425	0.0102843	-0.400824796756234	1.98782
F1M8G8	Sipa1l2	6.32184e+06	5.95016e+06	6.50229e+06	6.01486e+06	7.80537e+06	8.39005e+06		1.18302	0.0965402	0.242469894700117	1.01529
F1LYG2	Sipa1l3	3.51601e+06	2.28039e+06	1.60315e+06	3.28794e+06	2.89783e+06	2.29031e+06		1.14549	0.299913	0.195961244333448	0.523005
A0A0G2K4X8	Skp1	4.21267e+06	2.57562e+06	3.31244e+06	6.13823e+06	2.7414e+06	4.55914e+06		1.33048	0.182448	0.411942219491425	0.738862
P31596	Slc1a2 Eaat2 Glt1	1.63556e+07	1.49553e+07	1.84033e+07	1.70103e+07	1.802e+07	1.77622e+07		1.06192	0.191068	0.0866773121752155	0.718813
G3V846	Slc1a3	4.05516e+06	3.52781e+06	2.90829e+06	7.28726e+06	4.49861e+06	7.57749e+06		1.84567	0.0230871	0.884140901900196	1.63663
P32089	Slc25a1 Slc20a3	376739	272003	228273	0	0	0		0	0.00133735	#NUM!	2.87375
G3V6H5	Slc25a11	1.11426e+06	1.29336e+06	1.24174e+06	1.28965e+06	3.5646e+06	2.85527e+06		2.11256	0.0575614	1.0789955244958	1.23987
A0A0G2K5L2	Slc25a22 Gc1	1.12719e+07	9.61718e+06	8.59811e+06	1.19356e+07	7.93799e+06	1.07573e+07		1.03879	0.400738	0.0548982912502102	0.39714
Q05962	Slc25a4 Aac1 Ant1	8.70213e+07	8.54869e+07	9.42898e+07	106486860	9.95656e+07	1.09747e+08		1.18367	0.0078304	0.243261210615252	2.10622
D4A961	Slc25a48	9.44493e+06	1.56787e+07	1.76622e+07	1.48181e+07	1.19063e+07	1.51855e+07		0.979527	0.459308	-0.0298427838767705	0.337896
Q09073	Slc25a5 Ant2	1.28716e+08	1.33659e+08	1.2225e+08	9.84251e+07	103193019	9.72003e+07		0.776909	0.000813739	-0.364183350833265	3.08951
P31647	Slc6a11 Gabt3 Gat-3 Gat-b	2.61153e+06	3.1419e+06	733589	581096	698336	877962		0.332571	0.0606568	-1.58826492938683	1.21712
A0A8I6AHW7	Smap1	4.76632e+06	5.09636e+06	4.36256e+06	3.18404e+06	3.26237e+06	2.23513e+06		0.610292	0.00462424	-0.712429206942637	2.33496
D4A5W9	Snap25	781215	807682	855685	0	0	0		0	1.52818e-06	#NUM!	5.81583
Q05140	Snap91	9.79138e+06	1.65923e+07	1.87669e+07	1.09907e+07	1.02987e+07	1.33074e+07		0.766254	0.142479	-0.38410631223487	0.846248
A0A8I5ZUF6	Snph	2.47761e+06	1.90494e+06	1.45772e+06	0	0	0		0	0.0013687	#NUM!	2.86369
Q8K4V4	Snx27 Mrt1	259433	422494	385173	216682	2.356e+06	1.93196e+06		4.22139	0.077769	2.0777183480974	1.10919
A0A8I6A680	Soga3	4.00151e+06	3.63278e+06	8.27848e+06	5.0992e+06	5.33723e+06	5.04083e+06		0.972632	0.463626	-0.0400343623543405	0.333832
A0A8I5YCM3	Sorbs2	3.57385e+07	3.53693e+07	4.0331e+07	2.17146e+07	2.51912e+07	2.23497e+07		0.621467	0.000926382	-0.686249436705239	3.03321
A0A0G2K5D7	Specc1	3.78313e+06	7.06056e+06	7.19866e+06	2.62404e+06	5.06761e+06	4.10179e+06		0.653653	0.0952749	-0.613402558804149	1.02102
A0A8I5ZSC5	Specc1l	4.63025e+07	5.03334e+07	4.8317e+07	3.57354e+07	3.27336e+07	3.2146e+07		0.694122	0.000390292	-0.526739440602426	3.40861
A0A0G2JZR0	Spire1	2.93528e+06	1.33025e+06	3.58148e+06	1.31558e+06	1.71031e+06	1.70849e+06		0.603335	0.10141	-0.728968241757557	0.993919
A0A0G2JTH0	Sptan1	3.54392e+08	3.45173e+08	3.86707e+08	2.88656e+08	2.56463e+08	2.64705e+08		0.745508	0.00218734	-0.423705162123165	2.66008
P16086	Sptan1 Spna2 Spta2	32356060727	31727276851	32246055743	24855100572	24137964664	24515835431		0.763099	5.75102e-06	-0.390057133623775	5.24025
A0A8I6AWM3	Sptb	7.22776e+07	8.22993e+07	7.42639e+07	6.74584e+07	9.09285e+07	7.70358e+07		1.02876	0.391801	0.0409095704442809	0.406934
G3V6S0	Sptbn1	22178045451	22063526861	22254178943	16847844714	16584230338	16721387847		0.754236	2.67157e-07	-0.406912845896639	6.57323
A0A0G2K677	Sptbn4	3.4298e+07	3.69235e+07	3.79603e+07	1.45466e+07	2.11519e+07	1.94633e+07		0.505229	0.00067366	-0.984991103857632	3.17156
O08623	Sqstm1 Zip	1.13629e+06	3.26851e+06	3.25958e+06	2.55415e+06	1.52071e+06	2.66512e+06		0.879391	0.359428	-0.185423836582791	0.444388
Q9WUD9	Src	2.06766e+06	1.90581e+06	2.19418e+06	2.15007e+06	2.40238e+06	2.39142e+06		1.12585	0.0459674	0.171016784588737	1.33755
A0A8I6AEP4	Srcin1	388641485	3.86099e+08	3.82765e+08	2.47792e+08	238090438	2.33549e+08		0.621536	2.76643e-06	-0.686089707025498	5.55808
D4A208	Srgap2	4.61037e+07	4.33841e+07	4.89757e+07	3.93031e+07	3.86331e+07	2.93989e+07		0.775187	0.0220995	-0.367383032602113	1.65562
F1M5M9	Srgap3	1.53453e+06	3.45641e+06	1.48917e+06	1.21793e+06	3.16499e+06	1.61259e+06		0.925218	0.431604	-0.112134233129307	0.364914
A0A8I5Y9M9	Sri	2.21334e+06	602751	703024	6.91444e+06	3.63665e+06	5.23731e+06		4.48646	0.00966748	2.16557870852428	2.01469
A0A8I6GMR8	Srsf1	1.68186e+06	1.62763e+06	1.60966e+06	986819	796356	1.03793e+06		0.573494	0.000400085	-0.802148768275741	3.39785
F1M4Q5	Ssh2	2.5633e+07	2.49569e+07	2.46814e+07	8.91301e+06	1.32182e+07	2.22316e+07		0.589373	0.0294369	-0.762747478360508	1.53111
A0A8I6AG38	Strn	1.00255e+06	1.48226e+06	1.28369e+06	8.0946e+06	7.74771e+06	1.20092e+07		7.39062	0.00213625	2.88569585165178	2.67035
A0A8L2ULG5	Stx1a	1.29355e+06	1.00167e+06	1.38992e+06	950487	923317	879458		0.747125	0.0293859	-0.420579346751434	1.53186
P61765	Stxbp1 Unc18a	1.16807e+07	1.23299e+07	1.07068e+07	4.95611e+06	4.86813e+06	6.58121e+06		0.472542	0.00055878	-1.08148494826907	3.25276
F1LM47	Sucla2 SUCLA2	4.87518e+06	5.55771e+06	5.67253e+06	2.63785e+06	3.09717e+06	3.32395e+06		0.56248	0.000921531	-0.830127459304863	3.03549
Q02563	Sv2a Sv2	5.3863e+06	4.65296e+06	4.90741e+06	8.0907e+06	5.80146e+06	8.01443e+06		1.46565	0.0205511	0.551542379993423	1.68716
A0A8I6GFU3	Svil	3.71087e+07	3.31011e+07	3.5983e+07	3.46005e+07	3.11064e+07	2.55888e+07		0.859716	0.0799868	-0.218068414277503	1.09698
P09951	Syn1	1.84631e+06	1.95472e+06	1.94272e+06	1.07596e+06	1.46807e+06	2.45148e+06		0.86973	0.288163	-0.201360061435654	0.540362
G3V733	Syn2	2.55994e+06	1.52698e+06	3.0707e+06	0	0	0		0	0.00313877	#NUM!	2.50324
M0R735	Syncrip	2.07613e+06	1.23299e+06	1.17378e+06	3.67021e+06	1.20296e+06	2.18893e+06		1.57535	0.164457	0.65566834865876	0.783949
Q9QUH6	Syngap1	3.71738e+07	3.85054e+07	3.43228e+07	4.20421e+07	4.18133e+07	4.78705e+07		1.19749	0.0180802	0.260009416488095	1.7428
A0A8L2QTB1	Synj1	1.52101e+06	520153	3.1059e+06	1.88895e+06	2.48503e+06	1.78745e+06		1.19708	0.344166	0.259519113175405	0.463231
A0A8I6AKF5	Synpo Myoz3	1.37226e+07	1.09086e+07	1.56446e+07	1.21872e+06	3.25376e+06	5.58315e+06		0.249669	0.00284771	-2.0019108573142	2.5455
P07825	Syp	5.35399e+06	3.0189e+06	3.68789e+06	0	0	0		0	0.00221026	#NUM!	2.65556
P21707	Syt1	1.24375e+06	1.4105e+06	3.59136e+06	1.13707e+06	1.33401e+06	1.63858e+06		0.658008	0.203801	-0.60382313833297	0.690794
Q6QI09	Taf3 Atp5c1 Atp5f1c	2.41955e+07	1.89828e+07	2.02882e+07	3.08671e+07	27690249	2.6732e+07		1.34385	0.0110721	0.42637233266816	1.95577
P37805	Tagln3 Np25	8.29805e+07	8.09964e+07	8.98329e+07	9.12982e+07	9.59154e+07	9.71531e+07		1.12039	0.0169664	0.164003694394537	1.77041
A0A8L2R2A4	Tanc2	2.01822e+07	2.32796e+07	1.87925e+07	1.81695e+07	1.83273e+07	1.69487e+07		0.858504	0.0516262	-0.220102569183948	1.28713
A0A8I6GLU8	Tardbp	2.44041e+06	2.31053e+06	2.70634e+06	1.40109e+06	1.72578e+06	1.03111e+06		0.557573	0.00451971	-0.842767296483782	2.34489
P24155	Thop1	3.09848e+06	4.85305e+06	4.22451e+06	2.0058e+06	2.79039e+06	2.77955e+06		0.622184	0.0280253	-0.684586121882476	1.55245
A0A0G2K2P5	Tjp1	6.23535e+07	6.44156e+07	5.27161e+07	5.40352e+07	6.65966e+07	5.05958e+07		0.953992	0.336457	-0.0679503659595361	0.47307
A0A8I6ALD4	Tjp2	1.00811e+07	6.26945e+06	7.05908e+06	3.88452e+06	2.17364e+06	466761		0.278728	0.0104811	-1.84306980266456	1.97959
Q6IMZ5	Tmod1	2.31457e+07	2.48385e+07	1.24463e+07	8.21397e+06	9.96907e+06	8.59841e+06		0.443178	0.0228654	-1.17404201422058	1.64082
A0A8I5ZMG0	Tmod2	4.23654e+08	4.58601e+08	4.70826e+08	3.49438e+08	336811235	3.25651e+08		0.747849	0.000967451	-0.419181571604986	3.01437
A0A8I6GF99	Tmpo Slc25a3	3.01452e+06	3.59015e+06	3.83877e+06	2.06667e+06	2.43115e+06	2.71732e+06		0.690878	0.0125534	-0.533497310673864	1.90124
A2RUW1	Tollip	1.51059e+07	1.12012e+07	1.06261e+07	7.5614e+06	7.2196e+06	6.97614e+06		0.589094	0.0116998	-0.763429971769517	1.93182
A0A8I5ZP70	Tom1l2	2.05763e+07	3.81304e+07	4.36669e+07	2.08746e+07	2.10468e+07	2.68025e+07		0.671306	0.0978159	-0.574957826091163	1.00959
Q75Q39	Tomm70 Tomm70a	1.63157e+06	1.28262e+06	1.43322e+06	0	0	0		0	6.8675e-05	#NUM!	4.1632
A0A8L2QAQ2	Tpi1	8.01248e+07	8.53423e+07	8.17536e+07	9.43157e+07	9.10056e+07	1.06818e+08		1.18169	0.0207426	0.240857083496594	1.68314
P04692	Tpm1 Alpha-tm Tpma	115266193	1.273e+08	9.02137e+07	7.90389e+07	8.08724e+07	7.56404e+07		0.70783	0.0212339	-0.498525461213903	1.67297
A0A8I5ZZ90	Tpm2	718076	978658	838825	601622	524593	548602		0.660531	0.0109071	-0.598300818061812	1.96229
Q63610	Tpm3 Tpm-5 Tpm5	6.45895e+08	6.50737e+08	6.50925e+08	4.32553e+08	4.31544e+08	4.32895e+08		0.665959	1.12001e-08	-0.586494868053642	7.95078
P09495	Tpm4	2.18872e+07	1.59689e+07	1.59577e+07	9.18786e+06	1.12929e+07	8.58832e+06		0.540179	0.00909173	-0.888491030527285	2.04135
E9PU02	Trappc9	7.01343e+06	6.33663e+06	5.85978e+06	0	0	0		0	2.19899e-05	#NUM!	4.65778
G3V8D6	Trim3	3.4093e+06	8.98466e+06	5.5753e+06	1.1123e+06	3.27743e+06	2.95598e+06		0.408793	0.0570698	-1.29055793461955	1.24359
A0A8I6AS57	Trio	1.32614e+07	1.19274e+07	1.59212e+07	23593596	1.79747e+07	2.09503e+07		1.52076	0.0117643	0.604794626211509	1.92943
P68370	Tuba1a Tuba1	5187845933	4805101696	4865175753	4098419281	4181628606	4190974220		0.83934	0.00144556	-0.252672200184995	2.83996
Q6AYZ1	Tuba1c Tuba6	5.08744e+07	7.83287e+07	6.27921e+07	6.15213e+07	5.97752e+07	7.8256e+07		1.03936	0.405783	0.0556980354152939	0.391706
Q5XIF6	Tuba4a Tuba4	1.67468e+08	1.53074e+08	1.66512e+08	1.7452e+08	1.4037e+08	164187421		0.983621	0.41144	-0.023825607337738	0.385694
P85108	Tubb2a	5493192955	5537452803	5023048680	4134629528	4075882668	4075255654		0.765292	0.00081341	-0.385917315356353	3.08969
Q3KRE8	Tubb2b Tubb2a	1.46744e+08	1.94349e+08	186969293	1.35954e+08	1.64738e+08	1.42114e+08		0.838551	0.0867881	-0.254030274293835	1.06154
Q4QRB4	Tubb3	3.6678e+08	3.40415e+08	3.53011e+08	3.1513e+08	2.13403e+08	2.16204e+08		0.702446	0.0187352	-0.509541374049215	1.72734
B4F7C2	Tubb4a Tubb4	3.99892e+08	3.30756e+08	3.36769e+08	321850879	2.37266e+08	3.1419e+08		0.81815	0.0687017	-0.289562837322193	1.16303
G3V7C6	Tubb4b	3.08374e+08	2.62082e+08	2.65918e+08	2.06907e+08	1.8956e+08	2.11902e+08		0.727389	0.00479002	-0.459200103283611	2.31966
P69897	Tubb5	1247674470	1163312541	1088555208	8.22854e+08	7.97141e+08	7.9177e+08		0.689166	0.000756847	-0.537077120364535	3.12099
P85834	Tufm	1.29855e+07	1.11665e+07	7.93057e+06	5.53171e+06	4.89549e+06	6.84292e+06		0.538303	0.0178642	-0.893509604869517	1.74802
Q5RJR2	Twf1 Ptk9	3.93646e+07	5.14629e+07	6.48572e+07	3.93966e+07	120959379	1.55529e+08		2.029	0.101956	1.02077140344977	0.991588
P11232	Txn Txn1	6.62961e+06	7.58853e+06	7.66344e+06	0	0	0		0	1.28279e-05	#NUM!	4.89184
Q5U300	Uba1 Ube1	5.84902e+06	4.14109e+06	2.01235e+06	1.03098e+06	2.93196e+06	3.08218e+06		0.586973	0.134914	-0.768634188339715	0.869943
Q00981	Uchl1	1.15412e+07	8.37546e+06	8.75938e+06	1.05789e+07	8.24664e+06	1.01778e+07		1.01142	0.46679	0.0163761041841748	0.330879
A0A8I5ZWH4	Unc13a	3.0742e+06	625146	1.73247e+06	2.86677e+06	2.18117e+06	603969		1.04052	0.471808	0.057304352934741	0.326234
A0A0U1RS25	Upf1	3.94104e+06	6.4445e+06	5.51939e+06	8.3998e+06	6.81484e+06	8.04676e+06		1.46253	0.024313	0.548463632641784	1.61416
Q68FY0	Uqcrc1	2.86246e+06	2.938e+06	3.45148e+06	2.60457e+06	4.04898e+06	3.83295e+06		1.13344	0.222578	0.180704207593577	0.652518
A0A8I6A888	Uqcrc2	3.15444e+06	3.94225e+06	7.40309e+06	893364	5.45577e+06	2.82717e+06		0.632858	0.196773	-0.660046125738648	0.706034
A0A0G2K2C7	Usp9x	1.1467e+07	5.90769e+06	5.14442e+06	5.25387e+06	5.52326e+06	4.51737e+06		0.679178	0.149032	-0.558138091748453	0.82672
A0A8I6GB84	Vdac2	7.85244e+06	4.94035e+06	7.02338e+06	9.5854e+06	8.80292e+06	6.09868e+06		1.23571	0.159003	0.305337654056191	0.798594
B5DFJ4	Vps18	378053	531834	557064	497128	584214	633077		1.1687	0.147841	0.224898922152652	0.830204
G3V8A5	Vps35	3.01673e+06	2.94307e+06	2.62044e+06	3.4917e+06	3.06942e+06	2.58468e+06		1.06591	0.27484	0.0920911795080644	0.56092
P62762	Vsnl1 Visl1	1.59637e+06	1.54921e+06	1.81637e+06	0	0	0		0	1.8116e-05	#NUM!	4.74194
Q5BJU7	Wasf1 Wave1	9.65696e+06	6.6103e+06	7.77233e+06	3.54508e+06	3.79541e+06	3.41645e+06		0.447468	0.00388356	-1.16014408610932	2.41077
Q5RKI0	Wdr1	5.20383e+07	5.15683e+07	5.21051e+07	3.15132e+07	3.57827e+07	3.26103e+07		0.64161	6.74571e-05	-0.640231099829226	4.17097
G3V9M3	Wdr47	8.68346e+07	7.9027e+07	8.17386e+07	5.56716e+07	6.80476e+07	5.81961e+07		0.734713	0.00385539	-0.444746498254954	2.41393
Q9ERH3	Wdr7 Trag	3.14644e+06	4.34226e+06	2.24398e+06	1.4262e+06	2.6728e+06	2.21998e+06		0.649254	0.0917745	-0.623145349877519	1.03728
D4A9D7	Wnt8a	2.48552e+06	2.72669e+06	2.33223e+06	1.6609e+06	1.57315e+06	1.93093e+06		0.684607	0.0036425	-0.546651232303007	2.4386
Q3ZAV2	Ybx1	4.41143e+06	4.96413e+06	5.68274e+06	4.50177e+06	4.07145e+06	3.3696e+06		0.793105	0.051768	-0.334415795077372	1.28594
A0A8I6GMK2	Ywhab	1.49714e+07	5.84324e+06	1.3647e+07	7.94072e+06	8.64288e+06	8.25951e+06		0.720893	0.16214	-0.472143821852379	0.790109
P62260	Ywhae	1.12826e+08	1.20164e+08	1.27273e+08	111456631	1.01721e+08	109753077		0.896372	0.036316	-0.157830943172242	1.4399
P61983	Ywhag	6.81024e+07	6.63835e+07	7.35445e+07	6.02821e+07	5.99757e+07	5.96848e+07		0.864982	0.00620362	-0.209257398113227	2.20735
P68511	Ywhah	3.82261e+07	3.32902e+07	4.78875e+07	2.81232e+07	3.5475e+07	3.65813e+07		0.838999	0.136319	-0.253259712742913	0.865445
P68255	Ywhaq	4.74752e+07	46996319	5.12896e+07	4.55729e+07	4.82019e+07	4.10247e+07		0.924798	0.108686	-0.112790486559152	0.963826
P63102	Ywhaz Msfs1	2.5257e+08	2.37132e+08	2.2575e+08	1.89893e+08	1.78593e+08	1.95062e+08		0.787681	0.00262382	-0.344315860462521	2.58107

## Sheet: Fig2D_ANXA7 interactors Volcano
Gene Names	pvalue ANXA7/1GST	FC ANXA7/1GST		-LOG10(p-value)	Log2（FC）	Log2（FC）
Ablim2	0.141909	0.930757		0.847989	-0.103523	-0.103523
Actn1	0.046414	0.698759		1.33335	-0.517132760415901	-0.517133
Actn2	0.00374119	0.872607		2.42699	-0.196595399751226	-0.196595
Actn4	0.00270758	0.889519		2.56742	-0.16890284306427	-0.168903
Afdn	0.0392099	0.345329		1.4066	-1.53395560436507	-1.53396
Akap2	0.00821916	0.725297		2.08517	-0.463356375841692	-0.463356
Ank2	7.00906e-06	0.752204		5.15434	-0.410803292589179	-0.410803
Camk2g	0.0416747	0.782288		1.38013	-0.354227341216803	-0.354227
Dbn1	7.99947e-05	0.801856		4.09694	-0.318584819249558	-0.318585
Dclk1	0.00342881	0.835631		2.46486	-0.259061373225406	-0.259061
Dmtn	0.00588583	0.699298		2.23019	-0.516021078802332	-0.516021
Dst	0.319044	0.9797		0.496149	-0.0295885278445392	-0.0295885
Gda	0.00863551	0.825869		2.06371	-0.276015182463342	-0.276015
Gsn	4.78851e-05	0.687997		4.3198	-0.539525553409911	-0.539526
Lrrfip1	0.00101665	0.713388		2.99283	-0.487240535999202	-0.487241
Map4	0.0669063	0.868406		1.17453	-0.203558724934309	-0.203559
Mapre3	0.00499806	0.275181		2.3012	-1.86154870116342	-1.86155
Mapt	0.000361879	0.584568		3.44144	-0.774557181606019	-0.774557
Mprip	0.0068333	0.870673		2.16537	-0.199796455465146	-0.199796
Myh10	0.000221003	0.785476		3.6556	-0.348361012636952	-0.348361
Myh11	0.000428582	0.703268		3.36797	-0.507852908371582	-0.507853
Myh14	0.0135451	0.789945		1.86822	-0.340175561862538	-0.340176
Myh9	0.000778606	0.755627		3.10868	-0.404254322022009	-0.404254
Myo18a	8.37956e-05	0.728118		4.07678	-0.457756261417454	-0.457756
Myo5a	7.7269e-05	0.828012		4.11199	-0.272276852724143	-0.272277
Myo5b	0.01447	0.748538		1.83953	-0.417851774860626	-0.417852
Myo6	1.72544e-05	0.754973		4.7631	-0.405502165627509	-0.405502
Pcbp2	0.0159029	0.625075		1.79852	-0.677898686160209	-0.677899
Slc25a12	0.0338833	0.491702		1.47001	-1.02414241305068	-1.02414
Sorbs1	0.00224985	0.651475		2.64785	-0.618218955075767	-0.618219
Sptbn2	4.25729e-06	0.788267		5.37087	-0.343243517818134	-0.343244
Tia1	0.0243159	2.69703		1.61411	1.43136930142532	1.43137
Tpm1	0.0514685	0.887764		1.28846	-0.1717520454226	-0.171752
Tpm3 Tpm3_v1	0.00288466	0.620692		2.53991	-0.688051518789403	-0.688052
Abcc9 Sur2	0.487097	1.0171		0.312384	0.0244655119308794	0.0244655
Ablim1 AABR07007032.1	0.000270848	0.567696		3.56727	-0.816810643927889	-0.816811
Ablim3	0.000449635	0.504709		3.34714	-0.986476604086737	-0.986477
Abr	0.256442	1.51834		0.591011	0.602498189224637	0.602498
Abraxas2 Fam175b	0.000226273	3.95066		3.64537	1.98209212867039	1.98209
Acly	0.479848	1.01937		0.318896	0.027676343023247	0.0276763
Aco2	0.0260955	0.54772		1.58344	-0.868489211198513	-0.868489
Acta1 Acta	0.0181046	0.694507		1.74221	-0.52593870688196	-0.525939
Acta2 Actsa Actvs	0.00406891	0.727215		2.39052	-0.459545468995949	-0.459545
Actb	0.000774065	0.802633		3.11122	-0.317187724683217	-0.317188
Actbl2	0.00867133	0.616792		2.06191	-0.697143062805728	-0.697143
Actr1a Ctrn1	0.000191894	0.582719		3.71694	-0.77912741828051	-0.779127
Actr2 Arp2	8.16371e-05	0.686938		4.08811	-0.54174762735789	-0.541748
Actr3	0.00311631	0.750783		2.50636	-0.413532499465628	-0.413532
Actr3b	0.010708	0.747369		1.97029	-0.420107301794584	-0.420107
Add1	0.000732344	0.697675		3.13528	-0.519372846786118	-0.519373
Add2	0.0101991	0.813587		1.99144	-0.297631820387943	-0.297632
Add3	0.00509934	0.667558		2.29249	-0.583035642713536	-0.583036
Adgrb3	0.189088	1.16412		0.723335	0.219245407801623	0.219245
Afap1	0.0111616	0.639591		1.95227	-0.644778256436359	-0.644778
Agap2 Centg1	0.0360436	0.635472		1.44317	-0.654098873074779	-0.654099
Agap3	0.0531963	0.707555		1.27412	-0.499085654538257	-0.499086
Ajm1	0.153926	0.784252		0.812687	-0.350610357637904	-0.35061
Aldoa	0.00547738	0.245022		2.26143	-2.02901734891207	-2.02902
Alg2	0.00242903	0.457664		2.61457	-1.1276407905817	-1.12764
Amot	0.0151515	0.403666		1.81954	-1.3087663996577	-1.30877
Ank3	0.135924	1.2581		0.866704	0.331241892407236	0.331242
Anxa6	0.353612	0.900276		0.451473	-0.151560877651065	-0.151561
Anxa7	2.34179e-05	478.064		4.63045	8.90106040090332	8.90106
Ap2a1	0.485351	1.0057		0.313944	0.00820168171355069	0.00820168
Ap2a2	0.00823074	0.592977		2.08456	-0.753952384742208	-0.753952
Ap2b1	0.395672	1.02653		0.402664	0.0377753045246149	0.0377753
Ap2m1	0.302593	0.878357		0.519141	-0.187121060669417	-0.187121
Apc	0.311088	1.19836		0.507117	0.261063335456342	0.261063
Appl2	0.128383	0.670065		0.891493	-0.577626735807022	-0.577627
Arf2	0.0022261	0.635206		2.65246	-0.654704448821902	-0.654704
Arf5	0.0747553	0.883846		1.12636	-0.178133070859317	-0.178133
Arfgef3 RGD1309903	0.330828	1.08571		0.480398	0.118644543834038	0.118645
Arhgap21	0.010167	0.603719		1.99281	-0.728050637211943	-0.728051
Arhgap23	0.340203	0.864373		0.468262	-0.210274473435514	-0.210274
Arhgap24 DR-NR#2	0.000217514	0.456036		3.66251	-1.13278152827957	-1.13278
Arhgap32	0.370455	0.937517		0.431264	-0.0930826527248825	-0.0930827
Arhgap35 Grlf1 P190A p190ARHOGAP	4.15131e-05	0.350276		4.38182	-1.51343733772599	-1.51344
Arhgap39	0.270594	1.13485		0.567682	0.182500772331773	0.182501
Arhgef11	0.0944745	0.590399		1.02469	-0.760236754975073	-0.760237
Arhgef17	0.165675	0.782635		0.780744	-0.353589071249861	-0.353589
Arhgef2	0.00478435	0.411209		2.32018	-1.28205766654881	-1.28206
Arhgef7	0.00113356	0.122738		2.94555	-3.02635001041274	-3.02635
Arpc1a	0.000999507	0.77271		3.00021	-0.37200191793218	-0.372002
Arpc2	9.1203e-05	0.727689		4.03999	-0.458605899337427	-0.458606
Arpc3	0.00833185	0.79315		2.07926	-0.33433478117475	-0.334335
Arpc4	0.00164978	1.68961		2.78257	0.756691408226427	0.756691
Arpc5	0.0178825	0.486281		1.74757	-1.04013926976265	-1.04014
Arpc5l	0.000443673	0		3.35294	#NUM!	#NUM!
Arvcf	0.0571573	1.31595		1.24293	0.396104884750041	0.396105
Asrgl1 Alp Gliap Hiob	0.0273894	0.499847		1.56242	-1.0004417148555	-1.00044
Atad3 Atad3a	0.405818	1.07214		0.391669	0.100488752989951	0.100489
Atp1a1	0.0511385	0.69443		1.29125	-0.526098542122472	-0.526099
Atp1a2	0.0863637	1.18018		1.06367	0.239005938704241	0.239006
Atp1a3	0.00394928	0.722781		2.40348	-0.46836927533556	-0.468369
Atp1b1	0.0122348	0.500782		1.9124	-0.997744836954857	-0.997745
Atp2a2	0.000731173	0.734445		3.13598	-0.445274206113807	-0.445274
Atp2b1	0.144643	0.598051		0.839702	-0.741659896530063	-0.74166
Atp2b2	0.011792	0.541337		1.92841	-0.885400956110125	-0.885401
Atp5f1a Atp5a1	0.0462882	0.812883		1.33453	-0.298880101399986	-0.29888
Atp5f1b Atp5b	0.0128271	0.63038		1.89187	-0.665705435442141	-0.665705
Atp6v1a	0.00940862	0		2.02647	#NUM!	#NUM!
Atp6v1b2 Atp6b2 Vat2	0.00482733	0.574709		2.31629	-0.799096982283861	-0.799097
Atp6v1h	0.335488	0.744661		0.474323	-0.425343331105966	-0.425343
Atxn2l	9.80198e-06	0		5.00869	#NUM!	#NUM!
Baiap2	0.0331718	0.806552		1.47923	-0.310161290874331	-0.310161
Basp1	0.00896529	0.546155		2.04744	-0.872616497559259	-0.872616
Bcas1	0.000180641	0.541815		3.74318	-0.884129045721819	-0.884129
Bdh1	0.000983651	0.272357		3.00716	-1.87643014362307	-1.87643
Bicd2	0.00372612	3.12347		2.42874	1.64315082086445	1.64315
Bin1	0.000367354	0.328536		3.43491	-1.6058757309954	-1.60588
Bscl2	6.98382e-05	0.483525		4.15591	-1.04833689648553	-1.04834
Bsn	0.208631	0.845176		0.680621	-0.242675930119453	-0.242676
C1qbp Gc1qbp	0.151917	1.23124		0.818392	0.300114098609938	0.300114
C2cd2l	0.00010063	0.396068		3.99727	-1.33618120795673	-1.33618
Cald1	0.049915	0.799533		1.30177	-0.322771172863868	-0.322771
Calm2	9.91005e-05	3.20489		4.00392	1.68027277856907	1.68027
Camk2a	0.0128683	0.858653		1.89048	-0.219853101742734	-0.219853
Camk2b	0.000383787	0.82178		3.41591	-0.283175478037796	-0.283175
Camk2d	0.223846	1.07372		0.65005	0.102612751144696	0.102613
Camkv	0.00577362	0.817578		2.23855	-0.290572009109777	-0.290572
Camsap2	0.443106	0.989571		0.353493	-0.0151244879945608	-0.0151245
Camsap3	0.000109878	5.34896		3.95909	2.41925889433976	2.41926
Capn2	0.0954217	1.28181		1.02035	0.358181035485138	0.358181
Caprin1	0.00876366	0.690297		2.05731	-0.534711101195056	-0.534711
Capza1	0.000842286	0.565409		3.07454	-0.822633754742835	-0.822634
Capza2	0.000805198	0.570047		3.0941	-0.810846782887043	-0.810847
Capzb	0.00274933	0.805669		2.56077	-0.311741378308381	-0.311741
Carmil3 Lrrc16b	0.0925016	0.768865		1.03385	-0.379196975144524	-0.379197
Cars1 Cars	0.126744	1.16375		0.897071	0.218776354921819	0.218776
Caskin1	0.289542	0.926682		0.538289	-0.109853137453227	-0.109853
Cbr1l2 Cbr1 Cbr1l1 LOC102556347	0.0570784	1.45374		1.24353	0.539774141677143	0.539774
Ccar2 RGD1309922	0.0294749	0.596756		1.53055	-0.744786451900183	-0.744786
Ccdc177	0.0318004	1.37043		1.49757	0.454633850073173	0.454634
Ccdc88a	0.0662997	1.77072		1.17849	0.824340134906681	0.82434
Cct2	0.256833	1.2501		0.590349	0.322038011971926	0.322038
Cct3	0.179195	0.664597		0.746675	-0.58944886316356	-0.589449
Cct4	0.472838	1.00982		0.325288	0.0141025396588777	0.0141025
Cct8	0.183967	1.28065		0.73526	0.356879481567875	0.356879
Cdc42bpa	0.000107082	0		3.97028	#NUM!	#NUM!
Cdc42bpb	0.225894	0.873969		0.646095	-0.194345182146942	-0.194345
Cdh2	0.00988978	0.248931		2.00481	-2.00618199873906	-2.00618
Cdk5 Cdkn5 PSSALRE	0.465733	0.962604		0.331863	-0.0549863383572069	-0.0549863
Cdkl5	0.0410995	0.291343		1.38616	-1.77921022173481	-1.77921
Cep170	0.186217	0.882788		0.729981	-0.1798604681085	-0.17986
Cep170b	0.192054	0.683858		0.716576	-0.548231433654172	-0.548231
Cfl1	0.00294652	0.863606		2.53069	-0.211554879578528	-0.211555
Cfl2	0.351777	0.946319		0.453732	-0.0796010938599	-0.0796011
Clasp2	0.236757	0.830274		0.625698	-0.268340680470468	-0.268341
Clip2	0.0899132	0.508608		1.04618	-0.975374541090842	-0.975375
Cltc	0.00849	0.576739		2.07109	-0.794010444218628	-0.79401
Cmas	0.260247	1.04936		0.584614	0.0695064664254659	0.0695065
Cnksr2	0.172568	0.915389		0.763039	-0.127543119542311	-0.127543
Cnp Cnp1	0.0247323	0.737632		1.60674	-0.439027577932851	-0.439028
Cnrip1	0.356659	0.910427		0.447746	-0.135385240794955	-0.135385
Cntn1	0.402182	1.01961		0.395577	0.02801991065869	0.0280199
Copa	0.145145	0.851204		0.838199	-0.232423348158911	-0.232423
Copb1 Copb	0.0624337	0.679895		1.20458	-0.556616626263823	-0.556617
Copb2	0.058321	2.31899		1.23417	1.21349552057932	1.2135
Coro1a Coro1	0.062478	0.799751		1.20427	-0.322377592678528	-0.322378
Coro1b	0.0587623	0.775705		1.2309	-0.366420430296146	-0.36642
Coro1c	0.099132	0.945823		1.00379	-0.0803582604534661	-0.0803583
Coro2a	0.00013644	0.550037		3.86506	-0.862399735576564	-0.8624
Coro2b	0.00864967	0.728703		2.063	-0.456596792421554	-0.456597
Cpne5	0.423771	0.971268		0.372869	-0.0420590686922924	-0.0420591
Cpne6	0.00982537	1.63965		2.00765	0.713388981098918	0.713389
Cpne7	0.0029254	1.38559		2.53382	0.470499016728782	0.470499
Cracd RGD1311575	0.00407582	0.724574		2.38979	-0.464795514101784	-0.464796
Cracdl	0.499646	0.99983		0.301337	-0.0002450453041628	-0.000245045
Crmp1	0.00587118	0.781893		2.23127	-0.354957215676653	-0.354957
Crocc	0.0474638	1.36209		1.32364	0.445826116202248	0.445826
Csnk1e Ck1e-2	0.15193	1.3819		0.818355	0.466655077782701	0.466655
Ctnna1	0.464123	0.965598		0.333367	-0.050504734266548	-0.0505047
Ctnna2	0.4589	0.983197		0.338282	-0.0244478848635596	-0.0244479
Ctnnb1	0.000120987	0.713845		3.91726	-0.48631778312439	-0.486318
Ctnnd1	0.234137	1.16219		0.630529	0.216850100049022	0.21685
Ctnnd2	0.000144528	0.835113		3.84005	-0.259957092573688	-0.259957
Cttn	0.00607879	0.727804		2.21618	-0.458378193707958	-0.458378
Cttnbp2	0.00911737	0.705045		2.04013	-0.504212631244215	-0.504213
Cul1	0.0426407	0.730394		1.37018	-0.453253804190801	-0.453254
Cul3	0.00225241	0.420039		2.64735	-1.25140543791815	-1.25141
Cyfip2	0.022993	0.853261		1.6384	-0.228941258598423	-0.228941
Dbnl Sh3p7	0.00317098	0.714519		2.49881	-0.48495527839553	-0.484955
Dclk2 Dcamkl2 Dck2	0.00609338	0.854496		2.21514	-0.226854241331474	-0.226854
Dctn1	0.244502	0.828943		0.611717	-0.270654792557613	-0.270655
Dctn2	0.0611882	0.803271		1.21333	-0.316042032985825	-0.316042
Dcx	0.494973	0.998319		0.305418	-0.00242777370685972	-0.00242777
Ddx1	0.198289	0.770253		0.702701	-0.376595329584759	-0.376595
Ddx3x	0.488732	0.991801		0.31093	-0.0118771451421574	-0.0118771
Ddx5	0.0818572	0.653463		1.08694	-0.61382333305305	-0.613823
Diras1	0.00805902	0.58424		2.09372	-0.775367543384645	-0.775368
Dlg1	0.220819	0.689208		0.655964	-0.53698964571698	-0.53699
Dlg2	0.00385067	0.680425		2.41446	-0.55549218044523	-0.555492
Dlg3 Dlgh3	0.226537	0.71418		0.644861	-0.485641040968482	-0.485641
Dlg4 Dlgh4 Psd95	0.435864	1.00984		0.360649	0.0141224683310238	0.0141225
Dlgap1	0.119399	1.27029		0.922999	0.345160206941478	0.34516
Dlgap2	0.377128	1.05241		0.423512	0.0736970510563454	0.0736971
Dlgap4	0.170599	0.923199		0.768022	-0.11528704014305	-0.115287
Dlst	1.58893e-05	0		4.7989	#NUM!	#NUM!
Dmxl2	0.0724671	0.536483		1.13986	-0.898394541022052	-0.898395
Dnaja1 Hsj2 Rdj1	0.0282402	0.419714		1.54913	-1.25252290997094	-1.25252
Dnaja2	0.359214	0.771851		0.444647	-0.373606563024167	-0.373607
Dnm1	0.00672545	0.422603		2.17228	-1.24262563937996	-1.24263
Dnpep	0.0121175	0.445832		1.91659	-1.1654274536385	-1.16543
Dock3	0.000371512	0		3.43003	#NUM!	#NUM!
Dock7	0.00284243	2.1744		2.54631	1.12061822446732	1.12062
Dock9	0.474902	0.979107		0.323396	-0.030461517426181	-0.0304615
Dpf2	0.133468	0.863383		0.874622	-0.211926584014521	-0.211927
Dpysl2	0.00156797	0.679671		2.80466	-0.557090955730002	-0.557091
Dpysl3 Crmp4	0.000780431	0.669465		3.10767	-0.578919998239898	-0.57892
Dpysl5 Ulip6	0.144255	0.862145		0.84087	-0.213997074238785	-0.213997
Dstn	0.118806	0.858723		0.92516	-0.219734735579311	-0.219735
Dync1h1	0.0045319	0.672409		2.34372	-0.572588963835317	-0.572589
Dync1i1	9.30643e-06	5.55328		5.03122	2.47334097295855	2.47334
Eef1a2 Kcnq2	0.00759775	0.782767		2.11932	-0.353345430778669	-0.353345
Eef1b2	0.420015	0.987124		0.376736	-0.0186967051226307	-0.0186967
Eef1g	0.00147488	1.11566		2.83124	0.157901088159864	0.157901
Eef2	0.0290768	0.813238		1.53645	-0.298250406835266	-0.29825
Elavl1 Hur	0.00133004	1.91557		2.87614	0.937776332597614	0.937776
Elavl4 Hud	0.000228473	0.40883		3.64117	-1.29042840391897	-1.29043
Eno1	0.0136339	0.525234		1.86538	-0.928967245405877	-0.928967
Eno2 Eno-2	0.160568	1.21288		0.794341	0.278433347635386	0.278433
ENSRNOG00000062895	0.0375338	2.14867		1.42558	1.10344548640786	1.10345
ENSRNOG00000064986	0.0327712	0.502499		1.48451	-0.99280786535849	-0.992808
Epb41l1	0.133766	0.620813		0.873653	-0.68776894633907	-0.687769
Epb41l3	0.00224968	0.569284		2.64788	-0.81278068682022	-0.812781
Epdr1 Epdr2 Merp1 Merp2	0.0492815	0.72908		1.30732	-0.455851730699821	-0.455852
Epm2aip1	0.304088	1.12427		0.517001	0.168986116472708	0.168986
Eprs1 Eprs	0.476118	0.987376		0.322285	-0.018329191753548	-0.0183292
Erc1	0.352126	1.23631		0.453302	0.306041283875883	0.306041
Erc2	0.0119297	0.496338		1.92337	-1.01060573147462	-1.01061
Etl4	0.129684	0.555279		0.887115	-0.848714344392555	-0.848714
Evi5l	0.0304793	0.375746		1.516	-1.41217063469813	-1.41217
Exoc4	0.000643419	0		3.19151	#NUM!	#NUM!
Fabp7 Blbp	0.00330809	1.59585		2.48042	0.674321517424976	0.674322
Fam131b	0.0249339	0.604297		1.60321	-0.726671472289085	-0.726671
Fam98a	0.0614557	0.72555		1.21144	-0.462853863353765	-0.462854
Farp1	0.119072	0.819912		0.924192	-0.286458448434371	-0.286458
Fasn	0.432348	0.945771		0.364166	-0.0804368401746548	-0.0804368
Fbxo30	0.0733146	2.78897		1.13481	1.47973258718855	1.47973
Fbxo41	0.42819	1.08197		0.368363	0.113654702747545	0.113655
Fbxw8	0.0076448	0.708599		2.11663	-0.496957820763015	-0.496958
Flii	0.000757915	0.776676		3.12038	-0.364615560471359	-0.364616
Flt3lg Rpl13a	0.029103	1.39755		1.53606	0.482902214734307	0.482902
Fmr1	0.195301	0.902158		0.709296	-0.148547927733478	-0.148548
Fscn1	0.200653	0.974382		0.697554	-0.037440896022737	-0.0374409
Gabarapl2 Gef2	0.0204456	1.81915		1.6894	0.863265072723038	0.863265
Gabra3	0.0196986	1.26672		1.70556	0.341098702045841	0.341099
Gak	0.000839135	0.342283		3.07617	-1.54674004900062	-1.54674
Gap43	0.00037026	0.259028		3.43149	-1.9488193271778	-1.94882
Gapdh Gapd	1.4182e-05	0.731482		4.84826	-0.451106573868957	-0.451107
Gdi1 Rabgdia	0.265764	1.17183		0.575503	0.228763718809504	0.228764
Gfap	7.23234e-06	0		5.14072	#NUM!	#NUM!
Gipc1	0.387463	1.03429		0.411769	0.0486364133598789	0.0486364
Git1	0.425727	1.05269		0.370868	0.0740871971689257	0.0740872
Gja1 Cxn-43	0.115904	1.53797		0.935901	0.621029053673696	0.621029
Glrx3 Picot Txnl2	0.429799	0.915624		0.366735	-0.127172688768657	-0.127173
Glul	0.38947	0.979574		0.409526	-0.0297742933672371	-0.0297743
Gnao1 Gna0 Gnao	0.00131919	0.837646		2.87969	-0.255587978267624	-0.255588
Gnas	0.277153	0.915366		0.557281	-0.127578778273146	-0.127579
Gnaz	0.019868	1.54762		1.70185	0.630054526913587	0.630055
Gnb1	0.357314	1.06109		0.44695	0.0855491442593792	0.0855491
Gnb2	0.438385	0.980833		0.358144	-0.0279206978760129	-0.0279207
Gpd2	0.00100032	0		2.99986	#NUM!	#NUM!
Gphn	0.491276	1.00293		0.308674	0.00422131343146314	0.00422131
Gpm6a m6a	0.0186801	0.695555		1.72862	-0.523762993945178	-0.523763
Gprasp1	0.320535	0.969449		0.494125	-0.0447624836402626	-0.0447625
Gprin1	0.00654713	0.61804		2.18395	-0.694228606836076	-0.694229
Grb2 Ash	0.00031832	1.26292		3.49714	0.33676695789897	0.336767
Grin1 NMDAR1	0.243989	0.754977		0.612629	-0.405495156863844	-0.405495
Grin2b	0.0101738	0.647881		1.99252	-0.62620004372696	-0.6262
Grk2	0.172877	1.51877		0.762263	0.602902623895492	0.602903
Grpel1	0.0225682	0.667404		1.6465	-0.583367118234581	-0.583367
Gsk3b	0.000298154	0.439915		3.52556	-1.1847045037616	-1.1847
Gsta3 Gstyc1	1.77184e-05	2.60056		4.75158	1.3788236894986	1.37882
Gsta4	0.102864	1.06619		0.987736	0.0924642748268023	0.0924643
Gsta6	2.68524e-05	1.83175		4.57102	0.873223649456246	0.873224
Gstm1	0.000307175	1.381		3.51261	0.465716178288976	0.465716
Gstm2	0.161776	1.15832		0.791085	0.212037519408387	0.212038
Gstm4	3.24729e-05	2.46365		4.48848	1.30079694535154	1.3008
Gstm5	7.87428e-05	1.66715		4.10379	0.737386667476999	0.737387
Gstm6 Gstm2	4.64058e-05	1.51559		4.33343	0.599878440434162	0.599878
Gstm7 Gstm3	4.87768e-06	1.55758		5.31179	0.639302779624016	0.639303
Gstp1	4.61706e-05	2.51839		4.33563	1.33249939768061	1.3325
Gtf2i	0.00665854	0.858392		2.17662	-0.220291406000894	-0.220291
H4f3 Hist1h1d LOC684828	0.304869	1.25646		0.515886	0.329368077991455	0.329368
Hacd3 LOC100365676	0.0225436	0.483313		1.64698	-1.04897022472229	-1.04897
Hadhb	0.0493383	0.526711		1.30682	-0.924916439504534	-0.924916
Hdac6 LOC108348065	0.0125908	1.17031		1.89995	0.226890508354563	0.226891
Hecw1	0.0487832	0.739277		1.31173	-0.43581277347266	-0.435813
Hecw2	0.192979	0.758677		0.714489	-0.398441559011772	-0.398442
Herc2	0.383994	0.886713		0.415676	-0.173461427164881	-0.173461
Hk1	0.0473051	0.279575		1.32509	-1.83869036194667	-1.83869
Hnrnpa2b1	0.00072858	0.621766		3.13752	-0.685556803769313	-0.685557
Hnrnpc	0.0225679	0.495552		1.64651	-1.01289180175918	-1.01289
Hnrnph1	0.0177239	0.540406		1.75144	-0.887884227400763	-0.887884
Hnrnpk	0.0872038	0.873451		1.05946	-0.195201434989615	-0.195201
Hnrnpl Fblim1	0.0653955	0.197908		1.18445	-2.33709605269886	-2.3371
Hnrnpll Hnrpll	0.000182823	0		3.73797	#NUM!	#NUM!
Hnrnpm Hnrpm	0.231494	0.846388		0.63546	-0.240609616217169	-0.24061
Hnrnpu Hnrpu rCG_20317	0.00877754	0.528794		2.05663	-0.919221294329538	-0.919221
Hnrnpul1	0.0294926	0.436829		1.53029	-1.19486090856126	-1.19486
Homer1	0.00289679	0.627544		2.53808	-0.672212235990669	-0.672212
Hpgds Gsts Pgds Ptgds2	0.492838	1.00068		0.307296	0.000985821237286986	0.000985821
Hprt1	0.0495393	0.718015		1.30505	-0.477913915736618	-0.477914
Hsp90aa1 Hsp86 Hspca	0.384969	0.980268		0.414575	-0.028752432516098	-0.0287524
Hsp90ab1	0.000624387	0.658825		3.20455	-0.602032318267086	-0.602032
Hspa12a	0.0794626	0.689942		1.09984	-0.535453875235926	-0.535454
Hspa4	0.464568	0.976567		0.332951	-0.0342089440256529	-0.0342089
Hspa5	0.056913	0.773423		1.24479	-0.370670307722701	-0.37067
Hspa8 Hsc70 Hsc73	0.000938131	0.749235		3.02774	-0.416509433920687	-0.416509
Hspa9	0.26254	0.968893		0.580805	-0.0455912494483417	-0.0455912
Hspd1 Hsp60	0.0136514	0.874851		1.86482	-0.192890713691173	-0.192891
Hsph1 Hsp105 Hsp110	0.46019	1.03682		0.337062	0.052171077903827	0.0521711
Idh3b	7.8595e-06	0		5.1046	#NUM!	#NUM!
Ilf2	0.0119085	2.93225		1.92414	1.55201037164906	1.55201
Ina	0.0732835	0.737519		1.13499	-0.43924720776399	-0.439247
Ina Inexa	0.0728403	0.893256		1.13763	-0.16285513720746	-0.162855
Inpp4a	0.00793076	0.569637		2.10069	-0.81188603165203	-0.811886
Ipo5	0.0367624	0.610451		1.4346	-0.71205180727658	-0.712052
Ipo7	0.000156646	0.370997		3.80508	-1.43052009155205	-1.43052
Ipo9	0.00359072	0.493233		2.44482	-1.01965981942647	-1.01966
Iqsec1	0.318912	0.891365		0.496329	-0.165911569120365	-0.165912
Itpka	0.181603	1.37092		0.740878	0.455144636362398	0.455145
Jmy	0.00649892	1.63073		2.18716	0.705517657837792	0.705518
Ka11 Krt16	0.0214628	0.800898		1.66831	-0.320308765766169	-0.320309
Khdrbs1 Sam68	0.159357	0.59958		0.79763	-0.737975170953255	-0.737975
Khsrp	0.00355949	0.564152		2.44861	-0.825845282677182	-0.825845
Kif1a	0.010335	0.469529		1.98569	-1.09071345341144	-1.09071
Kif21b	0.00301154	0.717733		2.52121	-0.478480098189597	-0.47848
Kif2a	0.0452604	1.24591		1.34428	0.317202532746558	0.317203
Kif3a	0.0202903	0.571522		1.69271	-0.807118883577837	-0.807119
Kif3b	0.474306	0.992118		0.323941	-0.0114170869242557	-0.0114171
Kif5a	0.0124132	0.740002		1.90612	-0.434398855049557	-0.434399
Kif5b	3.0861e-06	0		5.51059	#NUM!	#NUM!
Kif5c Nkhc2	0.4707	0.98976		0.327256	-0.0148499292047425	-0.0148499
Kifap3	0.000196211	0		3.70728	#NUM!	#NUM!
Klc1	0.0838396	0.770291		1.07655	-0.376523992841923	-0.376524
Kpnb1	0.00305369	0.656226		2.51518	-0.607736242359579	-0.607736
Krt1	0.00173169	0.667842		2.76153	-0.582421771693369	-0.582422
Krt10	0.0168937	0.816695		1.77228	-0.292130853942468	-0.292131
Krt14 Ka14 Krt1-14	0.00519908	0.801199		2.28407	-0.319767861133073	-0.319768
Krt15 Ka15	0.0210397	0.716418		1.67696	-0.481127105346578	-0.481127
Krt2	0.000130872	0.760004		3.88315	-0.395921765058902	-0.395922
Krt42 Ka22	0.000633032	0.25484		3.19857	-1.97233471439919	-1.97233
Krt5 Krt2-5	0.0143618	0.661713		1.84279	-0.595723462957099	-0.595723
Krt8 Krt2-8	0.4636	1.00883		0.333857	0.0126845692662178	0.0126846
Krt82	2.15423e-05	4.81521		4.66671	2.26759981393329	2.2676
Kxd1 Uba52	0.0532037	0.881236		1.27406	-0.182399961412661	-0.1824
Lama5	0.00050013	1.29576		3.30092	0.373798791069954	0.373799
Lancl1	0.276884	0.971412		0.557702	-0.0418451688745481	-0.0418452
Lancl2	0.302719	1.04172		0.51896	0.0589744163048404	0.0589744
Ldha	0.0299096	0.508054		1.52419	-0.976946268136938	-0.976946
Lima1	0.00933021	0.703849		2.03011	-0.50666276246668	-0.506663
Limch1	0.188189	0.924724		0.725406	-0.112905627615388	-0.112906
Lmo7	9.92606e-05	0.765185		4.00322	-0.386119900161996	-0.38612
LOC100360413	0.00138506	0.657926		2.85853	-0.604003190757092	-0.604003
LOC100362453	0.21889	0.894247		0.659773	-0.161255386777301	-0.161255
LOC100362479	0.0255245	6.03687		1.59304	2.59379955400243	2.5938
LOC100909497	0.000959469	1.71327		3.01797	0.7767494584119	0.776749
LOC120093525	0.37576	0.919238		0.425089	-0.121489972097845	-0.12149
LOC120093742	0.00193645	0.603621		2.71299	-0.728284210332038	-0.728284
Lrrc49	0.0297323	1.67762		1.52677	0.746418828615859	0.746419
Lrrc7	0.104513	0.863222		0.980831	-0.212195988724043	-0.212196
Lrrfip2	1.81325e-05	0.606578		4.74154	-0.721234020982401	-0.721234
Luzp1	0.0151122	0.491032		1.82067	-1.02611212367748	-1.02611
Macf1	0.000580094	0.787423		3.2365	-0.344789657022257	-0.34479
Man2b2 Mrfap1	0.00259389	0.516832		2.58605	-0.952233657444914	-0.952234
Map1a	0.00119588	0.343442		2.92231	-1.54186064352738	-1.54186
Map1b	0.00681646	0.66331		2.16644	-0.592244524646341	-0.592245
Map2	1.84779e-05	0.603918		4.73335	-0.727575832728871	-0.727576
Map4k4	3.84317e-06	4.92378		5.41531	2.29976494495413	2.29976
Map6 Mtap6	0.00108634	0.673437		2.96404	-0.570384737369691	-0.570385
Map7d1	0.0410659	0.745499		1.38652	-0.423721081912382	-0.423721
Mapk8ip1	0.00506466	0.69652		2.29545	-0.52176366047591	-0.521764
Mapk8ip3	0.213725	0.876606		0.670144	-0.189998932753346	-0.189999
Mapre1	0.42692	1.06573		0.369654	0.0918477392557277	0.0918477
Mapre2	0.362965	0.874167		0.440136	-0.194018387419037	-0.194018
Marcks	0.0819501	0.83319		1.08645	-0.26328232568079	-0.263282
Mark1	0.201944	0.903151		0.69477	-0.146960189553409	-0.14696
Mark2	0.0401831	0.621787		1.39596	-0.685507932947025	-0.685508
Mark3	0.00734892	0.475115		2.13378	-1.07365000114474	-1.07365
Mark4	0.175513	0.835979		0.755691	-0.258462039806953	-0.258462
MAST1	0.333051	1.12456		0.477489	0.169363182538976	0.169363
Matr3	0.0712895	3.77344		1.14697	1.91588100852008	1.91588
Mbp	0.153047	0.801806		0.815174	-0.318675296036069	-0.318675
Mcpt9	0.00780087	0.381991		2.10786	-1.38839089890599	-1.38839
Mdh1	0.00775962	0		2.11016	#NUM!	#NUM!
Metap1	0.0210164	0		1.67744	#NUM!	#NUM!
Metap2 METAP2	0.202998	2.14389		0.692509	1.10023057418092	1.10023
Mical3	0.22616	0.832095		0.645585	-0.265180345557089	-0.26518
Mycbp2	0.0199906	0.736405		1.69917	-0.441429503695922	-0.44143
Myl12b Mrlc2 Mrlcb Mylc2b	0.00867181	1.22376		2.06189	0.29131520416486	0.291315
Myl6	0.000618027	1.18948		3.20899	0.250332422142847	0.250332
Myl9	0.0322577	2.20585		1.49137	1.14133490761348	1.14133
Myo1b Myo1a Myr1	0.00876645	0.621232		2.05718	-0.686796936634105	-0.686797
Myo1c	0.0003265	0.715415		3.48612	-0.483146814349251	-0.483147
Myo1d	0.00422343	0.499949		2.37433	-1.00014683501965	-1.00015
Myo1e Myr3	0.432641	0.954181		0.363872	-0.0676651546513879	-0.0676652
Myo1f	0.0078867	0.5264		2.1031	-0.925767731822147	-0.925768
Nap1l1	0.00286834	0.605278		2.54237	-0.724329127247704	-0.724329
Nav1 LOC685707	0.00442933	0.631869		2.35366	-0.662303516660635	-0.662304
Nav3	0.00506718	0		2.29523	#NUM!	#NUM!
Nbea	0.00555248	1.50679		2.25551	0.591479752781461	0.59148
Ncam1	0.286932	1.13852		0.542221	0.187157425025882	0.187157
Ncdn	0.00895834	0.869493		2.04777	-0.201753822626143	-0.201754
Nckap1	0.00486092	0.552071		2.31328	-0.857073751379409	-0.857074
Ndel1 Nude2 Nudel	0.458877	1.02035		0.338303	0.0290587881784201	0.0290588
Necab1	0.00107659	0.383803		2.96795	-1.38156304845293	-1.38156
Nedd4	0.0721595	1.5207		1.14171	0.604735627172037	0.604736
Nedd4l	0.00017513	0		3.75664	#NUM!	#NUM!
Nefl Nf68 Nfl	0.480268	0.976055		0.318517	-0.0349659945107009	-0.034966
Nefm Nef3 Nfm	0.0370501	1.67337		1.43121	0.742759606501117	0.74276
Neurl4	0.126875	1.8572		0.896623	0.893133066469284	0.893133
Nexn	0.00811674	0.570616		2.09062	-0.809407110293834	-0.809407
Nono	0.14394	1.54124		0.841819	0.624094089842365	0.624094
Nrdc Nrd1	0.153806	0.834835		0.813026	-0.260436735118212	-0.260437
Nsf	0.477926	1.00252		0.320639	0.00363212812558816	0.00363213
Nufip2	0.0566253	1.27671		1.24699	0.352431946816892	0.352432
Oscp1	0.293578	1.26346		0.532276	0.337383366533158	0.337383
Otub1	0.377821	1.05331		0.422714	0.0749339330353242	0.0749339
Pabpc1 Pabp1	0.147047	0.590821		0.832545	-0.759206953517209	-0.759207
Pacs1	0.186323	0.906486		0.729734	-0.141643974257027	-0.141644
Palm	0.0593648	0.408352		1.22647	-1.29211391955387	-1.29211
Pcbp1	0.00739539	0.447882		2.13104	-1.15880895319867	-1.15881
Pcdhb3	0.000685029	0		3.16429	#NUM!	#NUM!
Pclo	0.0858658	1.1152		1.06618	0.157308104852406	0.157308
Pde1c	0.0260046	0.636983		1.58495	-0.650674139763414	-0.650674
Pde2a	0.0485903	1.20341		1.31345	0.267123751994932	0.267124
Pdia6	0.000470819	0		3.32715	#NUM!	#NUM!
Pfkp	0.0191551	0.434136		1.71771	-1.20377959776402	-1.20378
Pfn2	0.0276271	0.809406		1.55867	-0.305064307717669	-0.305064
Pgam5	0.04397	0.378025		1.35684	-1.40344587775504	-1.40345
Phyhipl	0.117713	1.32831		0.929174	0.409594653507123	0.409595
Pik3r1	0.134987	0.78856		0.86971	-0.342707669062573	-0.342708
Pip4k2b	0.115672	0.861435		0.93677	-0.215186086555278	-0.215186
Pithd1	0.388299	1.07339		0.410834	0.102180227177306	0.10218
Pja2 Neurodap1	0.0628883	0.221735		1.20143	-2.17309084047589	-2.17309
Pkm	0.0350243	0.503352		1.45563	-0.990359422627351	-0.990359
Pkp4	0.0481	0.789561		1.31785	-0.34087773840381	-0.340878
Plec	0.012199	0.772172		1.91368	-0.373004985150604	-0.373005
Plekha5	0.0290933	1.45263		1.53621	0.538663597013025	0.538664
Plp1 Plp	0.16604	0.860945		0.779787	-0.216007061988783	-0.216007
Plppr4 Lppr4	0.4205	0.945684		0.376234	-0.0805700683240622	-0.0805701
Ppfia2	0.419522	0.896968		0.377245	-0.156870838482631	-0.156871
Ppfia3	0.0830057	0.504718		1.08089	-0.986451540273404	-0.986452
Ppp1ca Ppp1a	3.20662e-05	0.735018		4.49395	-0.444148742306119	-0.444149
Ppp1cb	0.00765768	0.684779		2.1159	-0.546290510878629	-0.546291
Ppp1cc	0.0186942	1.31448		1.72829	0.394495318515595	0.394495
Ppp1r12a	0.0165264	0.721044		1.78182	-0.471839848966401	-0.47184
Ppp1r12b	9.1197e-05	0.704597		4.04002	-0.505129763508828	-0.50513
Ppp1r12c	0.000122699	0.495098		3.91116	-1.01421322904211	-1.01421
Ppp1r18 RGD1309543	0.0980277	0.696828		1.00865	-0.521124644753961	-0.521125
Ppp1r9a	0.000144346	0.804896		3.84059	-0.313125009246055	-0.313125
Ppp1r9b Spino	9.46655e-05	0.677544		4.02381	-0.561613216889615	-0.561613
Ppp2r1a	0.00742945	0.587061		2.12904	-0.768417921389611	-0.768418
Ppp2r2a	0.0203455	3.07065		1.69153	1.61854386651831	1.61854
Ppp3ca	0.000240504	0.795612		3.61888	-0.329862436775573	-0.329862
Ppp3cb	0.0309407	0.883584		1.50947	-0.178560210250094	-0.17856
Ppp3r1 Cna2 Cnb	0.0683257	0.71076		1.16542	-0.492565429459531	-0.492565
Prdx1l1	0.0773528	0.869538		1.11152	-0.201679654078504	-0.20168
Prdx2	0.486855	0.993711		0.3126	-0.00910127141720701	-0.00910127
Prdx5	0.148269	1.26201		0.82895	0.335722415500596	0.335722
Prickle2	0.00257973	0.481475		2.58843	-1.05446745960697	-1.05447
Prkacb	0.231645	0.677627		0.635177	-0.561436881782804	-0.561437
Prkar2b	0.00221252	0.16977		2.65511	-2.55834800867413	-2.55835
Prkcb	0.0800301	1.47845		1.09675	0.564085318501199	0.564085
Prkcg Pkcc Pkcg Prkcc	0.147511	1.13813		0.831176	0.186664608676582	0.186665
Prps1	0.00270504	0.67958		2.56783	-0.55728543879639	-0.557285
Prr36 RGD1566084	0.0111698	0.638781		1.95196	-0.646606658583433	-0.646607
Prss1 Trp1 Try1 Tryp1	7.70381e-05	0.377768		4.11329	-1.40442702874358	-1.40443
Psd	0.0155411	0.594963		1.80852	-0.749129202421537	-0.749129
Psmc5	0.17023	0.885481		0.768964	-0.175467107464049	-0.175467
Psmg1	0.460453	1.02551		0.336815	0.036342073756242	0.0363421
Ptk7	0.308486	1.43706		0.510765	0.523122247965451	0.523122
Pura LOC102557111	0.0419234	0.629153		1.37754	-0.668517634541293	-0.668518
Purb	0.117033	1.19055		0.93169	0.251628090239025	0.251628
Pygb	0.162924	0.688131		0.788014	-0.539244160184377	-0.539244
Rab10	0.19153	0.855553		0.717764	-0.22507113610442	-0.225071
Rab14	0.0208897	0.543569		1.68007	-0.87946530327877	-0.879465
Rab3a	0.150068	0.826256		0.823711	-0.275339844159522	-0.27534
Rac1	0.259477	1.05403		0.5859	0.075917827084628	0.0759178
Rack1 Gnb2l1	0.296491	0.844002		0.527989	-0.244681198973879	-0.244681
Rapgef2 Pdzgef1	0.07563	0.830685		1.12131	-0.267625984729977	-0.267626
Rasal2	0.203547	1.49483		0.691336	0.579977535984134	0.579978
Rbm14	0.111947	0.473445		0.950988	-1.07873072870472	-1.07873
RGD1306271	1.10146e-06	0		5.95803	#NUM!	#NUM!
RGD1561919	0.000636867	0.577742		3.19595	-0.791502488369724	-0.791502
RGD1562402	0.449214	1.03884		0.347547	0.0549786149332296	0.0549786
RGD1564606	0.0407859	0.784091		1.38949	-0.350906287597776	-0.350906
Rims1	0.367808	1.08862		0.434379	0.122494877518334	0.122495
Rnf14	0.0026913	0.754915		2.57004	-0.405613755888427	-0.405614
Rnpep	0.0135872	0.654083		1.86687	-0.612453716484101	-0.612454
Rph3a	0.0797824	0.586228		1.09809	-0.770466548880142	-0.770467
Rpl10	0.100308	1.25576		0.998665	0.328557108424208	0.328557
Rpl17	0.000253256	3.46042		3.59644	1.79094848034729	1.79095
Rpl18	0.154041	1.626		0.812364	0.701328431104531	0.701328
Rpl19	0.000631998	2.3144		3.19928	1.21063714922205	1.21064
Rpl26	0.1587	1.28941		0.799424	0.366711327516087	0.366711
Rpl3	0.000367742	2.07236		3.43446	1.05127158301372	1.05127
Rpl4 Rpl1	0.121997	0.476575		0.91365	-1.06922438088309	-1.06922
Rpl5	0.416585	1.06665		0.380297	0.0930863502358392	0.0930864
Rpl6	0.0192258	2.21819		1.71611	1.14938267059465	1.14938
Rpl7a	3.16451e-05	0		4.49969	#NUM!	#NUM!
Rplp0 Arbp	0.020003	0.556066		1.69891	-0.846671551940224	-0.846672
Rps11	0.458852	0.911034		0.338327	-0.134423560752518	-0.134424
Rps13	0.000930234	0.432879		3.03141	-1.20796591439241	-1.20797
Rps15al4	2.83751e-05	0		4.54706	#NUM!	#NUM!
Rps16	0.0533794	0.686446		1.27263	-0.542781571667367	-0.542782
Rps19	0.00051748	0		3.28611	#NUM!	#NUM!
Rps2	0.444741	1.04554		0.351893	0.0642487478547109	0.0642487
Rps24	0.118539	1.54108		0.926139	0.623938557029243	0.623939
Rps3	0.111773	0.51885		0.951663	-0.946611963701002	-0.946612
Rps3a Fte-1 Fte1	0.00204254	0.460829		2.68983	-1.11769518834897	-1.1177
Rps4x Rps4x-ps9	0.000685951	0.351294		3.16371	-1.5092481762934	-1.50925
Rps6	0.00209134	3.08078		2.67957	1.62329429496841	1.62329
Rps8	0.462535	0.982684		0.334855	-0.0252005313870757	-0.0252005
Rps9	0.323822	0.841813		0.489694	-0.248428749992856	-0.248429
Rpsa	0.0140991	0.584527		1.85081	-0.774657217345769	-0.774657
Rtn1	0.260726	0.895845		0.583815	-0.158679136379977	-0.158679
Rtn3	0.059478	0.682387		1.22564	-0.551338686863959	-0.551339
Rufy3	0.0475727	0.45097		1.32264	-1.14889772873208	-1.1489
Sarm1	0.0323923	0.49887		1.48956	-1.00326315761725	-1.00326
Scamp5	0.000100444	0		3.99808	#NUM!	#NUM!
Scrib	0.100509	0.717222		0.997795	-0.479507683979394	-0.479508
Sema4g	0.000396767	0		3.40146	#NUM!	#NUM!
Septin11 Sept11	0.0312103	0.63905		1.5057	-0.645999557565075	-0.646
Septin2	5.16681e-06	0		5.28678	#NUM!	#NUM!
Septin5 Sept5	0.000278135	0.661241		3.55574	-0.596751243853215	-0.596751
Septin7 Sept7	0.0715868	2.14196		1.14517	1.09893289443941	1.09893
Serbp1	0.23317	1.40731		0.632327	0.492936178512338	0.492936
Sestd1	0.376054	0.935294		0.42475	-0.0965086472768392	-0.0965086
Sfpq	0.075641	1.52368		1.12124	0.607555804806044	0.607556
Sgip1	0.00182167	0		2.73953	#NUM!	#NUM!
Sh3bgrl2	0.000168733	0.538739		3.7728	-0.892341505349163	-0.892342
Sh3glb2	0.0674616	0.651624		1.17094	-0.617887295377212	-0.617887
Shank2	0.12921	0.704477		0.888703	-0.505375728875298	-0.505376
Shfl	0.00049868	0		3.30218	#NUM!	#NUM!
Shtn1	0.0296078	0.823765		1.52859	-0.279695439865651	-0.279695
Sipa1	0.439814	1.01126		0.356731	0.0161492761100709	0.0161493
Sipa1l1	0.0102843	0.757425		1.98782	-0.400824796756234	-0.400825
Sipa1l2	0.0965402	1.18302		1.01529	0.242469894700117	0.24247
Sipa1l3	0.299913	1.14549		0.523005	0.195961244333448	0.195961
Skp1	0.182448	1.33048		0.738862	0.411942219491425	0.411942
Slc1a2 Eaat2 Glt1	0.191068	1.06192		0.718813	0.0866773121752155	0.0866773
Slc1a3	0.0230871	1.84567		1.63663	0.884140901900196	0.884141
Slc25a1 Slc20a3	0.00133735	0		2.87375	#NUM!	#NUM!
Slc25a11	0.0575614	2.11256		1.23987	1.0789955244958	1.079
Slc25a22 Gc1	0.400738	1.03879		0.39714	0.0548982912502102	0.0548983
Slc25a4 Aac1 Ant1	0.0078304	1.18367		2.10622	0.243261210615252	0.243261
Slc25a48	0.459308	0.979527		0.337896	-0.0298427838767705	-0.0298428
Slc25a5 Ant2	0.000813739	0.776909		3.08951	-0.364183350833265	-0.364183
Slc6a11 Gabt3 Gat-3 Gat-b	0.0606568	0.332571		1.21712	-1.58826492938683	-1.58826
Smap1	0.00462424	0.610292		2.33496	-0.712429206942637	-0.712429
Snap25	1.52818e-06	0		5.81583	#NUM!	#NUM!
Snap91	0.142479	0.766254		0.846248	-0.38410631223487	-0.384106
Snph	0.0013687	0		2.86369	#NUM!	#NUM!
Snx27 Mrt1	0.077769	4.22139		1.10919	2.0777183480974	2.07772
Soga3	0.463626	0.972632		0.333832	-0.0400343623543405	-0.0400344
Sorbs2	0.000926382	0.621467		3.03321	-0.686249436705239	-0.686249
Specc1	0.0952749	0.653653		1.02102	-0.613402558804149	-0.613403
Specc1l	0.000390292	0.694122		3.40861	-0.526739440602426	-0.526739
Spire1	0.10141	0.603335		0.993919	-0.728968241757557	-0.728968
Sptan1	0.00218734	0.745508		2.66008	-0.423705162123165	-0.423705
Sptan1 Spna2 Spta2	5.75102e-06	0.763099		5.24025	-0.390057133623775	-0.390057
Sptb	0.391801	1.02876		0.406934	0.0409095704442809	0.0409096
Sptbn1	2.67157e-07	0.754236		6.57323	-0.406912845896639	-0.406913
Sptbn4	0.00067366	0.505229		3.17156	-0.984991103857632	-0.984991
Sqstm1 Zip	0.359428	0.879391		0.444388	-0.185423836582791	-0.185424
Src	0.0459674	1.12585		1.33755	0.171016784588737	0.171017
Srcin1	2.76643e-06	0.621536		5.55808	-0.686089707025498	-0.68609
Srgap2	0.0220995	0.775187		1.65562	-0.367383032602113	-0.367383
Srgap3	0.431604	0.925218		0.364914	-0.112134233129307	-0.112134
Sri	0.00966748	4.48646		2.01469	2.16557870852428	2.16558
Srsf1	0.000400085	0.573494		3.39785	-0.802148768275741	-0.802149
Ssh2	0.0294369	0.589373		1.53111	-0.762747478360508	-0.762747
Strn	0.00213625	7.39062		2.67035	2.88569585165178	2.8857
Stx1a	0.0293859	0.747125		1.53186	-0.420579346751434	-0.420579
Stxbp1 Unc18a	0.00055878	0.472542		3.25276	-1.08148494826907	-1.08148
Sucla2 SUCLA2	0.000921531	0.56248		3.03549	-0.830127459304863	-0.830127
Sv2a Sv2	0.0205511	1.46565		1.68716	0.551542379993423	0.551542
Svil	0.0799868	0.859716		1.09698	-0.218068414277503	-0.218068
Syn1	0.288163	0.86973		0.540362	-0.201360061435654	-0.20136
Syn2	0.00313877	0		2.50324	#NUM!	#NUM!
Syncrip	0.164457	1.57535		0.783949	0.65566834865876	0.655668
Syngap1	0.0180802	1.19749		1.7428	0.260009416488095	0.260009
Synj1	0.344166	1.19708		0.463231	0.259519113175405	0.259519
Synpo Myoz3	0.00284771	0.249669		2.5455	-2.0019108573142	-2.00191
Syp	0.00221026	0		2.65556	#NUM!	#NUM!
Syt1	0.203801	0.658008		0.690794	-0.60382313833297	-0.603823
Taf3 Atp5c1 Atp5f1c	0.0110721	1.34385		1.95577	0.42637233266816	0.426372
Tagln3 Np25	0.0169664	1.12039		1.77041	0.164003694394537	0.164004
Tanc2	0.0516262	0.858504		1.28713	-0.220102569183948	-0.220103
Tardbp	0.00451971	0.557573		2.34489	-0.842767296483782	-0.842767
Thop1	0.0280253	0.622184		1.55245	-0.684586121882476	-0.684586
Tjp1	0.336457	0.953992		0.47307	-0.0679503659595361	-0.0679504
Tjp2	0.0104811	0.278728		1.97959	-1.84306980266456	-1.84307
Tmod1	0.0228654	0.443178		1.64082	-1.17404201422058	-1.17404
Tmod2	0.000967451	0.747849		3.01437	-0.419181571604986	-0.419182
Tmpo Slc25a3	0.0125534	0.690878		1.90124	-0.533497310673864	-0.533497
Tollip	0.0116998	0.589094		1.93182	-0.763429971769517	-0.76343
Tom1l2	0.0978159	0.671306		1.00959	-0.574957826091163	-0.574958
Tomm70 Tomm70a	6.8675e-05	0		4.1632	#NUM!	#NUM!
Tpi1	0.0207426	1.18169		1.68314	0.240857083496594	0.240857
Tpm1 Alpha-tm Tpma	0.0212339	0.70783		1.67297	-0.498525461213903	-0.498525
Tpm2	0.0109071	0.660531		1.96229	-0.598300818061812	-0.598301
Tpm3 Tpm-5 Tpm5	1.12001e-08	0.665959		7.95078	-0.586494868053642	-0.586495
Tpm4	0.00909173	0.540179		2.04135	-0.888491030527285	-0.888491
Trappc9	2.19899e-05	0		4.65778	#NUM!	#NUM!
Trim3	0.0570698	0.408793		1.24359	-1.29055793461955	-1.29056
Trio	0.0117643	1.52076		1.92943	0.604794626211509	0.604795
Tuba1a Tuba1	0.00144556	0.83934		2.83996	-0.252672200184995	-0.252672
Tuba1c Tuba6	0.405783	1.03936		0.391706	0.0556980354152939	0.055698
Tuba4a Tuba4	0.41144	0.983621		0.385694	-0.023825607337738	-0.0238256
Tubb2a	0.00081341	0.765292		3.08969	-0.385917315356353	-0.385917
Tubb2b Tubb2a	0.0867881	0.838551		1.06154	-0.254030274293835	-0.25403
Tubb3	0.0187352	0.702446		1.72734	-0.509541374049215	-0.509541
Tubb4a Tubb4	0.0687017	0.81815		1.16303	-0.289562837322193	-0.289563
Tubb4b	0.00479002	0.727389		2.31966	-0.459200103283611	-0.4592
Tubb5	0.000756847	0.689166		3.12099	-0.537077120364535	-0.537077
Tufm	0.0178642	0.538303		1.74802	-0.893509604869517	-0.89351
Twf1 Ptk9	0.101956	2.029		0.991588	1.02077140344977	1.02077
Txn Txn1	1.28279e-05	0		4.89184	#NUM!	#NUM!
Uba1 Ube1	0.134914	0.586973		0.869943	-0.768634188339715	-0.768634
Uchl1	0.46679	1.01142		0.330879	0.0163761041841748	0.0163761
Unc13a	0.471808	1.04052		0.326234	0.057304352934741	0.0573044
Upf1	0.024313	1.46253		1.61416	0.548463632641784	0.548464
Uqcrc1	0.222578	1.13344		0.652518	0.180704207593577	0.180704
Uqcrc2	0.196773	0.632858		0.706034	-0.660046125738648	-0.660046
Usp9x	0.149032	0.679178		0.82672	-0.558138091748453	-0.558138
Vdac2	0.159003	1.23571		0.798594	0.305337654056191	0.305338
Vps18	0.147841	1.1687		0.830204	0.224898922152652	0.224899
Vps35	0.27484	1.06591		0.56092	0.0920911795080644	0.0920912
Vsnl1 Visl1	1.8116e-05	0		4.74194	#NUM!	#NUM!
Wasf1 Wave1	0.00388356	0.447468		2.41077	-1.16014408610932	-1.16014
Wdr1	6.74571e-05	0.64161		4.17097	-0.640231099829226	-0.640231
Wdr47	0.00385539	0.734713		2.41393	-0.444746498254954	-0.444746
Wdr7 Trag	0.0917745	0.649254		1.03728	-0.623145349877519	-0.623145
Wnt8a	0.0036425	0.684607		2.4386	-0.546651232303007	-0.546651
Ybx1	0.051768	0.793105		1.28594	-0.334415795077372	-0.334416
Ywhab	0.16214	0.720893		0.790109	-0.472143821852379	-0.472144
Ywhae	0.036316	0.896372		1.4399	-0.157830943172242	-0.157831
Ywhag	0.00620362	0.864982		2.20735	-0.209257398113227	-0.209257
Ywhah	0.136319	0.838999		0.865445	-0.253259712742913	-0.25326
Ywhaq	0.108686	0.924798		0.963826	-0.112790486559152	-0.11279
Ywhaz Msfs1	0.00262382	0.787681		2.58107	-0.344315860462521	-0.344316
