# Supplementary material for: Annexin A7 enhances TIA1 axonal trafficking to counteract pathological aggregation in neurons
Source: EMBO J. 2025 Nov 3;44(24):7477–512. doi: 10.1038/s44318-025-00609-8 (PMC12706091; doi:10.1038/s44318-025-00609-8)
Supplement: Supplementary file 24 — Source data Fig. 2 [file 44318_2025_609_MOESM24_ESM.zip › EMBOJ-2024-119578_SourceDataForFigure2/2G'/Fig.2G'.xlsx]

## Sheet: sheet1
	transfection arrangement
Flag-DIC1B	+	+	+
Myc-ANXA7	+	-	+
TIA1	-	+	+
Relative TIA1 pulled down by DIC1B
replicates 1	0.296497	1	2.82323
replicates 2	0.374787	1	5.21759
replicates 3	0.140995	1	4.5269
					-
