# Supplementary material for: Annexin A7 enhances TIA1 axonal trafficking to counteract pathological aggregation in neurons
Source: EMBO J. 2025 Nov 3;44(24):7477–512. doi: 10.1038/s44318-025-00609-8 (PMC12706091; doi:10.1038/s44318-025-00609-8)
Supplement: Supplementary file 24 — Source data Fig. 2 [file 44318_2025_609_MOESM24_ESM.zip › EMBOJ-2024-119578_SourceDataForFigure2/2H'/Fig.2H'.xlsx]

## Sheet: Sheet1
DIC1B CoIP’d by TIA1
shANXA7	-	-	+
Myc-ANXA7	-	+	-
HA-TIA1	+	+	+
	Control	myc-ANXA7	shANXA7
replicates 1	1	1.44082	0.433806
replicates 2	1	1.3272	0.965896
replicates 3	1	1.11438	0.245623
replicates 4	1	1.08027	0.836367
replicates 5	1	1.5138	0.666148
