# Supplementary material for: Annexin A7 enhances TIA1 axonal trafficking to counteract pathological aggregation in neurons
Source: EMBO J. 2025 Nov 3;44(24):7477–512. doi: 10.1038/s44318-025-00609-8 (PMC12706091; doi:10.1038/s44318-025-00609-8)
Supplement: Supplementary file 24 — Source data Fig. 2 [file 44318_2025_609_MOESM24_ESM.zip › EMBOJ-2024-119578_SourceDataForFigure2/2J'-2J''/Fig2J''.xlsx]

## Sheet: Sheet1
FRET Efficiency (%)
EGFP-TIA1	EGFP-TIA1 + DIC1B-mRFP	EGFP-TIA1 + DIC1B-mRFP+siA7	EGFP-TIA1 + DIC1B-mRFP+siA7+A7-res
4.14461	-4.16773	-6.36022	-0.559349
13.2687	8.88812	7.48545	8.13707
-8.27889	-7.36407	-13.2478	21.7289
1.18409	24.8046	5.5698	13.4316
9.33936	34.0493	17.3255	36.0533
8.19477	-18.7044	2.18377	33.9451
-6.90124	10.6309	7.9619	44.0468
11.8123	-11.6597	-4.73892	29.3545
-9.58112	-8.05408	-14.941	22.1707
1.87324	-4.29545	-5.76466	34.8102
-0.0958036	5.2465	-8.56224	27.5015
-7.83356	5.09676	4.20262	-6.9573
-3.49573	13.0137	-1.15011	8.62963
6.27192	37.9853	6.07097	12.6309
-1.12805	20.3382	7.66091	9.56165
-0.581699	4.06227	-7.303	6.22069
-16.0279	12.3597	1.55208	2.96792
0.630357	11.3298	11.4976	5.06475
-0.982404	7.5977	-2.1415	19.5537
-7.01749	-2.22636	2.58839	8.8778
-3.2926	16.7758	-12.1347	25.9353
0.766071	15.9774	-11.4173	23.5695
-0.156978	17.3077	-0.748246	-11.0434
0.080125	5.47037	-18.3918	10.0968
11.8927	31.3933	-14.0413	9.18555
-4.07702	3.20584	-19.8067	-5.07817
13.9023	13.2696	-3.08514	-2.04862
-9.11421	23.4183	2.33844	16.0879
-4.79584	0.958701	-0.130896	34.4902
	-4.27088	-3.93009	19.0188
	13.3041	-16.9383	11.9553
	13.4771	8.59028	3.13964
	9.08292	-18.0217	29.1376
	18.4196	-2.34423	47.6664
	-2.59801	-7.7081	58.4064
	-4.6861		-14.7695
	8.19803		17.0359
			7.03717
			10.7913
			6.57018
			7.23997
			-5.65982
			8.64288
			8.25214
			12.21
			14.7092
			26.3616
			27.2396
			-5.58123
