# Supplementary material for: Annexin A7 enhances TIA1 axonal trafficking to counteract pathological aggregation in neurons
Source: EMBO J. 2025 Nov 3;44(24):7477–512. doi: 10.1038/s44318-025-00609-8 (PMC12706091; doi:10.1038/s44318-025-00609-8)
Supplement: Supplementary file 24 — Source data Fig. 2 [file 44318_2025_609_MOESM24_ESM.zip › EMBOJ-2024-119578_SourceDataForFigure2/2J'-2J''/Fig2J'.xlsx]

## Sheet: Sheet1
EGFP-TIA1 Lifetime (ns)
EGFP-TIA1	EGFP-TIA1 + DIC1B-mRFP	EGFP-TIA1 + DIC1B-mRFP+siA7	EGFP-TIA1 + DIC1B-mRFP+siA7+A7-res
1.78388	1.93857	1.97937	1.87142
1.61408	1.6956	1.7217	1.70958
2.01508	1.99805	2.10755	1.45663
1.83897	1.39939	1.75735	1.61105
1.6872	1.22735	1.53858	1.19005
1.7085	2.2091	1.82037	1.22929
1.98944	1.66317	1.71284	1.04129
1.64118	2.078	1.9492	1.31472
2.03931	2.0109	2.13906	1.44841
1.82615	1.94095	1.96829	1.21319
1.86279	1.76337	2.02035	1.3492
2.00679	1.76616	1.7828	1.99048
1.92606	1.61882	1.88241	1.70041
1.74429	1.1541	1.74803	1.62595
1.882	1.48251	1.71844	1.68307
1.87183	1.78541	1.99692	1.74524
2.15929	1.63099	1.83212	1.80578
1.84928	1.65016	1.64704	1.76675
1.87929	1.71961	1.90086	1.49711
1.9916	1.90244	1.81284	1.69579
1.92228	1.54881	2.08684	1.37835
1.84675	1.56367	2.07348	1.42238
1.86393	1.53891	1.87493	2.06653
1.85952	1.7592	2.20328	1.67311
1.63968	1.27678	2.12232	1.69006
1.93688	1.80135	2.22961	1.95551
1.60229	1.61406	1.91842	1.89913
2.03063	1.42519	1.81749	1.56161
1.95026	1.84317	1.86344	1.21914
	1.94049	1.93415	1.50707
	1.61342	2.17623	1.63852
	1.6102	1.70114	1.80258
	1.69197	2.19639	1.31876
	1.51822	1.90464	0.973934
	1.90936	2.00446	0.77406
	1.94822		2.13587
	1.70844		1.54397
			1.73005
			1.66018
			1.73874
			1.72627
			1.96634
			1.70016
			1.70744
			1.63378
			1.58727
			1.37042
			1.35408
			1.96488
