# Supplementary material for: Annexin A7 enhances TIA1 axonal trafficking to counteract pathological aggregation in neurons
Source: EMBO J. 2025 Nov 3;44(24):7477–512. doi: 10.1038/s44318-025-00609-8 (PMC12706091; doi:10.1038/s44318-025-00609-8)
Supplement: Supplementary file 24 — Source data Fig. 2 [file 44318_2025_609_MOESM24_ESM.zip › EMBOJ-2024-119578_SourceDataForFigure2/2K'/Fig.2K'.xlsx]

## Sheet: Sheet1
axonal PLA spots density（Relative）
Ctrl	siANXA7-1#	siANXA7-2#	siA7-2#+A7-res
0.617111	0.485175	0.308555	1.12149
0.339411	1.13207	0.709677	2.02492
1.6662	0.97035	0.401122	2.49221
2.46844	1.21294	0.308555	3.11526
1.1108	1.2938	0.709677	2.3676
0.8331	1.37466	0.185133	3.45794
0.8331	0.808625	0.431978	2.02492
1.3885	0.242588	0.370266	3.11526
1.23422	1.05121	0.5554	2.02492
0.462833	0	0.308555	2.39875
0.987377	0.6469	0.215989	1.74455
0.8331	0.242588	0.370266	1.49533
0.524544	0	0.246844	0.809969
0.956522	0.566038	0.308555	2.33645
1.26508	0.727763	0.185133	0.934579
0.586255	0.242588	0.308555	1.99377
0.586255	0.32345	0.2777	2.27414
0.617111	0.161725	0.185133	1.12149
0.956522	0.404313	0.061711	1.90031
1.01823	0.485175	0.2777	0.529595
0.894811	0.404313	0.308555	1.30841
1.82048	0.242588	0.123422	0.716511
1.05121	0.808625	0.727763	0.436137
0.485175	1.37466	1.2938	1.93146
0.889488	0	0.242588	1.15265
0.566038	0.080863	0.161725	1.1838
2.5876	0.889488	1.05121	1.86916
0.485175	0.727763	1.45553	1.93146
0	0.161725	0.404313	1.02804
1.61725	1.05121	0.404313	1.05919
1.2938	0.550504	0.485175	0.747664
0.6469	0.79352	0.32345	0.529595
1.9407	0.634816	0.32345	0.654206
0.889488	0.486031	0.242588	1.12149
1.21294	0.674492	0.242588	1.09034
0.727763	0.634816	0.485175	1.02804
0.161725	0.371962	0.485175	2.33645
0.566038	0.843115	0.404313	1.30841
0.566038	0.585221	0.727763	1.12149
1.69811	0.252934	0.161725	1.58878
2.02156	0.877831	0.404313	0.965732
1.53639	0.352124	0.242588	1.49533
1.85984	1.29939	0.32345	0.809969
1.05121	0.937345	0.32345	0.778816
0.889488	1.26467	0.080863	1.12149
1.21294	1.03653	0	1.09034
1.05121	0.798479	0.161725	1.27726
0.485175	0.773682	0.161725	1.43302
0.97035	1.26467	0	1.55763
1.05121	0.317408	0	1.1838
0.32345	0.68937	0	1.37072
0.161725	0.515788	0	1.80685
0.109109	0.247975	0.610018	1.93146
0.123987	0.98198	0.59514	1.43302
0.699289	0.972061	0.381881	0.685358
1.25475	0.228137	0.525707	1.86916
0.704249	0.565383	0.729046	1.24611
0.848074	0.624897	0.619937	1.24611
1.7755	0.3918	0.208299	1.21495
0.882791	0.619937	0.565383	0.560748
1.07125	0.184143	0.322367	1.13503
1.12581	0.122762	0.808398	1.07632
1.41842	0	0.515788	1.05675
1.26467	0.107417	0.19838	0.802348
0.877831	0.046036	0.114068	0.861057
1.82509	0.245524	0.153744	0.626223
0.897669	0.368286	0.203339	0.528376
0.580261	0.138107	0.431476	0.763209
1.21508	0.306905	0.585221	0.958904
1.28451	0.092072	0.376922	0.704501
0.932386	0.199488	0.451314	0.645793
1.78542	0.352941	0.674492	0.665362
1.50273	0.230179	0.406679	0.998043
0.957183	0.168798	0.39676	0.665362
1.83501	0.199488	0.362043	0.508806
0.813358	0.521739	0.738965	0.508806
0.585221	0.337596	0.471152	0.273973
0.828236	0.214834	0.654654	0.37182
0.88775	0.245524	0.218218	0.058708
0.644735	0.368286	0.406679	0.039139
0.406679	0.414322	0.659613	0.019569
0.862953	0.690537	0.743925	0.234834
0.920716	0.567775	0.58312	0.645793
1.13555	0.567775	0.629156	0.489237
0.721228	0.506394	0.337596	0.704501
0.859335	0.644501	0.107417	0.430528
1.25831	0.705882	0.491049	0.430528
1.33504	0.982097	0.613811	0.763209
0.184143	0.982097	0.199488	0.587084
1.21228	0.567775	0.521739	0.587084
1.88747		0.690537
1.4578		0.245524
1.6266		0.567775
0.598465		0.460358
1.36573		0.276215
1.33504		0.475703
0.813299		0.751918
0.859335		0.567775
0.936061		0.55243
0.537084		0.475703
0.920716		0.690537
1.07417		0.306905
0.797954		0.58312
1.24297		0.29156
0.491049		0.797954
0.966752		0.828645
0.982097		0.322251
0.84399		0.797954
1.02813		1.18159
0.859335		0.368286
0.782609		0.890026
0.966752		0.122762
0.404984		0.654206
0.498442		0.280374
0.436137		0.342679
0.654206		0.46729
0.404984		0.124611
1.74455		0.373832
0.5919		0.404984
0.903427		0.373832
0.342679		0.404984
1.33956		0.436137
1.40187		0.5919
0.841121		0.186916
1.61994		0.373832
2.3676		0.809969
2.14953		0.186916
2.02492		0.093458
0.529595		0.311526
0.342679		0.436137
0.778816		0.249221
1.05919		0.404984
0.934579		0.155763
1.1838		0.155763
0.996885		0.218069
0.965732		0.124611
1.12149		0.373832
0.872274		0.342679
1.40187		0.249221
0.560748		0.249221
0.623053		0.311526
0.903427		0.311526
1.83953		0.900196
2.60274		0.430528
1.25245		0.176125
2.52446		0.176125
2.19178		0.019569
3.15069		0.019569
0.802348		0.097847
0.567515		0.078278
0.861057		0
0.547945		0.058708
0.293542		0
0.35225		0.097847
0.313112		0.078278
0.626223		0.039139
0.763209		0.019569
0.958904		0.078278
1.03718		0.019569
1.83953		0.078278
1.44814		0
1.23288		0.097847
0.684932		0.019569
1.11546		0.019569
0.254403		0.058708
0.547945		0.039139
0.35225		0
0.234834		0.254403
0.410959		0.273973
0.587084		0.430528
0.391389		0.313112
0.215264		0.37182
