# Supplementary material for: Annexin A7 enhances TIA1 axonal trafficking to counteract pathological aggregation in neurons
Source: EMBO J. 2025 Nov 3;44(24):7477–512. doi: 10.1038/s44318-025-00609-8 (PMC12706091; doi:10.1038/s44318-025-00609-8)
Supplement: Supplementary file 25 — Source data Fig. 3 [file 44318_2025_609_MOESM25_ESM.zip]

Archive with 66 entries (52 files):
- EMBOJ-2024-119578_SourceDataForFigure3/
- EMBOJ-2024-119578_SourceDataForFigure3/.DS_Store
- EMBOJ-2024-119578_SourceDataForFigure3/3A/
- EMBOJ-2024-119578_SourceDataForFigure3/3A/Fig.3A.xlsx
- EMBOJ-2024-119578_SourceDataForFigure3/3B/
- EMBOJ-2024-119578_SourceDataForFigure3/3B/Fig. 3B.ai
- EMBOJ-2024-119578_SourceDataForFigure3/3B/Thumbs.db
- EMBOJ-2024-119578_SourceDataForFigure3/3B'/
- EMBOJ-2024-119578_SourceDataForFigure3/3B'/Fig.3B'.xlsx
- EMBOJ-2024-119578_SourceDataForFigure3/3C/
- EMBOJ-2024-119578_SourceDataForFigure3/3C/1mM Ca.tif
- EMBOJ-2024-119578_SourceDataForFigure3/3C/5% PEG.tif
- EMBOJ-2024-119578_SourceDataForFigure3/3C/control.tif
- EMBOJ-2024-119578_SourceDataForFigure3/3C/Fig.3C.tif
- EMBOJ-2024-119578_SourceDataForFigure3/3C/README.txt
- EMBOJ-2024-119578_SourceDataForFigure3/3C/Thumbs.db
- EMBOJ-2024-119578_SourceDataForFigure3/3C'/
- EMBOJ-2024-119578_SourceDataForFigure3/3C'/Fig.3C'.xlsx
- EMBOJ-2024-119578_SourceDataForFigure3/3D/
- EMBOJ-2024-119578_SourceDataForFigure3/3D/ANXA7-647 and TIA1-488 merge.tif
- EMBOJ-2024-119578_SourceDataForFigure3/3D/ANXA7-647.tif
- EMBOJ-2024-119578_SourceDataForFigure3/3D/BF.tif
- EMBOJ-2024-119578_SourceDataForFigure3/3D/Line profile.xlsx
- EMBOJ-2024-119578_SourceDataForFigure3/3D/Thumbs.db
- EMBOJ-2024-119578_SourceDataForFigure3/3D/TIA1-488.tif
- EMBOJ-2024-119578_SourceDataForFigure3/3E/
- EMBOJ-2024-119578_SourceDataForFigure3/3E/0-Fig.3E.tif
- EMBOJ-2024-119578_SourceDataForFigure3/3E/1-ANXA7-647.tif
- EMBOJ-2024-119578_SourceDataForFigure3/3E/1-Merge.tif
- EMBOJ-2024-119578_SourceDataForFigure3/3E/1-TIA1-488.tif
- EMBOJ-2024-119578_SourceDataForFigure3/3E/2-ANXA7-647.tif
- EMBOJ-2024-119578_SourceDataForFigure3/3E/2-Merge.tif
- EMBOJ-2024-119578_SourceDataForFigure3/3E/2-TIA1-488.tif
- EMBOJ-2024-119578_SourceDataForFigure3/3E/README.txt
- EMBOJ-2024-119578_SourceDataForFigure3/3E/Thumbs.db
- EMBOJ-2024-119578_SourceDataForFigure3/3E'/
- EMBOJ-2024-119578_SourceDataForFigure3/3E'/Fig.3E'.xlsx
- EMBOJ-2024-119578_SourceDataForFigure3/3F/
- EMBOJ-2024-119578_SourceDataForFigure3/3F/Fig.3F.ai
- EMBOJ-2024-119578_SourceDataForFigure3/3F/Thumbs.db
- EMBOJ-2024-119578_SourceDataForFigure3/3H/
- EMBOJ-2024-119578_SourceDataForFigure3/3H/0-Fig. 3H.tif
- EMBOJ-2024-119578_SourceDataForFigure3/3H/1-BF.tif
- EMBOJ-2024-119578_SourceDataForFigure3/3H/2-TIA1-488.tif
- EMBOJ-2024-119578_SourceDataForFigure3/3H/3-ANXA7-568.tif
- EMBOJ-2024-119578_SourceDataForFigure3/3H/4-Merge.tif
- EMBOJ-2024-119578_SourceDataForFigure3/3H/5-BF.tif
- EMBOJ-2024-119578_SourceDataForFigure3/3H/6-TIA1-488.tif
- EMBOJ-2024-119578_SourceDataForFigure3/3H/7-ANXA7-568.tif
- EMBOJ-2024-119578_SourceDataForFigure3/3H/8-Merge.tif
- EMBOJ-2024-119578_SourceDataForFigure3/3H/Thumbs.db
- EMBOJ-2024-119578_SourceDataForFigure3/3H'/
- EMBOJ-2024-119578_SourceDataForFigure3/3H'/Fig.3H'.xlsx
- EMBOJ-2024-119578_SourceDataForFigure3/3I/
- EMBOJ-2024-119578_SourceDataForFigure3/3I/0-Fig. 3I.tif
- EMBOJ-2024-119578_SourceDataForFigure3/3I/1-BF.tif
- EMBOJ-2024-119578_SourceDataForFigure3/3I/2-TIA1-488.tif
- EMBOJ-2024-119578_SourceDataForFigure3/3I/3-ANXA7-568.tif
- EMBOJ-2024-119578_SourceDataForFigure3/3I/4-Merge.tif
- EMBOJ-2024-119578_SourceDataForFigure3/3I/5-BF.tif
- EMBOJ-2024-119578_SourceDataForFigure3/3I/6-TIA1-488.tif
- EMBOJ-2024-119578_SourceDataForFigure3/3I/7-ANXA7-568.tif
- EMBOJ-2024-119578_SourceDataForFigure3/3I/8-Merge.tif
- EMBOJ-2024-119578_SourceDataForFigure3/3I/Thumbs.db
- EMBOJ-2024-119578_SourceDataForFigure3/3I'-3I''/
- EMBOJ-2024-119578_SourceDataForFigure3/3I'-3I''/Fig.3I' and 3I''.xlsx
