# Supplementary material for: Annexin A7 enhances TIA1 axonal trafficking to counteract pathological aggregation in neurons
Source: EMBO J. 2025 Nov 3;44(24):7477–512. doi: 10.1038/s44318-025-00609-8 (PMC12706091; doi:10.1038/s44318-025-00609-8)
Supplement: Supplementary file 25 — Source data Fig. 3 [file 44318_2025_609_MOESM25_ESM.zip › EMBOJ-2024-119578_SourceDataForFigure3/3A/Fig.3A.xlsx]

## Sheet: Sheet1
ANXA7 residue number	Disorder probability(%)
1	90.87
2	90.13
3	81.49
4	78.23
5	79.61
6	79.23
7	79.2
8	80.42
9	79.54
10	76.52
11	71.79
12	66.42
13	61.07
14	55.81
15	51.09
16	45.89
17	44.81
18	45.46
19	47.93
20	54.92
21	56.78
22	59.21
23	61.39
24	63.7
25	65.32
26	65.28
27	64.34
28	63.09
29	61.33
30	59.78
31	57.75
32	56.4
33	53.9
34	53.12
35	52.4
36	52.35
37	52.57
38	53.95
39	55.72
40	57.79
41	58.85
42	59.45
43	59.66
44	60.75
45	61.37
46	61.61
47	61.11
48	60.55
49	60.34
50	61.15
51	62.53
52	63.97
53	65.71
54	67.38
55	68.84
56	70.35
57	71.85
58	72.72
59	73.04
60	73.6
61	73.49
62	72.77
63	71.58
64	70.32
65	70.34
66	70.02
67	69.02
68	67.73
69	67.4
70	67.66
71	67.98
72	69.48
73	70.21
74	69.84
75	68.82
76	67.84
77	67.08
78	65.45
79	62.6
80	59.01
81	56.43
82	54.7
83	53.32
84	53.34
85	53.07
86	53.22
87	54.82
88	57.59
89	60.51
90	64.02
91	66.65
92	68.63
93	70.93
94	72.16
95	72.74
96	73.17
97	72.77
98	72.35
99	72.46
100	72.34
101	71.81
102	72.04
103	71.56
104	72.27
105	72.14
106	71.41
107	71.83
108	73
109	74.09
110	74.12
111	74.8
112	75.09
113	75.81
114	75.13
115	74.61
116	75.09
117	74.8
118	74.24
119	73.71
120	73.6
121	73.5
122	72.17
123	71.52
124	69.61
125	67.87
126	64.82
127	62.94
128	62.07
129	61.95
130	61.61
131	61.44
132	62.69
133	64.12
134	64.65
135	64.29
136	63.51
137	62.04
138	60.27
139	58.76
140	58.3
141	58.41
142	57.99
143	56.97
144	56.44
145	55
146	53.39
147	48.94
148	46.8
149	43.43
150	41.23
151	39.07
152	37.66
153	36.54
154	35.34
155	33.9
156	32.14
157	29.79
158	27.35
159	24.02
160	20.1
161	16.12
162	13.18
163	9.91
164	9.08
165	8.43
166	8.06
167	7.9
168	7.82
169	7.95
170	8.31
171	8.57
172	8.89
173	9.39
174	9.92
175	9.16
176	9.98
177	9.51
178	8.94
179	8.1
180	7.11
181	6.37
182	5.58
183	4.91
184	4.41
185	4.61
186	5.2
187	6
188	6.81
189	7.57
190	8.36
191	8.93
192	9.46
193	9.98
194	9.51
195	9.74
196	9.88
197	11.49
198	13.76
199	16.37
200	19.09
201	20.85
202	22.9
203	25
204	26.19
205	27.09
206	27.35
207	26.94
208	26.74
209	26.3
210	26.33
211	25.74
212	25.51
213	24.98
214	24.45
215	23.69
216	22.05
217	20.77
218	19.2
219	16.5
220	13.4
221	9.77
222	9.34
223	8.6
224	8.31
225	7.75
226	7.35
227	6.9
228	6.7
229	6.63
230	6.6
231	6.57
232	6.57
233	6.7
234	6.67
235	6.79
236	6.83
237	6.67
238	6.65
239	6.64
240	6.68
241	6.85
242	7.2
243	7.86
244	8.67
245	9.61
246	10
247	12.02
248	12.69
249	12.53
250	11.5
251	9.51
252	9.25
253	8.5
254	7.71
255	7.14
256	6.52
257	6.13
258	5.92
259	5.9
260	6.21
261	6.7
262	7.29
263	7.83
264	8.31
265	8.81
266	8.95
267	9.16
268	8.98
269	8.95
270	9.08
271	9.21
272	9.67
273	9.93
274	9.74
275	11.57
276	13.52
277	15.84
278	17.67
279	20.52
280	22.22
281	24.56
282	27.03
283	28.35
284	30.18
285	30.8
286	31.08
287	31.04
288	31.47
289	30.41
290	29.05
291	27.49
292	24.81
293	22.43
294	20.22
295	18.39
296	18.59
297	17.86
298	16.55
299	16.07
300	16.56
301	16.69
302	18.38
303	20.87
304	23.17
305	25.96
306	27.88
307	30.34
308	32.57
309	32.77
310	31.62
311	30.54
312	28.85
313	26.8
314	25.7
315	23.98
316	20.91
317	17.28
318	13.34
319	11.12
320	9.97
321	9.51
322	9.24
323	9.56
324	9.71
325	14.11
326	19.96
327	23.87
328	26.66
329	28.68
330	29.67
331	29.95
332	27.62
333	23.49
334	18.66
335	14.09
336	9.3
337	9.39
338	8.73
339	8.05
340	7.29
341	6.88
342	6.74
343	6.65
344	6.6
345	6.47
346	6.19
347	5.99
348	5.73
349	5.85
350	5.94
351	5.94
352	5.86
353	6.42
354	7.18
355	8.15
356	9.35
357	10.71
358	13.9
359	17.46
360	20.41
361	23.62
362	25.78
363	27.05
364	27.78
365	28.97
366	30.15
367	31.13
368	31.97
369	31.9
370	30.98
371	31.05
372	29.6
373	27.69
374	25.27
375	22.13
376	18.95
377	16.11
378	13.21
379	10.35
380	9.71
381	8.95
382	8.41
383	7.9
384	7.44
385	7.34
386	7.42
387	7.69
388	7.92
389	8.14
390	8.24
391	8.32
392	8.2
393	8.01
394	7.66
395	7.23
396	7.07
397	6.98
398	7.03
399	7.26
400	7.48
401	7.94
402	8.52
403	9.26
404	9.29
405	13.25
406	15.72
407	17.69
408	17.65
409	16.49
410	13.8
411	9.74
412	9.13
413	7.7
414	6.44
415	5.15
416	4.22
417	3.72
418	3.28
419	3.24
420	3.41
421	3.86
422	4.31
423	4.96
424	5.93
425	6.71
426	7.65
427	8.3
428	8.93
429	9.32
430	9.6
431	9.4
432	10.59
433	10.43
434	10.91
435	10.79
436	10.81
437	11.63
438	11.8
439	11.68
440	11.8
441	12.41
442	13.27
443	14.08
444	14.55
445	13.92
446	15.08
447	14.81
448	14.55
449	15.28
450	13.39
451	10
452	9.32
453	8.56
454	7.79
455	6.87
456	6.06
457	5.49
458	7.67
459	6.99
460	6.48
461	8.33
462	18.33
463	32.26
