# Supplementary material for: Annexin A7 enhances TIA1 axonal trafficking to counteract pathological aggregation in neurons
Source: EMBO J. 2025 Nov 3;44(24):7477–512. doi: 10.1038/s44318-025-00609-8 (PMC12706091; doi:10.1038/s44318-025-00609-8)
Supplement: Supplementary file 25 — Source data Fig. 3 [file 44318_2025_609_MOESM25_ESM.zip › EMBOJ-2024-119578_SourceDataForFigure3/3B'/Fig.3B'.xlsx]

## Sheet: Sheet1
Pellet %
CaCl2	0mM	1mM	5mM	10mM
replicates 1	19.3663	32.4898	31.915	42.9217
replicates 2	21.1796	32.1308	33.826	39.6369
replicates 3	21.206	35.7291	33.4909	39.5636
replicates 4	18.7501	28.6747	46.4406	49.5989
replicates 5	19.3918	26.8051	40.3116	63.5825
replicates 6	19.5389	27.88	44.1967	77.9779
replicates 7	23.1429	35.9687	43.4233	74.931
replicates 8	18.0916	20.8071	39.8801	57.268
replicates 9	15.2394	16.1173	34.3542	52.6151
replicates 10	16.2703	16.8382	33.9114	53.9771
replicates 11	11.147	15.5062	52.7009	68.8792
