# Supplementary material for: Annexin A7 enhances TIA1 axonal trafficking to counteract pathological aggregation in neurons
Source: EMBO J. 2025 Nov 3;44(24):7477–512. doi: 10.1038/s44318-025-00609-8 (PMC12706091; doi:10.1038/s44318-025-00609-8)
Supplement: Supplementary file 25 — Source data Fig. 3 [file 44318_2025_609_MOESM25_ESM.zip › EMBOJ-2024-119578_SourceDataForFigure3/3C/README.txt]

The ROI selection is shown in "Fig.3C", and it is also boxed in the original figure.
