# Supplementary material for: Annexin A7 enhances TIA1 axonal trafficking to counteract pathological aggregation in neurons
Source: EMBO J. 2025 Nov 3;44(24):7477–512. doi: 10.1038/s44318-025-00609-8 (PMC12706091; doi:10.1038/s44318-025-00609-8)
Supplement: Supplementary file 25 — Source data Fig. 3 [file 44318_2025_609_MOESM25_ESM.zip › EMBOJ-2024-119578_SourceDataForFigure3/3C'/Fig.3C'.xlsx]

## Sheet: Sheet1
ANXA7 granules density (Normalized)
Control	+5% PEG	1mM Ca2+
0.587558	2.24654	0.241935
1.2788	1.45161	1.52074
1.20968	1.24424	3.35254
0.725806	2.45392	0
1.5553	1.65899	0
0.380184	3.28341	1.45161
2.28111	1.38249	2.00461
1.90092	0.864055	2.21198
1.48618	2.21198	2.03917
0.760369	2.17742	3.00691
0.172811	3.90553	2.59217
0.518433	0.794931	3.04148
0.414747	2.93779	2.86866
0.864055	1.62442	2.1083
0.864055	2.17742	2.27749
0.497382	0.518433	2.17278
1.57068	1.10599	2.43456
1.02094	1.45161	2.35602
1.12565	1.14055	2.77487
0.157068	0.760369	2.56544
0.104712	1.14055	2.17278
0.314136	1.17511	3.2199
1.3089	1.17511	2.30367
2.12042	0.898618	2.64398
1.17801	0.760369	1.51832
0.65445	0.345622	2.56544
2.06806	1.03687	1.70157
1.25655	0.62212	1.41361
1.28272	1.41705	2.6178
1.83246	1.52074	0.418848
0.366492	0.760369	0.706806
1.67539	0.760369	2.04189
0.445026	0.967742	0.65445
0.890052	1.2788	1.49215
0.13089	0.93318	2.72251
	1.07143	1.67539
	1.97005	1.59686
	1.41705	0.471204
		0.968586
		0.52356
		1.09948
		0.994764
		1.83246
