# Supplementary material for: Annexin A7 enhances TIA1 axonal trafficking to counteract pathological aggregation in neurons
Source: EMBO J. 2025 Nov 3;44(24):7477–512. doi: 10.1038/s44318-025-00609-8 (PMC12706091; doi:10.1038/s44318-025-00609-8)
Supplement: Supplementary file 25 — Source data Fig. 3 [file 44318_2025_609_MOESM25_ESM.zip › EMBOJ-2024-119578_SourceDataForFigure3/3E'/Fig.3E'.xlsx]

## Sheet: granule density
A7+/TIA1+ granules density (Normalized)
Control	+1mM Ca2+
0.497382	2.27749
1.57068	2.17278
1.02094	2.43456
1.12565	2.35602
0.157068	2.77487
0.104712	2.56544
0.314136	2.17278
1.3089	3.2199
2.12042	2.30367
1.17801	2.64398
0.65445	1.51832
2.06806	2.56544
1.25655	1.70157
1.28272	1.41361
1.83246	2.6178
0.366492	0.418848
1.67539	0.706806
0.445026	2.04189
0.890052	0.65445
0.13089	1.49215
	2.72251
	1.67539
	1.59686
	0.471204
	0.968586
	0.52356
	1.09948
	0.994764
	1.83246
	2.51309

## Sheet: total area
A7+/TIA1+ granules total area (µm2)
Control	+1mM Ca2+
6.446	30.4229
24.069	24.8632
11.269	21.9625
10.2216	20.2589
4.8691	36.0517
3.5683	38.492
4.305	26.6359
25.4963	33.4157
36.4661	31.5165
16.9784	33.8531
7.977	20.6848
33.8647	27.0503
14.7453	22.2848
17.8532	18.0604
21.5251	23.4704
14.5496	4.8115
25.8301	13.0992
11.0043	19.5107
15.4244	14.1467
3.7295	21.8014
	29.387
	23.5855
	17.0474
	14.3079
	18.8892
	12.6618
	15.6777
	18.6935
	16.4374
	27.3265
