# Supplementary material for: Annexin A7 enhances TIA1 axonal trafficking to counteract pathological aggregation in neurons
Source: EMBO J. 2025 Nov 3;44(24):7477–512. doi: 10.1038/s44318-025-00609-8 (PMC12706091; doi:10.1038/s44318-025-00609-8)
Supplement: Supplementary file 25 — Source data Fig. 3 [file 44318_2025_609_MOESM25_ESM.zip › EMBOJ-2024-119578_SourceDataForFigure3/3H'/Fig.3H'.xlsx]

## Sheet: Sheet1
A7+ / TIA1+ granules binding beads %
Control	+1mM Ca2+
9.09091	0
16.6667	6.66667
7.69231	0
6.25	4.16667
4.7619	0
0	0
9.09091	6.25
9.09091	12.5
5	6.25
40	9.09091
0	0
8.33333	13.3333
4	0
0	0
20	7.14286
0	7.14286
16.6667	0
12.5	9.09091
16.6667	0
0	0
7.69231	0
0	0
4.34783	0
4	0
0	0
0	0
4.54545	0
0	0
4.7619	0
1.81818	0
3.7037	0
3.125	0
4.54545	0
0	0
2.04082	0
9.09091
50
10
10
11.1111
11.1111
11.1111
7.69231
16.6667
14.2857
11.1111
