# Supplementary material for: Annexin A7 enhances TIA1 axonal trafficking to counteract pathological aggregation in neurons
Source: EMBO J. 2025 Nov 3;44(24):7477–512. doi: 10.1038/s44318-025-00609-8 (PMC12706091; doi:10.1038/s44318-025-00609-8)
Supplement: Supplementary file 25 — Source data Fig. 3 [file 44318_2025_609_MOESM25_ESM.zip › EMBOJ-2024-119578_SourceDataForFigure3/3I'-3I''/Fig.3I' and 3I''.xlsx]

## Sheet: granules total area
A7+ / TIA1+ granules area (µm2)
Control	+1mM Ca2+
0	0
11.3054	92.6017
17.5748	0
0	10.586
0	12.436
8.5305	0
0	1.7472
0	4.8305
0	0
27.0303	1.9528
0	0.8222
0	15.7248
0	0
0	0
0	34.5329
6.4749	0
11.0999	13.361
0	1.85
0	8.1194
0	0
0	16.2387
0	41.6245
0	0
0	2.1583
0	0
0	3.7
0	0
0	43.8856
0	43.5773
0	0
0	55.9105
8.5305	104.729
1.9528	34.5329
33.2996
59.9188
0
0
0
11.6138

## Sheet: granules density
A7+ / TIA1+ granules density (Normalized)
Control	+1mM Ca2+
0	0
2.36364	7.09091
8.27273	0
0	4.72727
0	5.90909
1.18182	0
0	1.18182
0	4.72727
0	0
11.8182	1.18182
0	1.18182
0	4.72727
0	0
0	0
0	11.8182
2.36364	0
4.72727	1.18182
0	1.18182
0	2.36364
0	0
0	4.72727
0	10.6364
0	0
0	1.18182
0	0
0	3.54546
0	0
0	11.8182
0	13
0	0
0	9.45454
1.18182	22.4546
1.18182	7.09091
2.36364
2.36364
0
0
0
1.18182
