# Supplementary material for: Annexin A7 enhances TIA1 axonal trafficking to counteract pathological aggregation in neurons
Source: EMBO J. 2025 Nov 3;44(24):7477–512. doi: 10.1038/s44318-025-00609-8 (PMC12706091; doi:10.1038/s44318-025-00609-8)
Supplement: Supplementary file 26 — Source data Fig. 4 [file 44318_2025_609_MOESM26_ESM.zip]

Archive with 98 entries (74 files):
- EMBOJ-2024-119578_SourceDataForFigure4/
- EMBOJ-2024-119578_SourceDataForFigure4/.DS_Store
- EMBOJ-2024-119578_SourceDataForFigure4/4A/
- EMBOJ-2024-119578_SourceDataForFigure4/4A/+High K 0min.tif
- EMBOJ-2024-119578_SourceDataForFigure4/4A/+High K 10min.tif
- EMBOJ-2024-119578_SourceDataForFigure4/4A/+High K 2min30s.tif
- EMBOJ-2024-119578_SourceDataForFigure4/4A/+High K 5min.tif
- EMBOJ-2024-119578_SourceDataForFigure4/4A/Before.tif
- EMBOJ-2024-119578_SourceDataForFigure4/4A/Thumbs.db
- EMBOJ-2024-119578_SourceDataForFigure4/4A‘/
- EMBOJ-2024-119578_SourceDataForFigure4/4A‘/Fig.4A'.xlsx
- EMBOJ-2024-119578_SourceDataForFigure4/4B/
- EMBOJ-2024-119578_SourceDataForFigure4/4B/Kymograph.tif
- EMBOJ-2024-119578_SourceDataForFigure4/4B/Thumbs.db
- EMBOJ-2024-119578_SourceDataForFigure4/4B’/
- EMBOJ-2024-119578_SourceDataForFigure4/4B’/Fig.4B'.xlsx
- EMBOJ-2024-119578_SourceDataForFigure4/4C/
- EMBOJ-2024-119578_SourceDataForFigure4/4C/+High K/
- EMBOJ-2024-119578_SourceDataForFigure4/4C/+High K/+High K 0min.tif
- EMBOJ-2024-119578_SourceDataForFigure4/4C/+High K/+High K 4min.tif
- EMBOJ-2024-119578_SourceDataForFigure4/4C/+High K/+High K 6min.tif
- EMBOJ-2024-119578_SourceDataForFigure4/4C/+High K/+High K 8min.tif
- EMBOJ-2024-119578_SourceDataForFigure4/4C/+High K/Before.tif
- EMBOJ-2024-119578_SourceDataForFigure4/4C/+High K/Thumbs.db
- EMBOJ-2024-119578_SourceDataForFigure4/4C/+High K with EDTA/
- EMBOJ-2024-119578_SourceDataForFigure4/4C/+High K with EDTA/+High K with EDTA 0min.tif
- EMBOJ-2024-119578_SourceDataForFigure4/4C/+High K with EDTA/+High K with EDTA 4min.tif
- EMBOJ-2024-119578_SourceDataForFigure4/4C/+High K with EDTA/+High K with EDTA 6min.tif
- EMBOJ-2024-119578_SourceDataForFigure4/4C/+High K with EDTA/+High K with EDTA 8min.tif
- EMBOJ-2024-119578_SourceDataForFigure4/4C/+High K with EDTA/Before.tif
- EMBOJ-2024-119578_SourceDataForFigure4/4C/+High K with EDTA/Thumbs.db
- EMBOJ-2024-119578_SourceDataForFigure4/4C/.DS_Store
- EMBOJ-2024-119578_SourceDataForFigure4/4C‘-4C’‘/
- EMBOJ-2024-119578_SourceDataForFigure4/4C‘-4C’‘/Fig.4C''.xlsx
- EMBOJ-2024-119578_SourceDataForFigure4/4C‘-4C’‘/Fig.4C'.xlsx
- EMBOJ-2024-119578_SourceDataForFigure4/4D/
- EMBOJ-2024-119578_SourceDataForFigure4/4D/+High K/
- EMBOJ-2024-119578_SourceDataForFigure4/4D/+High K/+High K 0min.tif
- EMBOJ-2024-119578_SourceDataForFigure4/4D/+High K/+High K 10min.tif
- EMBOJ-2024-119578_SourceDataForFigure4/4D/+High K/+High K 5min.tif
- EMBOJ-2024-119578_SourceDataForFigure4/4D/+High K/Before.tif
- EMBOJ-2024-119578_SourceDataForFigure4/4D/+High K/Thumbs.db
- EMBOJ-2024-119578_SourceDataForFigure4/4D/+High K with EDTA/
- EMBOJ-2024-119578_SourceDataForFigure4/4D/+High K with EDTA/+High K with EDTA 0min.tif
- EMBOJ-2024-119578_SourceDataForFigure4/4D/+High K with EDTA/+High K with EDTA 10min.tif
- EMBOJ-2024-119578_SourceDataForFigure4/4D/+High K with EDTA/+High K with EDTA 5min.tif
- EMBOJ-2024-119578_SourceDataForFigure4/4D/+High K with EDTA/Before.tif
- EMBOJ-2024-119578_SourceDataForFigure4/4D/+High K with EDTA/Thumbs.db
- EMBOJ-2024-119578_SourceDataForFigure4/4D/.DS_Store
- EMBOJ-2024-119578_SourceDataForFigure4/4D’-4D‘’/
- EMBOJ-2024-119578_SourceDataForFigure4/4D’-4D‘’/Fig.4D''.xlsx
- EMBOJ-2024-119578_SourceDataForFigure4/4D’-4D‘’/Fig.4D'.xlsx
- EMBOJ-2024-119578_SourceDataForFigure4/4E/
- EMBOJ-2024-119578_SourceDataForFigure4/4E/+High K 8min ANXA7-mCherry.tif
- EMBOJ-2024-119578_SourceDataForFigure4/4E/+High K 8min GCaMP6f.tif
- EMBOJ-2024-119578_SourceDataForFigure4/4E/Before ANXA7-mCherry.tif
- EMBOJ-2024-119578_SourceDataForFigure4/4E/Before GCaMP6f.tif
- EMBOJ-2024-119578_SourceDataForFigure4/4E/Thumbs.db
- EMBOJ-2024-119578_SourceDataForFigure4/4E‘-4E'’/
- EMBOJ-2024-119578_SourceDataForFigure4/4E‘-4E'’/Fig.4E''.xlsx
- EMBOJ-2024-119578_SourceDataForFigure4/4E‘-4E'’/Fig.4E'.xlsx
- EMBOJ-2024-119578_SourceDataForFigure4/4F/
- EMBOJ-2024-119578_SourceDataForFigure4/4F/Fig.4F.xlsx
- EMBOJ-2024-119578_SourceDataForFigure4/4G/
- EMBOJ-2024-119578_SourceDataForFigure4/4G/High K-ANXA7.tif
- EMBOJ-2024-119578_SourceDataForFigure4/4G/High K-TIA1.tif
- EMBOJ-2024-119578_SourceDataForFigure4/4G/Low K-ANXA7.tif
- EMBOJ-2024-119578_SourceDataForFigure4/4G/Low K-TIA1.tif
- EMBOJ-2024-119578_SourceDataForFigure4/4G/README.txt
- EMBOJ-2024-119578_SourceDataForFigure4/4G/Thumbs.db
- EMBOJ-2024-119578_SourceDataForFigure4/4G‘/
- EMBOJ-2024-119578_SourceDataForFigure4/4G‘/Fig.4G'.xlsx
- EMBOJ-2024-119578_SourceDataForFigure4/4I/
- EMBOJ-2024-119578_SourceDataForFigure4/4I/GCaMP6f.tif
- EMBOJ-2024-119578_SourceDataForFigure4/4I/Kymograph.tif
- EMBOJ-2024-119578_SourceDataForFigure4/4I/Thumbs.db
- EMBOJ-2024-119578_SourceDataForFigure4/4I’/
- EMBOJ-2024-119578_SourceDataForFigure4/4I’/Fig.4I'.xlsx
- EMBOJ-2024-119578_SourceDataForFigure4/4J/
- EMBOJ-2024-119578_SourceDataForFigure4/4J/.DS_Store
- EMBOJ-2024-119578_SourceDataForFigure4/4J/ANXA7 and GCaMP6f/
- EMBOJ-2024-119578_SourceDataForFigure4/4J/ANXA7 and GCaMP6f/ANXA7-After.tif
- EMBOJ-2024-119578_SourceDataForFigure4/4J/ANXA7 and GCaMP6f/ANXA7-Before.tif
- EMBOJ-2024-119578_SourceDataForFigure4/4J/ANXA7 and GCaMP6f/ANXA7-Flux.tif
- EMBOJ-2024-119578_SourceDataForFigure4/4J/ANXA7 and GCaMP6f/GCaMP6f-After.tif
- EMBOJ-2024-119578_SourceDataForFigure4/4J/ANXA7 and GCaMP6f/GCaMP6f-Before.tif
- EMBOJ-2024-119578_SourceDataForFigure4/4J/ANXA7 and GCaMP6f/GCaMP6f-Flux.tif
- EMBOJ-2024-119578_SourceDataForFigure4/4J/ANXA7 and GCaMP6f/Thumbs.db
- EMBOJ-2024-119578_SourceDataForFigure4/4J/TIA1 and GCaMP6f/
- EMBOJ-2024-119578_SourceDataForFigure4/4J/TIA1 and GCaMP6f/GCaMP6f-After.tif
- EMBOJ-2024-119578_SourceDataForFigure4/4J/TIA1 and GCaMP6f/GCaMP6f-Before.tif
- EMBOJ-2024-119578_SourceDataForFigure4/4J/TIA1 and GCaMP6f/GCaMP6f-Flux.tif
- EMBOJ-2024-119578_SourceDataForFigure4/4J/TIA1 and GCaMP6f/Thumbs.db
- EMBOJ-2024-119578_SourceDataForFigure4/4J/TIA1 and GCaMP6f/TIA1-After.tif
- EMBOJ-2024-119578_SourceDataForFigure4/4J/TIA1 and GCaMP6f/TIA1-Before.tif
- EMBOJ-2024-119578_SourceDataForFigure4/4J/TIA1 and GCaMP6f/TIA1-Flux.tif
- EMBOJ-2024-119578_SourceDataForFigure4/4J'/
- EMBOJ-2024-119578_SourceDataForFigure4/4J'/Fig.4J'.xlsx
