# Supplementary material for: Annexin A7 enhances TIA1 axonal trafficking to counteract pathological aggregation in neurons
Source: EMBO J. 2025 Nov 3;44(24):7477–512. doi: 10.1038/s44318-025-00609-8 (PMC12706091; doi:10.1038/s44318-025-00609-8)
Supplement: Supplementary file 26 — Source data Fig. 4 [file 44318_2025_609_MOESM26_ESM.zip › EMBOJ-2024-119578_SourceDataForFigure4/4A‘/Fig.4A'.xlsx]

## Sheet: Sheet1
	[Ca2+]axon (Normalized)
Time(s)	High K+
	axon1	axon2	axon3	axon4	axon5	axon6	axon7	axon8	axon9	axon10	axon11	axon12	axon13	axon14	axon15	axon16	axon17	axon18	axon19	axon20	axon21	axon22	axon23	axon24	axon25	axon26	axon27	axon28	axon29	axon30	axon31	axon32	axon33	axon34	axon35	axon36	axon37	axon38	axon39	axon40	axon41	axon42	axon43	axon44	axon45	axon46	axon47	axon48	axon49
0	0.989716	0.991267	0.992385	1.00014	0.988787	0.939369	1.00068	0.950613	0.961574	1.02617	1.00934	0.9941	0.969795	0.99307	1.00316	0.979362	0.994025	1.01384	1.0131	1.00232	1.0016	0.987294	1.00002	1.00259	1.04897	1.00346	1.02116	1.00074	1.00014	1.00105	1.01115	0.999662	1.00931	0.995262	1.01308	1.02818	1.00287	0.998418	1.00894	0.995277	0.995105	0.993554	0.999248	0.999217	0.992627	0.991745	1.03067	1.00258	1.00113
16.5181	0.997465	0.999437	0.998024	1.00205	0.998091	0.991642	1.00064	0.962431	0.986035	1.01659	1.00483	0.998317	1.00492	0.99896	1.0022	0.992367	0.998632	1.00953	1.00422	1.00695	1.00892	0.995986	0.997971	1.00127	1.03863	1.00164	1.01553	0.999454	0.996968	0.99982	1.00785	0.997498	1.00696	0.996272	1.00969	1.0198	1.00283	0.998821	1.00616	0.995364	0.995666	0.992672	0.997296	0.999375	0.990511	0.988573	1.02184	1.00167	1.0015
33.0568	1.00073	1.0063	1.00018	1.00058	0.998642	1.02543	0.999901	0.977245	1.00351	1.01737	1.01141	0.998787	1.03681	1.00022	1.00624	0.998422	1.00106	1.00965	1.01022	1.00527	1.01026	1.00227	0.997819	1.00058	1.02469	1.00039	1.00684	1.00141	0.999957	0.998958	1.00582	0.996388	1.00513	0.99934	1.00776	1.01691	1.00105	0.998877	1.00359	0.995518	0.994932	1.00319	1.00689	1.00029	1.01106	0.994601	1.01819	1.00027	0.999234
49.7232	1.0027	1.00451	1.00285	1.00721	1.00738	1.0773	1.00039	1.00115	1.02372	0.997249	0.996765	1.00314	1.06382	1.00581	0.997573	1.00608	1.00607	1.00132	0.993522	1.0075	1.01142	1.01207	0.998632	1.00118	1.00434	0.997536	0.995925	1.00115	0.999929	0.997986	1.00076	0.998121	1.00156	1.00089	1.00094	1.00321	0.998715	0.999774	1.00116	0.998625	0.998249	1.00373	1.00453	1.00054	1.00896	0.995718	1.00873	0.998909	0.998158
66.4288	1.00146	1.00273	1.00301	1.00759	1.01062	1.0976	1.00086	1.02292	1.01904	0.997613	1.00014	1.00484	1.07337	1.00768	0.999607	1.00506	1.00824	1.00047	0.997196	1.00924	1.01207	1.01351	0.995208	0.996742	0.972501	0.994849	0.975438	0.999612	0.997828	0.996493	0.996009	0.993696	0.997813	0.999646	0.993857	0.990237	0.996531	1.00017	0.992285	0.998625	0.99682	1.00293	1.00169	0.998615	1.00608	0.993468	0.988198	0.999682	0.997667
83.0918	1.00111	1.00283	1.00225	1.00625	1.01	1.06495	1.00025	1.03373	1.01492	0.992335	0.999222	1.00433	1.04533	1.00618	0.999328	1.00534	1.00551	0.997328	0.99631	1.00102	1.00162	1.00968	0.999125	0.997874	0.963406	0.993562	0.974959	0.999436	0.994223	0.996571	0.994212	0.998007	0.995121	1.00325	0.992051	0.984827	0.999366	1.00049	0.994672	1.00249	1.00206	1.00421	1.00094	1.00061	1.00642	0.994079	0.985848	0.999644	0.998007
99.7885	1.00203	1.00045	1.00158	0.998363	1.00153	1.00669	0.99949	1.03005	1.01117	0.986732	0.996138	1.00135	0.996061	1.00083	0.998237	1.00611	1.0011	0.992377	0.996622	0.994438	0.992865	1.00321	1.00162	0.998982	0.969096	0.998689	0.987574	1.00044	1.00243	1.00014	0.993717	1.002	0.994434	1.00298	0.992251	0.98416	0.997733	1.00094	0.995074	1.00371	1.00347	1.00586	1.00216	1.0005	1.00759	1.00914	0.982525	0.998663	0.998798
116.252	0.996611	0.989626	0.996634	0.993116	0.996687	0.934116	0.999372	1.01511	0.986622	0.979438	0.983422	0.998625	0.927386	0.995922	0.988678	0.996756	0.995026	0.98522	0.98386	0.990495	0.982688	0.991405	0.999541	0.997305	0.978318	1.00104	1.00286	0.997471	0.99818	1.00097	0.992506	1.00103	0.995463	1.0022	0.995358	0.983208	1.00411	1.00095	0.997526	1.00252	1.00312	0.995679	0.992154	1.0001	0.988447	1.00554	0.97565	1.00108	1.00361
132.667	0.994343	0.989649	0.991795	0.978914	0.984161	0.919087	1.01582	0.988731	0.983231	0.974474	0.977436	0.992613	0.9323	0.987909	0.988943	0.993062	0.996337	0.986295	0.98313	1.17744	0.977621	0.987264	1.06991	1.07291	1.17047	1.03892	1.18389	1.03148	1.04845	1.02653	1.01476	1.07678	1.02238	1.14067	1.05131	1.06267	1.05614	1.01672	1.0934	1.02742	1.07881	1.02358	1.05059	1.05546	1.03377	1.08798	1.12621	1.04133	1.11679
149.395	0.999207	0.99878	0.99376	0.978081	0.995309	0.965073	1.02569	0.997811	1.01969	0.999675	1.00356	0.997064	0.993467	0.992497	1.00179	1.00554	1.0098	1.00794	1.00852	1.26606	0.989623	0.997437	1.15473	1.1562	1.40149	1.08163	1.36288	1.07282	1.13075	1.06359	1.03868	1.15635	1.08849	1.29978	1.10904	1.14689	1.1303	1.05393	1.21	1.05715	1.16177	1.05655	1.11241	1.13377	1.07858	1.18816	1.27384	1.07965	1.18745
165.283	1.01792	1.019	1.00521	0.994829	1.02885	1.06652	1.04271	1.03963	1.07497	1.03282	1.04669	1.01692	1.09299	1.01556	1.02246	1.04381	1.03781	1.04167	1.04217	1.42838	1.00797	1.01853	1.24036	1.24812	1.60497	1.12157	1.51737	1.11112	1.21356	1.09991	1.06098	1.23073	1.16658	1.4408	1.16873	1.22868	1.19943	1.09776	1.31245	1.08418	1.23669	1.0857	1.16833	1.2183	1.12038	1.28035	1.41198	1.11489	1.23317
182.213	1.03641	1.03369	1.01474	1.03662	1.08096	1.1877	1.06611	1.08717	1.11972	1.06654	1.07468	1.0437	1.19905	1.04862	1.04122	1.08029	1.06879	1.08391	1.07261	1.62952	1.0231	1.04849	1.32502	1.35634	1.78528	1.16488	1.65096	1.14954	1.30412	1.13587	1.08511	1.3153	1.25042	1.57969	1.22921	1.30775	1.27288	1.15691	1.41454	1.11427	1.31791	1.11762	1.22194	1.3227	1.17038	1.3644	1.56121	1.1451	1.26462
200.48	1.05887	1.0525	1.02784	1.09516	1.12611	1.3078	1.08893	1.13881	1.17773	1.09421	1.10515	1.07113	1.30787	1.07757	1.06415	1.1254	1.09918	1.12187	1.10159	1.83448	1.04109	1.07741	1.40718	1.45807	1.95211	1.20635	1.77401	1.18876	1.39646	1.17191	1.11064	1.40349	1.32332	1.71216	1.28425	1.38148	1.34184	1.21052	1.51064	1.1472	1.40125	1.15207	1.27368	1.42205	1.21355	1.45456	1.7009	1.16926	1.29064
218.855	1.08173	1.06898	1.04123	1.15058	1.16841	1.36819	1.09311	1.18655	1.21467	1.1263	1.13236	1.09766	1.34597	1.1054	1.08266	1.16332	1.11855	1.15161	1.12717	1.84432	1.05757	1.09877	1.41583	1.48185	1.93025	1.21111	1.72008	1.19228	1.43538	1.17969	1.11293	1.41246	1.36635	1.70756	1.28733	1.3787	1.36547	1.24387	1.50628	1.15152	1.40115	1.1588	1.26445	1.46361	1.21242	1.45985	1.68784	1.15118	1.20411
236.263	1.09749	1.07693	1.04941	1.19188	1.19231	1.39348	1.10329	1.19805	1.2292	1.12437	1.12216	1.11641	1.35417	1.12354	1.08702	1.18981	1.12696	1.16266	1.1218	1.94551	1.059	1.10997	1.40319	1.49657	1.85909	1.20779	1.65571	1.18926	1.44577	1.17286	1.11311	1.41928	1.36564	1.68036	1.28518	1.36885	1.36523	1.253	1.47673	1.15161	1.39546	1.1599	1.24975	1.47638	1.20853	1.44421	1.67521	1.131	1.15709
253.69	1.09788	1.07369	1.04966	1.2132	1.20499	1.35891	1.10482	1.18432	1.21673	1.12006	1.10116	1.12192	1.3251	1.12854	1.08542	1.19312	1.12127	1.15802	1.11312	1.96143	1.05431	1.11024	1.38099	1.49706	1.79218	1.20248	1.59725	1.1866	1.45359	1.16321	1.11159	1.42248	1.3488	1.66143	1.27681	1.35466	1.36624	1.25176	1.4506	1.14971	1.38399	1.16125	1.23659	1.46544	1.20399	1.42336	1.66052	1.11117	1.12798
271.133	1.08905	1.06701	1.046	1.21136	1.19445	1.3094	1.09884	1.16643	1.19545	1.11559	1.09363	1.11747	1.29234	1.11927	1.08316	1.18299	1.10957	1.14641	1.10568	1.9299	1.04961	1.09767	1.35646	1.48054	1.73067	1.18788	1.54085	1.18065	1.44419	1.14983	1.10611	1.41625	1.32034	1.64734	1.26492	1.33914	1.36484	1.22889	1.42473	1.14612	1.36515	1.15911	1.22382	1.43581	1.19277	1.39887	1.63593	1.09845	1.11098
288.285	1.0831	1.06123	1.04363	1.18986	1.19002	1.2681	1.09278	1.14456	1.17643	1.11192	1.08106	1.11237	1.26223	1.11553	1.07886	1.17224	1.09923	1.13544	1.10091	1.88577	1.0455	1.09005	1.33411	1.47369	1.67932	1.17611	1.48847	1.1746	1.43923	1.13848	1.0993	1.41088	1.29955	1.63231	1.25637	1.32413	1.35929	1.21183	1.39676	1.13934	1.34539	1.15615	1.214	1.40039	1.1882	1.37725	1.62539	1.0886	1.09514
305.472	1.07775	1.05411	1.04041	1.1701	1.18602	1.22597	1.08624	1.12894	1.16068	1.10781	1.07175	1.10595	1.23677	1.11104	1.07448	1.16434	1.09135	1.12284	1.0953	1.83618	1.04073	1.08113	1.31092	1.46387	1.6388	1.16469	1.44837	1.16637	1.43559	1.12916	1.09295	1.40724	1.28145	1.62748	1.24828	1.31232	1.35331	1.19742	1.37149	1.12964	1.32242	1.15223	1.20781	1.35648	1.18567	1.35705	1.61177	1.08227	1.08191
322.579	1.07292	1.04711	1.03837	1.15744	1.18299	1.1909	1.07981	1.11605	1.14969	1.10414	1.06422	1.10031	1.2162	1.10813	1.07039	1.16092	1.08313	1.11312	1.09073	1.78559	1.03524	1.07638	1.29323	1.45447	1.60465	1.15725	1.419	1.1568	1.43014	1.12166	1.08718	1.40055	1.26572	1.62006	1.24192	1.302	1.34775	1.18087	1.35284	1.11888	1.28825	1.14696	1.20217	1.32225	1.18548	1.33742	1.59767	1.07771	1.06916
341.487	1.06933	1.041	1.0366	1.15111	1.1727	1.16716	1.07511	1.10386	1.14161	1.10163	1.05616	1.09382	1.20146	1.10417	1.06592	1.15637	1.07515	1.10891	1.0869	1.74515	1.03079	1.07464	1.27936	1.44111	1.58447	1.15385	1.40019	1.15012	1.4237	1.11592	1.08321	1.39225	1.25545	1.61442	1.23821	1.29314	1.34263	1.16579	1.3365	1.1108	1.26387	1.14454	1.19783	1.29682	1.18606	1.32483	1.58306	1.07405	1.06334
358.494	1.06693	1.0371	1.03481	1.14299	1.16468	1.1478	1.07095	1.09545	1.13597	1.10077	1.04776	1.08885	1.19034	1.10193	1.06264	1.15467	1.06864	1.10259	1.08412	1.711	1.02734	1.07393	1.27069	1.42608	1.57002	1.15047	1.38723	1.14512	1.41807	1.11108	1.08083	1.38586	1.24929	1.60701	1.23398	1.28703	1.33741	1.15537	1.32179	1.10308	1.24301	1.14194	1.19677	1.27259	1.18393	1.30812	1.56597	1.07028	1.05857
375.251	1.0641	1.03459	1.03372	1.13846	1.15828	1.13031	1.06726	1.08991	1.13189	1.10084	1.04207	1.08502	1.1814	1.1	1.06007	1.15721	1.0622	1.10074	1.08191	1.68224	1.0247	1.07193	1.26277	1.4078	1.56441	1.1502	1.38435	1.14028	1.41296	1.10755	1.08016	1.3779	1.2451	1.60469	1.22813	1.28622	1.33433	1.14414	1.31341	1.09596	1.22118	1.13848	1.19381	1.25288	1.18202	1.29198	1.54455	1.06641	1.05409
392.14	1.05964	1.03364	1.033	1.13506	1.15285	1.11957	1.06373	1.08562	1.12898	1.10074	1.0388	1.08219	1.17471	1.0987	1.05804	1.15764	1.05588	1.09914	1.08069	1.65333	1.02222	1.07166	1.2537	1.39584	1.56138	1.14996	1.38477	1.13868	1.40845	1.10439	1.08045	1.37095	1.24633	1.59834	1.22583	1.28713	1.33285	1.1341	1.31011	1.09188	1.20624	1.13537	1.1918	1.2463	1.18045	1.28091	1.52605	1.06314	1.04896
408.636	1.05665	1.03284	1.03299	1.13388	1.14735	1.1128	1.06128	1.08187	1.12603	1.10143	1.0362	1.07893	1.17072	1.09671	1.05617	1.15623	1.05297	1.09698	1.07972	1.63653	1.02059	1.07321	1.2494	1.38535	1.56275	1.14673	1.38773	1.13807	1.40172	1.1022	1.08069	1.36871	1.24925	1.59657	1.224	1.28903	1.33246	1.12709	1.30906	1.09052	1.20269	1.13509	1.19185	1.23544	1.17833	1.27219	1.51159	1.06012	1.04668
425.6	1.05431	1.03267	1.03311	1.1331	1.14385	1.10589	1.05936	1.07944	1.12382	1.10242	1.03414	1.0773	1.16756	1.09539	1.0546	1.15475	1.04825	1.09251	1.07929	1.61787	1.01903	1.0729	1.24828	1.3814	1.56311	1.13976	1.38749	1.13731	1.39884	1.10024	1.08092	1.3705	1.25286	1.59739	1.22114	1.29412	1.33144	1.12204	1.30807	1.08955	1.19684	1.13427	1.19251	1.2306	1.17671	1.26444	1.50447	1.05832	1.04204
442.16	1.05205	1.03225	1.0335	1.13356	1.14122	1.1001	1.05792	1.07713	1.12272	1.10348	1.03307	1.07516	1.16447	1.09438	1.05157	1.15244	1.04593	1.08948	1.07987	1.60021	1.01776	1.06871	1.24907	1.37599	1.56354	1.13424	1.38816	1.13857	1.39921	1.09861	1.08261	1.37186	1.25549	1.59917	1.22138	1.29831	1.33184	1.11733	1.30607	1.08971	1.18693	1.13553	1.19189	1.22621	1.17826	1.26103	1.50239	1.05635	1.03753
458.725	1.04994	1.03147	1.03373	1.13368	1.13848	1.09681	1.05652	1.07464	1.12233	1.10347	1.03311	1.07316	1.16209	1.09322	1.04996	1.1492	1.0448	1.0862	1.08054	1.58855	1.01607	1.06871	1.25203	1.36565	1.56377	1.12811	1.38609	1.14125	1.40373	1.09699	1.08347	1.37742	1.25694	1.60306	1.22059	1.29866	1.33096	1.11395	1.30519	1.09275	1.17634	1.1369	1.19282	1.23118	1.17633	1.25965	1.49966	1.05503	1.03518
475.073	1.04978	1.03082	1.03408	1.13485	1.13634	1.09524	1.05577	1.07306	1.12222	1.10537	1.03241	1.07177	1.16065	1.09219	1.0478	1.14658	1.04281	1.0855	1.082	1.59002	1.01462	1.06392	1.258	1.34849	1.56635	1.12272	1.38625	1.14376	1.40756	1.09582	1.08414	1.37977	1.2554	1.60682	1.22039	1.29781	1.32457	1.10978	1.30474	1.09629	1.16553	1.13736	1.19435	1.23884	1.17562	1.25394	1.49361	1.05377	1.03425
491.554	1.05	1.03144	1.03381	1.13366	1.1356	1.08942	1.05475	1.0723	1.12429	1.10709	1.03354	1.0706	1.15822	1.09168	1.04706	1.1441	1.03866	1.08366	1.08322	1.58315	1.01322	1.05818	1.26554	1.33185	1.57402	1.11948	1.38722	1.14949	1.41414	1.09604	1.08583	1.38092	1.25504	1.61295	1.22297	1.2951	1.3163	1.10676	1.30547	1.09704	1.15328	1.13861	1.19587	1.25466	1.17508	1.25115	1.48486	1.05278	1.03422
508.044	1.05067	1.03008	1.03418	1.13117	1.13474	1.08606	1.05364	1.07212	1.12622	1.10833	1.03354	1.06977	1.15682	1.09144	1.04613	1.14375	1.03777	1.08377	1.08306	1.57774	1.0114	1.05405	1.27356	1.31558	1.58556	1.12041	1.39191	1.15361	1.41688	1.09668	1.08678	1.38277	1.25535	1.62472	1.22158	1.29239	1.30959	1.10527	1.31107	1.09958	1.1424	1.13917	1.19768	1.26231	1.17453	1.24836	1.4768	1.05099	1.03654
524.599	1.05006	1.03011	1.03433	1.13271	1.1339	1.08562	1.05307	1.07195	1.12655	1.10826	1.03288	1.06904	1.156	1.09098	1.04599	1.14414	1.03625	1.08505	1.08267	1.57752	1.00984	1.05391	1.27915	1.30313	1.60037	1.11969	1.3961	1.15738	1.41749	1.09685	1.08702	1.38347	1.257	1.63771	1.21956	1.29188	1.30378	1.10444	1.31787	1.10053	1.14051	1.13872	1.20093	1.25843	1.17549	1.24862	1.46795	1.04978	1.03988
541.085	1.05169	1.02927	1.03479	1.13272	1.13444	1.08793	1.05301	1.07275	1.12684	1.10947	1.03199	1.06846	1.15515	1.09117	1.04393	1.14321	1.03365	1.08447	1.08226	1.57424	1.00915	1.05099	1.28206	1.30067	1.61658	1.11801	1.40295	1.16147	1.41592	1.09581	1.08678	1.38	1.26079	1.6525	1.22049	1.29224	1.30088	1.10474	1.32513	1.10097	1.1362	1.1386	1.20294	1.25523	1.17819	1.25023	1.46359	1.04896	1.04331
557.396	1.05075	1.02857	1.03482	1.13147	1.13573	1.08756	1.05286	1.07339	1.12644	1.10936	1.03127	1.06821	1.15578	1.09161	1.04317	1.14307	1.0329	1.08372	1.08124	1.56527	1.00863	1.0511	1.28627	1.30357	1.63133	1.11822	1.40898	1.16559	1.41416	1.09631	1.08723	1.37754	1.26477	1.66453	1.21774	1.29534	1.30408	1.10413	1.3308	1.10064	1.13234	1.13993	1.20551	1.24813	1.1806	1.25509	1.46251	1.04802	1.05074
573.856	1.05241	1.02638	1.03483	1.13126	1.13574	1.08906	1.05279	1.07417	1.1246	1.10902	1.02956	1.06841	1.15595	1.09141	1.04135	1.14437	1.03437	1.08394	1.08122	1.56002	1.00784	1.05233	1.28682	1.30765	1.64498	1.11791	1.41538	1.16737	1.41271	1.09571	1.08688	1.37729	1.26798	1.67543	1.21499	1.30265	1.31205	1.10386	1.3348	1.1014	1.13261	1.1395	1.20811	1.23536	1.1844	1.26171	1.46755	1.04779	1.05427
590.289	1.05406	1.0272	1.0348	1.13194	1.13569	1.08977	1.05282	1.07432	1.12291	1.10896	1.02878	1.06766	1.1558	1.09122	1.03949	1.14274	1.03453	1.08414	1.08043	1.55587	1.00668	1.05211	1.28527	1.30761	1.65924	1.11651	1.42047	1.1673	1.41448	1.09532	1.08781	1.37621	1.26928	1.68289	1.21762	1.31063	1.32177	1.10368	1.33722	1.10042	1.13354	1.13912	1.21153	1.22623	1.18641	1.26581	1.46981	1.04779	1.05439
606.668	1.05623	1.02601	1.03454	1.13027	1.1343	1.09026	1.05265	1.07493	1.12295	1.1091	1.02896	1.06689	1.1565	1.09077	1.03666	1.14169	1.0336	1.08227	1.07875	1.54836	1.00558	1.05267	1.28469	1.30805	1.66979	1.11806	1.4252	1.16671	1.41518	1.09524	1.08871	1.37896	1.27101	1.69393	1.2208	1.31715	1.33223	1.10325	1.3403	1.09985	1.12871	1.13871	1.21259	1.22579	1.18602	1.26556	1.47475	1.04873	1.05275
623.045	1.0567	1.02688	1.03427	1.12852	1.13312	1.08874	1.05248	1.07518	1.12181	1.1103	1.02754	1.06646	1.15657	1.09025	1.03533	1.14199	1.03328	1.08081	1.07644	1.5427	1.00395	1.05187	1.28989	1.30968	1.68004	1.11972	1.43137	1.16464	1.4159	1.09594	1.09038	1.38442	1.2724	1.7029	1.21831	1.32515	1.34039	1.10072	1.34285	1.09863	1.13075	1.13787	1.21194	1.22087	1.18458	1.26364	1.48359	1.05032	1.05334
639.541	1.05935	1.02738	1.03449	1.12716	1.1308	1.08935	1.05187	1.07552	1.12077	1.11041	1.02615	1.0656	1.15533	1.08901	1.03173	1.14157	1.03398	1.07867	1.07495	1.53886	1.00194	1.05114	1.29445	1.30989	1.68924	1.12055	1.43492	1.1639	1.41582	1.09562	1.09028	1.39106	1.27364	1.71544	1.21778	1.33159	1.34757	1.10033	1.34845	1.10027	1.13343	1.13896	1.21061	1.21633	1.18056	1.26321	1.49193	1.05089	1.05581
656.841	1.06569	1.0274	1.03465	1.12729	1.12984	1.0911	1.0516	1.07541	1.11979	1.11021	1.02503	1.06405	1.15673	1.08918	1.02876	1.13773	1.03326	1.07651	1.07424	1.53929	1.00007	1.05066	1.29709	1.30959	1.6949	1.12316	1.43744	1.1617	1.41583	1.09554	1.09137	1.39425	1.276	1.73028	1.21735	1.33518	1.34965	1.09999	1.35152	1.10195	1.13328	1.14057	1.2103	1.21051	1.17572	1.26551	1.49908	1.04958	1.05561
674.141	1.07322	1.0275	1.0348	1.12625	1.1295	1.09558	1.05145	1.07586	1.11856	1.10973	1.02298	1.0634	1.15636	1.08873	1.02799	1.13615	1.03285	1.07458	1.07302	1.53962	0.999162	1.05098	1.29622	1.30886	1.69459	1.12512	1.44102	1.16153	1.41262	1.09589	1.09181	1.39795	1.27916	1.74538	1.21689	1.33572	1.34912	1.09832	1.35208	1.10197	1.13198	1.14019	1.20526	1.20396	1.17346	1.26999	1.50441	1.04805	1.05881
690.803	1.08049	1.02708	1.03488	1.12503	1.13083	1.09801	1.05213	1.07529	1.11563	1.1088	1.02242	1.06249	1.15497	1.08989	1.02646	1.13178	1.03389	1.07335	1.07191	1.54334	0.997915	1.04984	1.29768	1.3075	1.69745	1.12455	1.44495	1.16217	1.41012	1.09648	1.09293	1.39639	1.28264	1.76019	1.21506	1.33712	1.347	1.09636	1.3536	1.10176	1.13417	1.14163	1.20159	1.20656	1.16889	1.27657	1.50922	1.04624	1.06004
707.68	1.08793	1.02706	1.03485	1.12405	1.13067	1.10054	1.05167	1.07483	1.11424	1.10742	1.02205	1.06195	1.15651	1.08989	1.02384	1.12886	1.03338	1.07268	1.0715	1.54895	0.996746	1.04895	1.29564	1.30469	1.69881	1.12367	1.44761	1.16216	1.40674	1.09734	1.09281	1.39282	1.28472	1.77513	1.2165	1.33679	1.34536	1.09479	1.35798	1.10232	1.13464	1.14234	1.20109	1.21178	1.16646	1.28384	1.50632	1.04381	1.06593
724.299	1.09397	1.02541	1.03503	1.12372	1.13092	1.10329	1.05184	1.0745	1.11334	1.10642	1.02283	1.06111	1.15675	1.08942	1.0246	1.12471	1.02969	1.07294	1.07	1.55715	0.9961	1.04751	1.29317	1.30206	1.70078	1.12243	1.45046	1.16046	1.40558	1.09834	1.09388	1.38974	1.2875	1.79167	1.21675	1.33478	1.34293	1.09371	1.35928	1.10004	1.13749	1.14051	1.19878	1.21475	1.16698	1.28782	1.50542	1.04298	1.0589
740.808	1.09466	1.02619	1.03502	1.11943	1.13078	1.10812	1.05233	1.07464	1.11005	1.10556	1.02344	1.0612	1.1575	1.08794	1.02424	1.12383	1.02705	1.07136	1.06717	1.56285	0.994549	1.04407	1.29273	1.296	1.70619	1.12198	1.45524	1.16027	1.40264	1.09935	1.09394	1.38556	1.28896	1.80648	1.21627	1.33506	1.34242	1.09178	1.35875	1.09827	1.13557	1.14045	1.19689	1.2164	1.16837	1.28757	1.503	1.04451	1.05614
757.507	1.09482	1.02434	1.03523	1.11481	1.12959	1.10884	1.05269	1.07391	1.10735	1.1038	1.0238	1.06056	1.15868	1.08655	1.02172	1.12102	1.02559	1.06817	1.06465	1.56756	0.993111	1.03996	1.29408	1.29311	1.71236	1.12121	1.4631	1.15926	1.40163	1.10075	1.09491	1.38072	1.28879	1.81694	1.21469	1.33503	1.34061	1.09032	1.36043	1.09689	1.13094	1.13974	1.19789	1.2267	1.16615	1.29056	1.49938	1.04715	1.05555
774.164	1.09507	1.0252	1.03559	1.11147	1.12811	1.10911	1.05211	1.07377	1.10374	1.10357	1.02289	1.06019	1.15865	1.08426	1.01883	1.1194	1.02395	1.06749	1.0632	1.57031	0.99165	1.03703	1.29309	1.2919	1.7161	1.12104	1.46894	1.15816	1.40027	1.10135	1.09556	1.37805	1.28835	1.82424	1.21857	1.3336	1.33817	1.0897	1.35975	1.09618	1.13246	1.14042	1.19887	1.22581	1.16398	1.29468	1.49538	1.0489	1.05615
790.732	1.09553	1.02326	1.03548	1.10748	1.12856	1.1088	1.05251	1.07309	1.10118	1.10201	1.02361	1.05939	1.15808	1.08364	1.0174	1.11696	1.02388	1.06601	1.06232	1.57114	0.990141	1.03531	1.29591	1.29158	1.71979	1.1214	1.47423	1.15864	1.39779	1.1019	1.09677	1.37627	1.29069	1.82754	1.22102	1.3311	1.33543	1.08943	1.35416	1.09604	1.13232	1.14187	1.19903	1.21865	1.1626	1.29804	1.4968	1.05093	1.05088
807.307	1.09471	1.02214	1.03496	1.10156	1.12776	1.10706	1.05277	1.07245	1.0975	1.10083	1.02283	1.05834	1.15829	1.08312	1.01528	1.11364	1.02507	1.06294	1.06123	1.56985	0.987961	1.03316	1.29739	1.28849	1.72283	1.12209	1.48171	1.15916	1.39387	1.10272	1.09723	1.37259	1.29139	1.82449	1.22136	1.32836	1.33305	1.08787	1.35362	1.09535	1.12704	1.14352	1.19815	1.21738	1.16155	1.30308	1.49719	1.05352	1.05675
825.66	1.09326	1.02013	1.03482	1.09807	1.12648	1.10385	1.05241	1.0718	1.09681	1.09982	1.02277	1.0568	1.15707	1.0823	1.01199	1.10972	1.02611	1.05919	1.05884	1.5725	0.9868	1.03108	1.29759	1.28923	1.72451	1.12113	1.48743	1.15945	1.39199	1.10383	1.09804	1.37062	1.29106	1.81683	1.22477	1.32685	1.33329	1.08752	1.35551	1.09427	1.12944	1.14409	1.19704	1.21669	1.15793	1.30425	1.49711	1.0553	1.05975
843.055	1.09117	1.01842	1.03447	1.09471	1.12512	1.10187	1.05237	1.07182	1.09488	1.09885	1.02288	1.05527	1.15813	1.08161	1.00972	1.107	1.02581	1.05517	1.0563	1.5736	0.986243	1.02951	1.29931	1.29153	1.72609	1.12089	1.48592	1.16083	1.39032	1.10386	1.09826	1.3698	1.29288	1.81038	1.235	1.32842	1.33496	1.08699	1.35954	1.09404	1.13468	1.14796	1.19604	1.20694	1.15818	1.30311	1.49846	1.05638	1.0612
859.555	1.09009	1.01771	1.03406	1.0924	1.12356	1.10102	1.05203	1.07124	1.09419	1.0951	1.02296	1.05407	1.15791	1.08061	1.01056	1.10405	1.025	1.0481	1.05093	1.57472	0.985876	1.0275	1.30269	1.28876	1.72759	1.11972	1.48676	1.16157	1.38899	1.10494	1.09822	1.36796	1.29403	1.80483	1.2376	1.32932	1.33519	1.08631	1.36275	1.09284	1.12736	1.14793	1.19358	1.20416	1.15998	1.3016	1.49564	1.05903	1.06303
876.079	1.08952	1.0171	1.03382	1.09028	1.12116	1.10061	1.05186	1.07062	1.09161	1.09254	1.02217	1.05307	1.15702	1.0787	1.00931	1.10112	1.02476	1.04385	1.04576	1.57782	0.985552	1.02399	1.30607	1.28306	1.72761	1.12021	1.486	1.161	1.38911	1.10613	1.09808	1.36654	1.29467	1.79711	1.23841	1.33219	1.33577	1.08561	1.36482	1.09076	1.12619	1.14696	1.19035	1.20945	1.1622	1.30039	1.48999	1.06159	1.0629
892.576	1.08706	1.01632	1.03359	1.08742	1.11934	1.10018	1.05182	1.06952	1.09182	1.09142	1.02232	1.05259	1.15408	1.07714	1.00646	1.10052	1.02363	1.03737	1.04264	1.57989	0.985157	1.01909	1.30999	1.27975	1.72865	1.11933	1.48338	1.16148	1.39115	1.10649	1.09897	1.36383	1.29645	1.79132	1.24866	1.33748	1.33594	1.08614	1.3627	1.09005	1.12732	1.14901	1.19204	1.20844	1.16106	1.30366	1.48377	1.06393	1.05751
909.274	1.08739	1.01352	1.033	1.08342	1.11694	1.09986	1.05185	1.06811	1.08909	1.08793	1.02179	1.0514	1.14755	1.07612	1.0042	1.09805	1.02193	1.03291	1.03653	1.57789	0.985121	1.01632	1.31357	1.27296	1.72566	1.1178	1.48014	1.16068	1.39142	1.10684	1.09949	1.36081	1.29957	1.78572	1.25415	1.3375	1.33348	1.08699	1.35869	1.08787	1.12341	1.14798	1.18771	1.20697	1.16125	1.31034	1.47829	1.06574	1.05473
925.835	1.08689	1.01384	1.03249	1.08262	1.11654	1.09913	1.05176	1.06697	1.0885	1.08671	1.02184	1.05132	1.14317	1.07593	1.00311	1.09721	1.02131	1.03062	1.03457	1.57883	0.984764	1.01455	1.31633	1.26788	1.72424	1.1171	1.48013	1.16028	1.39163	1.10725	1.09974	1.35874	1.30043	1.78285	1.25217	1.33665	1.33171	1.08728	1.35428	1.08672	1.12045	1.14647	1.18638	1.20988	1.1611	1.31379	1.47547	1.06721	1.05222
942.106	1.08579	1.01069	1.03213	1.07852	1.11588	1.09908	1.05202	1.06598	1.08801	1.088	1.02194	1.05099	1.14069	1.0755	1.00016	1.09663	1.02064	1.03066	1.03502	1.57969	0.984025	1.01145	1.3185	1.26638	1.72319	1.11767	1.47888	1.15987	1.39266	1.10758	1.09974	1.35686	1.30273	1.77821	1.25203	1.33758	1.33154	1.0879	1.35005	1.08638	1.12366	1.14637	1.18548	1.21209	1.16176	1.3192	1.47509	1.06812	1.04989
[truncated: 116 more columns]
