# Supplementary material for: Annexin A7 enhances TIA1 axonal trafficking to counteract pathological aggregation in neurons
Source: EMBO J. 2025 Nov 3;44(24):7477–512. doi: 10.1038/s44318-025-00609-8 (PMC12706091; doi:10.1038/s44318-025-00609-8)
Supplement: Supplementary file 26 — Source data Fig. 4 [file 44318_2025_609_MOESM26_ESM.zip › EMBOJ-2024-119578_SourceDataForFigure4/4B’/Fig.4B'.xlsx]

## Sheet: Sheet1
	[Ca2+] hot spots (Normalized)
Spot#	before	+High K
1	0.837186	5.77412
2	0.854899	7.61112
3	0.687049	1.03996
4	0.672567	3.74816
5	0.660329	2.28989
6	0.67904	2.99075
7	1.04252	3.44486
8	0.659855	4.83519
9	0.648464	3.7898
10	0.969697	1.50979
11	0.922941	1.92276
12	1.08964	3.00771
13	0.958249	3.1415
14	0.818392	2.02497
15	0.753688	5.10469
16	0.739606	2.63377
17	0.741463	4.86712
18	0.720801	2.33309
19	0.662571	2.05314
20	0.782815	4.11607
21	1.02539	4.79048
22	0.934187	4.52524
23	1.05263	7.13236
24	1.03649	13.058
25	1.49534	16.9698
26	0.941147	13.3816
27	0.838077	17.4954
28	1.12842	14.7351
29	1.3907	17.4333
30	1.33476	11.8904
31	3.02844	20.5961
32	1.16528	10.103
33	0.726405	2.24482
34	1.23663	4.55257
35	1.23398	4.37116
36	1.23922	5.89911
37	1.05528	3.09237
38	1.3228	2.47013
39	1.04519	5.35962
40	0.867859	3.07695
41	1.1238	1.44708
42	1.02383	1.45428
43	1.01292	3.57582
44	0.869343	1.47482
45	1.12678	3.69582
46	1.08438	3.26499
47	1.07728	4.60949
48	0.938972	5.96207
49	1.00901	2.7753
50	0.951595	1.89551
51	1.0707	3.35912
52	0.893181	1.98603
53	0.899634	2.34246
54	0.908293	1.42311
55	1.07708	2.46419
56	1.07515	3.49373
57	1.00957	1.78139
58	0.940988	1.74464
59	0.934713	1.74893
60	0.914231	5.98846
61	1.03209	3.97954
62	0.881431	2.03251
63	0.965686	2.72864
64	0.973689	4.98923
65	0.98823	2.75014
66	1.02359	1.78084
67	0.944567	1.76121
68	1.05569	5.73802
69	1.08175	8.21258
70	1.11182	3.60326
