# Supplementary material for: Annexin A7 enhances TIA1 axonal trafficking to counteract pathological aggregation in neurons
Source: EMBO J. 2025 Nov 3;44(24):7477–512. doi: 10.1038/s44318-025-00609-8 (PMC12706091; doi:10.1038/s44318-025-00609-8)
Supplement: Supplementary file 26 — Source data Fig. 4 [file 44318_2025_609_MOESM26_ESM.zip › EMBOJ-2024-119578_SourceDataForFigure4/4C‘-4C’‘/Fig.4C''.xlsx]

## Sheet: Sheet1
ANXA7 Heterogeneity Index
Before	High K	High K + EDTA
0.875714	0.866778	1.66534
0.97724	0.944898	0.546078
1.04248	1.15246	1.1352
0.945334	1.32656	1.00747
1.06572	1.03629	0.95769
0.976277	1.08953	0.995886
0.926458	0.98435	0.50526
0.842054	0.822091	1.28748
0.976299	1.02319	1.30134
1.10142	1.1042	0.949966
1.14359	1.16952	1.12473
1.04615	1.12968	0.586455
0.930323	0.891972	0.793357
1.04211	1.29747	0.824449
0.952174	1.14801	1.00018
1.03456	1.21774	0.883816
0.958007	0.922153	0.750351
1.01579	1.28995	0.977417
0.939187	1.32218	0.817351
1.00188	0.804198	1.06404
1.15492	0.918552	0.964034
1.07599	1.18345	0.61715
1.12096	1.16446	1.02124
1.07297	1.07967	0.956549
0.93317	1.03298	1.37433
1.0591	1.07503	1.2326
1.04919	1.79034	1.21949
0.995845	1.46945	1.1412
0.891014	0.83462	0.641387
1.05575	0.952487	0.893327
1.08874	1.53469	1.36523
1.02241	1.07352	1.07465
1.02809	1.01408	1.20738
0.999954	0.984322	0.943636
1.04315	1.4184	0.79353
1.04032	1.51043	0.933169
0.949387	0.880156
0.949568	1.38226
1.05524	0.998782
1.1174	0.581704
0.856696	1.20895
0.890123	0.951154
0.993985	1.20091
1.1283	1.20169
1.05701	3.37465
1.0604	1.65172
1.01951	1.61216
0.906347	1.59411
1.09777	1.41558
1.07602	1.63035
0.983512	1.11949
1.04317	1.60305
1.04864	1.20905
0.91458	1.63407
0.943882	1.26147
