# Supplementary material for: Annexin A7 enhances TIA1 axonal trafficking to counteract pathological aggregation in neurons
Source: EMBO J. 2025 Nov 3;44(24):7477–512. doi: 10.1038/s44318-025-00609-8 (PMC12706091; doi:10.1038/s44318-025-00609-8)
Supplement: Supplementary file 26 — Source data Fig. 4 [file 44318_2025_609_MOESM26_ESM.zip › EMBOJ-2024-119578_SourceDataForFigure4/4C‘-4C’‘/Fig.4C'.xlsx]

## Sheet: Sheet1
time(s)	ANXA7 Heterogeneity Index
	High K+
	axon1	axon2	axon3	axon4	axon5	axon6	axon7	axon8	axon9	axon10	axon11	axon12	axon13	axon14	axon15	axon16	axon17	axon18	axon19	axon20	axon21	axon22	axon23	axon24	axon25	axon26	axon27	axon28	axon29	axon30	axon31	axon32	axon33	axon34	axon35	axon36	axon37	axon38	axon39	axon40	axon41	axon42	axon43	axon44	axon45	axon46	axon47	axon48	axon49
0	1	1	1	1	1	1	1	1	1	1	1	1	1	1	1	1	1	1	1	1	1	1	1	1	1	1	1	1	1	1	1	1	1	1	1	1	1	1	1	1	1	1	1	1	1	1	1	1	1
16.5181	0.982604	0.975546	1.01668	1.00684	1.00792	1.03381	0.977406	0.968273	1.05324	1.01131	0.986295	0.973156	1.02574	0.999545	1.01652	0.978353	1.00321	1.00136	0.980443	0.952588	1.06039	1.06477	1.04165	1.03287	1.03633	1.05609	0.993841	0.990218	0.960607	1.03356	1.01168	1.0925	1.03851	1.00941	0.964431	1.02016	0.982532	1.02255	0.952996	0.899756	0.964879	0.896019	0.946629	0.946462	0.963467	0.983266	0.995281	0.95348	1.0357
33.0568	0.986876	0.952129	0.99516	1.01277	1.00629	1.01588	0.954828	0.955606	1.03235	1.0181	0.969134	0.965551	1.01555	1.02655	1.02479	0.99352	1.01115	1.01596	0.977638	0.955219	1.06774	1.05938	1.05726	1.01739	1.03678	1.07022	0.959727	0.967371	0.926024	1.04945	1.02273	1.09292	1.04342	1.00051	0.95274	1.02545	0.969072	1.00592	0.973873	0.944877	0.924619	0.843381	0.94335	0.952431	0.983436	0.983814	1.00988	0.93807	1.06701
49.7232	0.99814	0.957588	1.04781	1.01426	1.02336	0.993901	0.939191	1.01266	1.02462	1.02017	0.950913	0.993598	1.00524	0.996868	1.00548	1.00482	0.995909	1.0076	0.981415	0.920268	1.08077	1.07991	1.06119	1.02507	1.07452	1.08478	0.959727	0.977916	0.862735	1.03311	1.03636	1.1128	1.0388	0.994088	0.945584	1.04977	0.980641	1.04258	0.967796	0.882082	0.939847	0.81615	0.932067	0.95706	1.01366	0.986418	1.00968	0.911666	1.06701
66.4288	0.9704	0.924396	1.04781	0.983461	1.02114	0.987307	0.943441	0.982588	0.98947	0.990993	0.958231	1.02707	0.996531	0.979865	0.999625	0.979939	0.993316	0.978964	0.959427	0.929763	1.11785	1.09672	1.08085	1.02282	1.07452	1.05204	1.05373	0.994022	0.840758	1.09177	1.04419	1.14113	1.0721	1.00602	0.983116	1.03886	0.99171	1.04009	0.933225	0.833561	0.912704	0.74663	0.927521	0.983865	0.998385	0.991164	1.0231	0.877105	1.07593
83.0918	0.950058	0.928483	1.00878	0.965327	1.03643	0.99629	0.949601	0.944013	0.969963	1.00547	0.988173	0.994195	0.990546	0.966682	0.984125	0.954623	0.972689	0.991705	0.906731	0.953007	1.11514	1.11292	1.09358	0.999532	0.990369	1.05462	1.04453	1.00535	0.833145	1.07895	1.06394	1.14113	1.03569	1.00078	0.989417	1.03578	0.975331	0.988563	0.982647	0.957563	0.842088	0.736971	0.957308	0.996462	1.04293	1.03546	1.02603	0.874099	1.11909
99.7885	0.937568	0.929549	1.00646	0.956377	1.05712	0.954108	0.964653	0.932197	0.903359	1.05285	1.00918	0.983886	0.950588	0.941938	0.942772	0.962234	0.957228	0.983661	0.936369	1.01679	1.09277	1.05047	1.06247	0.991545	0.916409	1.01903	1.02232	1.00967	0.852313	1.05308	1.07144	1.06606	0.987431	0.995578	1.01473	1.03045	0.984085	0.995873	1.03208	1.01153	0.883061	0.798543	0.991115	1.09792	1.0682	1.03968	1.01402	0.872883	1.11906
116.252	0.912235	0.943306	1.02666	0.95937	1.07862	0.963089	0.973675	0.917513	0.924733	1.04022	1.04381	1.04842	0.934342	0.986109	0.966496	1.01798	0.937988	0.98764	0.918703	1.01373	1.11752	1.04355	1.05987	1.01344	0.890828	1.02141	1.07665	1.0298	0.859356	1.06484	1.07562	1.0504	0.999242	1.0065	1.03742	1.04015	0.997814	0.988519	1.06365	1.07255	0.902895	0.893851	1.01656	1.11222	1.06708	1.03561	1.00954	0.883552	1.11161
132.667	0.875714	0.97724	1.04248	0.945334	1.06572	0.976277	0.926458	0.842054	0.976299	1.10142	1.14359	1.04615	0.930323	1.04211	0.952174	1.03456	0.958007	1.01579	0.939187	1.00188	1.15492	1.07599	1.12096	1.07297	0.93317	1.0591	1.04919	0.995845	0.891014	1.05575	1.08874	1.02241	1.02809	0.999954	1.04315	1.04032	0.949387	0.949568	1.05524	1.1174	0.856696	0.890123	0.993985	1.1283	1.05701	1.0604	1.01951	0.906347	1.09777
149.395	0.897053	1.01356	1.10506	0.961661	1.05717	0.980673	0.941049	0.831709	1.00915	1.11999	1.12686	1.09387	0.907831	1.08039	0.995607	1.04373	0.961567	1.04172	0.94587	0.98722	1.16867	1.07578	1.14674	1.08042	0.904102	1.08175	0.899521	1.00044	0.887351	1.04719	1.0955	1.00142	1.0305	0.989059	1.07231	1.07697	0.916209	0.937157	1.05842	1.14518	0.874791	0.868741	1.00553	1.08843	1.02706	1.05116	0.999373	0.913788	1.10289
165.283	0.901814	1.03906	1.08769	1.04468	1.05062	0.962827	0.938333	0.828054	1.11609	1.13298	1.11986	1.07686	0.932246	1.14741	1.03226	1.03969	0.954503	1.0758	0.943814	0.975317	1.18404	1.10293	1.16348	1.11968	0.992851	1.08207	0.879478	1.02579	0.865868	1.06551	1.09024	1.0071	1.00048	1.01984	1.10318	1.08649	0.9082	0.875315	1.05115	1.2814	0.907349	0.795755	1.008	1.11173	1.04821	1.04135	1.02876	0.916308	1.05664
182.213	0.937843	1.0366	1.10377	1.04849	1.02142	0.975593	0.945546	0.831555	1.12574	1.09162	1.11286	1.08912	0.924425	1.22338	1.07361	1.064	0.975115	1.11504	0.930008	0.923355	1.19306	1.1122	1.20625	1.08652	1.03477	1.11386	0.889646	1.058	0.848924	1.09323	1.07501	1.01971	1.05142	1.00909	1.17414	1.05262	0.884529	0.839147	1.02565	1.29382	0.898094	0.817622	0.997105	1.04776	1.13571	1.09194	1.06708	0.930965	1.0591
200.48	1.00221	1.03864	1.07974	1.04112	0.993605	0.980035	0.972699	0.833363	1.119	1.09589	1.1224	1.00577	0.918525	1.23176	1.05787	1.03208	0.983377	1.11573	1.0098	0.895343	1.17945	1.13276	1.2118	1.05457	1.07481	1.18204	0.824763	1.0538	0.84005	1.08969	1.07623	1.01032	1.03111	1.02348	1.22897	1.02591	0.854032	0.811013	0.994871	1.3067	0.920066	0.831514	1.01149	1.07384	1.24987	1.17294	1.11812	0.946207	1.05429
218.855	1.03211	0.986154	1.04041	1.07698	0.995778	0.969322	1.03033	0.932664	1.05779	1.05142	1.03377	1.01914	0.918395	1.26645	1.06568	1.05303	0.968163	1.1206	1.04144	0.868736	1.15726	1.11838	1.18765	0.9821	1.03054	1.17704	0.810823	1.07635	0.79423	1.11081	1.07101	1.05078	0.996486	1.02765	1.33476	1.01464	0.844082	0.776843	0.991961	1.37406	1.02188	0.951167	1.05497	1.08456	1.39426	1.22703	1.17527	0.98288	1.06879
236.263	1.04877	0.932411	1.04469	1.08915	1.03128	0.962728	1.02873	0.970769	1.05226	1.08133	1.01555	1.03181	0.914334	1.26808	1.06665	1.09657	0.950361	1.14293	1.1243	0.83172	1.1325	1.1361	1.2105	0.953288	1.09342	1.17937	0.870861	1.10397	0.758056	1.08556	1.0715	1.04344	0.992836	1.03189	1.40232	1.00048	0.845347	0.767595	0.981033	1.37423	1.06069	1.07624	1.03888	1.10076	1.61085	1.28969	1.25079	1.0237	1.06428
253.69	1.0587	0.891708	1.06002	1.06688	1.06123	0.962728	1.04231	0.993497	0.998884	1.07894	1.02483	1.0063	0.885899	1.22398	1.07824	1.15332	0.957558	1.13791	1.1878	0.816621	1.10648	1.14851	1.2181	0.933306	1.02564	1.18705	0.900104	1.1006	0.741659	1.0867	1.08126	1.07767	1.02286	1.02553	1.44108	0.999895	0.843528	0.826971	0.985672	1.23809	1.13111	1.18408	1.05408	1.1063	1.78441	1.38359	1.29713	1.08068	1.11481
271.133	1.0456	0.863884	1.08051	1.10469	1.09412	0.991285	1.022	0.967048	1.01656	1.08128	1.12906	1.0149	0.895861	1.15675	1.10193	1.18112	0.935499	1.15497	1.24993	0.82927	1.07139	1.16206	1.19088	0.977113	1.08306	1.18158	0.905496	1.04328	0.784637	1.05688	1.10756	1.08754	0.989026	1.04562	1.44562	1.0056	0.840935	0.834782	1.04229	1.30675	1.20069	1.21959	1.11655	1.16601	1.96307	1.41982	1.36878	1.14736	1.11243
288.285	0.984024	0.856283	1.09107	1.16915	1.11549	1.00223	0.99603	0.947018	1.02005	1.10974	1.08489	1.05071	0.926395	1.08491	1.10652	1.16482	0.903455	1.16717	1.2351	0.835544	1.06382	1.18762	1.19732	1.01971	1.10342	1.11113	0.953823	1.09106	0.83241	1.03511	1.12229	1.11634	0.97456	1.02079	1.52145	1.00812	0.845044	0.872561	1.04738	1.23765	1.24326	1.21113	1.13415	1.17136	2.12079	1.42214	1.40947	1.23119	1.11486
305.472	0.975466	0.879993	1.11988	1.21292	1.13553	1.02384	0.968585	0.857801	1.0277	1.09922	1.08489	1.01613	0.918487	1.03703	1.17191	1.19764	0.878267	1.18242	1.25536	0.829414	1.0489	1.19694	1.19428	1.01747	1.13287	1.1242	1.01525	1.07701	0.853818	1.0261	1.1471	1.10133	1.0118	1.0117	1.52174	0.994863	0.889219	0.934073	1.03649	1.11091	1.22626	1.12333	1.17903	1.18991	2.26339	1.42518	1.4352	1.26133	1.16091
322.579	0.987662	0.90661	1.04833	1.25685	1.10642	1.03251	0.963096	0.897638	1.07795	1.12459	1.12466	0.991687	0.928619	1.03254	1.2193	1.18763	0.893007	1.19711	1.27466	0.831042	1.05581	1.17922	1.1599	1.08586	1.05502	1.11948	1.02955	1.06769	0.862889	1.03818	1.17983	1.10133	1.04223	1.02189	1.52452	0.981096	0.903672	0.987348	1.06501	1.06491	1.22168	1.04081	1.22903	1.20798	2.41448	1.45394	1.46629	1.32028	1.17996
341.487	0.970778	0.907948	1.06623	1.317	1.10058	1.04806	0.963096	0.912556	1.03008	1.12225	1.11268	1.00194	0.944738	1.01425	1.24137	1.1801	0.906431	1.24278	1.30819	0.859701	1.0559	1.12581	1.17057	1.06857	1.09579	1.14255	1.08735	1.03209	0.864964	1.03643	1.19233	1.05984	1.04441	1.0207	1.5543	0.974324	0.905491	0.994145	1.07	1.06135	1.20048	1.05435	1.31756	1.23153	2.70509	1.48533	1.54364	1.47293	1.17274
358.494	0.954402	0.918603	1.05263	1.38056	1.09562	1.02849	0.965625	1.03047	1.01041	1.15845	1.00845	1.02772	0.973611	1.03323	1.20928	1.17112	0.917164	1.24558	1.26641	0.839479	1.07342	1.13936	1.16578	1.02268	1.04314	1.11183	1.15653	1.04657	0.817847	1.0644	1.24639	1.09312	1.05489	1.01206	1.57768	0.983141	0.914903	1.02857	1.02954	0.962307	1.16792	1.0398	1.33554	1.22581	2.79864	1.50199	1.57048	1.50914	1.17758
375.251	0.951161	0.917768	1.07283	1.39156	1.09759	1.04211	0.977379	1.08224	0.986163	1.14437	1.02652	0.985218	0.953038	0.980869	1.25075	1.17865	0.935272	1.22871	1.26224	0.845888	1.06574	1.10476	1.19404	1.0695	0.993436	1.1116	1.26718	1.02268	0.790178	1.09907	1.27032	1.14838	1.09913	1.01712	1.52062	0.978597	0.915267	1.06783	1.04032	0.921228	1.119	0.973623	1.3051	1.22046	2.90059	1.5531	1.56855	1.51057	1.16329
392.14	0.954436	0.899071	1.05552	1.40211	1.09687	1.03121	1.03221	1.08607	1.01041	1.19101	1.02652	0.972054	0.957057	0.931293	1.24155	1.15962	0.937071	1.20227	1.29909	0.864679	1.05228	1.09545	1.20839	1.08226	0.983692	1.08103	1.30362	1.0712	0.817606	1.11774	1.31695	1.1193	1.08255	1.03862	1.53026	0.967093	0.917985	1.05668	1.06458	0.969575	1.15218	0.969883	1.28984	1.21763	2.95475	1.58583	1.56449	1.53413	1.12655
408.636	0.916983	0.873434	1.0448	1.42888	1.11903	1.0712	1.07872	1.01464	0.965688	1.16307	0.981755	0.933593	0.961207	0.858745	1.22241	1.17766	0.93682	1.2273	1.2798	0.85103	1.03432	1.10624	1.21661	1.0301	1.02344	1.05997	1.37584	1.04708	0.81247	1.10852	1.33588	1.12536	1.03947	1.03089	1.50088	0.991286	0.940396	1.06858	1.04388	0.928686	1.15413	0.942032	1.31426	1.26172	3.06647	1.67343	1.59342	1.59165	1.19633
425.6	0.897451	0.889831	1.08189	1.37363	1.10961	1.07335	1.07926	0.997643	0.995137	1.19589	1.01552	0.985155	0.944786	0.847891	1.25375	1.18288	0.923395	1.16969	1.23943	0.780033	1.01226	1.11527	1.19073	1.06204	1.0652	1.04934	1.40902	1.05345	0.818039	1.10426	1.37746	1.14944	1.02037	1.0188	1.41544	1.00802	0.948969	1.09576	1.03426	0.87875	1.20267	0.865148	1.25101	1.30509	2.95197	1.68664	1.54905	1.47763	1.17227
442.16	0.894175	0.922643	1.05211	1.3477	1.10337	1.07565	1.12824	0.983634	0.985613	1.16804	1.01552	0.942187	0.90997	0.810302	1.27693	1.18664	0.899755	1.19292	1.27432	0.750206	0.979326	1.13904	1.22876	1.07221	1.06462	1.04521	1.44028	1.08984	0.843431	1.0989	1.37503	1.08503	0.988723	1.01454	1.37869	1.01717	0.946268	1.0951	1.05783	0.907676	1.18821	0.866129	1.25407	1.31377	3.05455	1.77196	1.582	1.52041	1.17463
458.725	0.892762	0.979774	1.03657	1.32716	1.11895	1.05099	1.12345	0.940097	0.989649	1.15757	1.04163	0.942187	0.918094	0.847031	1.23088	1.20813	0.8943	1.25234	1.26756	0.731811	0.948674	1.16468	1.21888	0.995731	1.0692	1.04521	1.46282	1.1111	0.853503	1.06072	1.39646	1.05008	1.00281	1.01716	1.39312	1.05737	0.975037	1.1206	1.01185	0.830326	1.27625	0.867299	1.29271	1.32401	3.09072	1.80913	1.5975	1.54946	1.24842
475.073	0.900096	0.993808	1.02961	1.3277	1.11008	1.09191	1.09638	0.96952	0.975135	1.14066	1.04871	0.978828	0.921983	0.859283	1.19193	1.21837	0.908848	1.27734	1.27017	0.73646	0.923915	1.15801	1.18915	0.954612	1.0533	1.0577	1.54825	1.15048	0.840897	1.02637	1.42786	1.08814	1.04275	1.01012	1.33423	1.09076	0.970742	1.18992	0.976552	0.715173	1.25835	0.871914	1.32821	1.28825	3.24378	1.87666	1.65882	1.63899	1.31557
491.554	0.895447	0.993808	1.04033	1.27766	1.09661	1.07858	1.05477	0.951209	0.951931	1.1275	1.03984	0.937211	0.909622	0.931371	1.19313	1.20658	0.894455	1.30109	1.29552	0.768309	0.898033	1.13519	1.17324	0.977608	1.05335	1.07012	1.62501	1.21797	0.862413	1.05898	1.48265	1.09309	1.02334	1.01131	1.28616	1.1517	0.939669	1.22236	0.976242	0.683918	1.2747	0.913993	1.3249	1.28095	3.27008	1.8635	1.63155	1.61877	1.27697
508.044	0.885271	0.990824	1.0501	1.31544	1.10735	1.09837	1.02707	0.968205	0.936291	1.10786	1.03984	0.930884	0.919929	1.01327	1.17506	1.26488	0.900445	1.31701	1.29552	0.827835	0.886102	1.17151	1.2003	0.932439	0.996263	1.07021	1.68415	1.26836	0.892936	1.05693	1.4999	1.12871	1.05519	1.0009	1.3249	1.16932	0.924234	1.27598	0.971221	0.629387	1.27449	0.990877	1.39095	1.27023	3.40646	1.89953	1.65518	1.68627	1.35839
524.599	0.889891	0.954794	1.04117	1.29512	1.08989	1.10496	0.992618	0.917772	0.957671	1.14416	1.03076	0.967525	0.938145	1.08536	1.16422	1.31313	0.914993	1.26685	1.27652	0.836935	0.890327	1.1593	1.17872	0.936882	0.981614	1.07923	1.72281	1.29091	0.853221	1.05861	1.4778	1.15129	1.10934	1.00259	1.33484	1.19669	0.94389	1.31855	0.926489	0.541966	1.28539	0.984868	1.40308	1.27787	3.40584	1.8298	1.61013	1.66161	1.4101
541.085	0.885137	0.89463	1.04325	1.29512	1.08874	1.12051	0.976445	0.950496	0.961287	1.17627	1.04597	0.976026	0.908003	1.12731	1.15169	1.31904	0.936649	1.24869	1.33303	0.853573	0.896562	1.16559	1.13467	0.987846	0.994276	1.07137	1.72462	1.30588	0.886174	1.04686	1.47243	1.15697	1.06673	0.990914	1.33397	1.22911	0.924295	1.3255	0.919589	0.529437	1.24982	1.03166	1.43375	1.32013	3.45218	1.78006	1.60459	1.67448	1.41825
557.396	0.866533	0.880069	1.00958	1.28986	1.07824	1.09275	0.943191	0.92957	0.955592	1.15261	1.07224	0.95865	0.914161	1.17175	1.17101	1.33236	0.92394	1.25154	1.34377	0.818064	0.916507	1.1679	1.18175	1.04741	0.961013	1.05345	1.69843	1.31267	0.864107	1.03952	1.41551	1.1189	1.00398	0.981989	1.36775	1.25926	0.904415	1.31951	0.936939	0.552143	1.23907	1.07752	1.39083	1.39994	3.39449	1.72173	1.5753	1.62012	1.38683
573.856	0.877732	0.93594	1.02551	1.29925	1.07586	1.10934	0.943191	0.946024	0.957632	1.13625	1.12088	1.04771	0.918396	1.19806	1.13817	1.32106	0.94282	1.2181	1.32392	0.799865	0.916133	1.17703	1.19532	1.01719	0.963133	1.0545	1.69377	1.32021	0.845817	1.01839	1.44648	1.11648	1.03708	0.959851	1.39458	1.26269	0.885516	1.31274	0.962569	0.586473	1.247	1.10794	1.35608	1.36074	3.44263	1.68747	1.60351	1.61858	1.37224
590.289	0.874666	0.947178	1.0125	1.30838	1.0612	1.08516	0.951337	0.900062	0.955507	1.13134	1.14419	1.09076	0.90215	1.26353	1.09192	1.26012	0.935387	1.22464	1.34632	0.761542	0.921214	1.16438	1.17824	1.1301	0.980282	1.06512	1.68538	1.34302	0.847482	1.02173	1.47133	1.08453	1.02559	0.974631	1.43229	1.36968	0.887297	1.3105	0.977911	0.604003	1.223	1.0255	1.32437	1.28815	3.34293	1.60396	1.57565	1.5722	1.37744
606.668	0.863851	0.94549	1.1085	1.31462	1.06349	1.08287	0.953497	0.854815	0.963327	1.09024	1.14133	1.11064	0.879915	1.26035	1.1183	1.23248	0.924398	1.26658	1.36254	0.786101	0.909822	1.15774	1.17435	1.12566	1.00143	1.08313	1.72073	1.40796	0.878371	0.96653	1.51011	1.10326	0.998321	0.990593	1.4446	1.42948	0.876019	1.36859	0.989199	0.581271	1.25744	1.03787	1.27177	1.20655	3.34747	1.62396	1.5888	1.58275	1.4004
623.045	0.866778	0.944898	1.15246	1.32656	1.03629	1.08953	0.98435	0.822091	1.02319	1.1042	1.16952	1.12968	0.891972	1.29747	1.14801	1.21774	0.922153	1.28995	1.32218	0.804198	0.918552	1.18345	1.16446	1.07967	1.03298	1.07503	1.79034	1.46945	0.83462	0.952487	1.53469	1.07352	1.01408	0.984322	1.4184	1.51043	0.880156	1.38226	0.998782	0.581704	1.20895	0.951154	1.20091	1.20169	3.37465	1.65172	1.61216	1.59411	1.41558
639.541	0.879359	0.95545	1.18159	1.34711	1.04258	1.11813	0.994182	0.818071	1.02115	1.13631	1.11118	1.13837	0.894024	1.27844	1.12316	1.23259	0.922095	1.32567	1.28152	0.851654	0.936757	1.20372	1.10732	1.05655	1.07708	1.13677	1.8096	1.51173	0.857853	0.967762	1.56339	1.09768	1.00989	0.97677	1.41057	1.54723	0.871305	1.44293	1.00157	0.544533	1.15261	0.855291	1.14871	1.11861	3.42953	1.67257	1.61432	1.63967	1.42305
656.841	0.87147	0.904537	1.18152	1.38129	1.0565	1.09734	1.02162	0.860118	0.994159	1.1742	1.06072	1.03705	0.894024	1.25664	1.11926	1.26064	0.887098	1.31302	1.25332	0.876311	0.945821	1.23066	0.970696	1.16149	1.16283	1.06634	1.83211	1.57104	0.919953	0.922608	1.47731	1.12012	1.03927	0.993209	1.43684	1.56854	0.893343	1.5277	0.961102	0.448292	1.065	0.769782	1.13352	1.09259	3.38482	1.66422	1.61442	1.65389	1.43026
674.141	0.878091	0.889662	1.14542	1.35752	1.0565	1.09734	1.02635	0.945419	1.01427	1.19075	0.992331	0.985321	0.914332	1.13526	1.12478	1.2932	0.901965	1.29219	1.24574	0.892896	1.03198	1.22526	0.999394	1.13467	1.13932	1.04574	1.94567	1.59059	0.964754	0.921744	1.43762	1.12746	1.03801	0.969466	1.43243	1.52157	0.908591	1.58788	0.965435	0.413185	0.986384	0.76025	1.13918	1.08596	3.44681	1.71853	1.66443	1.70014	1.41764
690.803	0.874459	0.913123	1.04474	1.35477	1.10264	1.12708	1.0161	1.00355	1.0099	1.21794	1.06021	0.909944	0.92237	1.09079	1.07445	1.28439	0.912953	1.27306	1.23471	0.901335	1.06108	1.22313	1.00196	1.17825	1.12232	1.01964	1.97315	1.6442	0.957058	0.95933	1.44287	1.14935	1.06345	0.94188	1.44554	1.55878	0.900144	1.57766	0.955681	0.409899	0.860856	0.710904	1.11593	1.10927	3.53696	1.75487	1.65652	1.71271	1.42569
707.68	0.882837	0.906938	1.01425	1.36071	1.10264	1.09831	1.05257	1.11108	0.919427	1.20398	1.00256	0.903334	0.946483	1.02447	1.06817	1.29432	0.914516	1.26484	1.23471	0.864936	1.10785	1.19285	1.02858	1.22715	1.06933	1.0225	1.93232	1.65357	0.9413	0.937807	1.464	1.13867	1.03628	0.945398	1.48969	1.50084	0.908724	1.60231	0.952787	0.39201	0.863221	0.723313	1.06707	1.05909	3.49006	1.74321	1.63538	1.70255	1.41429
724.299	0.878252	0.912435	1.00063	1.35497	1.10301	1.15054	1.09152	1.11307	0.915478	1.25907	1.03943	0.938086	0.961399	1.01178	1.06474	1.27601	0.90374	1.24659	1.21582	0.85114	1.11665	1.17023	1.10133	1.21905	1.05468	0.978335	1.96566	1.69776	0.937366	0.879739	1.54763	1.16512	1.04617	0.955336	1.51596	1.5064	0.941913	1.61715	0.963207	0.392968	0.867389	0.747128	1.06018	1.02605	3.45844	1.75385	1.64887	1.68241	1.45596
740.808	0.878252	0.892602	0.98072	1.34018	1.09133	1.15029	1.08464	1.05625	0.940429	1.27865	1.08274	1.02462	0.947542	0.994526	1.02959	1.30606	0.919856	1.22679	1.19577	0.844682	1.14924	1.12055	1.23631	1.18733	1.02617	1.06614	1.98946	1.74952	0.898419	0.883563	1.63203	1.1209	1.01939	0.93188	1.50747	1.50859	0.944806	1.62819	0.982954	0.404034	0.868135	0.728847	1.0771	1.06623	3.48931	1.79263	1.65815	1.70108	1.52589
757.507	0.887661	0.880813	0.958322	1.39716	1.10655	1.1459	1.10111	0.989478	0.922443	1.29798	1.08073	0.994822	0.949552	1.06391	1.02959	1.2735	0.890278	1.29208	1.27915	0.848342	1.10321	1.15424	1.26515	1.11344	1.07958	1.0638	1.89889	1.73635	0.918798	0.860119	1.70616	1.13925	0.994645	0.941632	1.46917	1.53009	0.947867	1.66434	0.957548	0.367207	0.892746	0.74653	1.01821	1.07889	3.50693	1.76355	1.64025	1.67632	1.56917
774.164	0.910588	0.891691	0.992894	1.4628	1.10827	1.08759	1.09096	0.97659	0.971362	1.33506	1.0388	1.03945	0.967899	1.06764	1.04563	1.27461	0.900576	1.34156	1.27144	0.841752	1.14329	1.17442	1.28253	1.12499	1.07129	1.05048	1.88803	1.70378	0.978557	0.802646	1.82417	1.07661	0.974908	0.937496	1.46101	1.50236	0.98381	1.68523	0.934847	0.339251	0.916024	0.69661	1.01591	1.10274	3.46229	1.73068	1.64263	1.71302	1.56917
790.732	0.926965	0.888552	0.988355	1.45758	1.1104	1.12276	1.05558	0.893742	1.01178	1.32751	1.0388	1.07909	0.953747	1.06987	1.01477	1.26332	0.885543	1.31964	1.32544	0.854413	1.11736	1.14479	1.33661	1.0783	1.1158	1.05048	1.90066	1.74685	1.06794	0.831823	1.89139	1.08123	0.961448	0.952389	1.41363	1.54584	1.00505	1.71955	0.937129	0.323947	0.913659	0.716514	1.0203	1.07454	3.54613	1.72592	1.65252	1.71115	1.63446
807.307	0.920414	0.883055	0.961127	1.46098	1.13171	1.05515	1.02052	0.875123	1.12264	1.31468	1.05981	1.02113	0.951147	1.05749	1.02211	1.28671	0.896338	1.32661	1.31452	0.852602	1.08611	1.16515	1.27642	1.08476	1.10704	1.08976	1.93245	1.72393	1.09374	0.841985	1.95903	1.08973	0.963677	0.951278	1.3842	1.53836	1.01319	1.68156	0.894836	0.306808	0.894202	0.708368	0.996578	1.10757	3.55216	1.68754	1.62698	1.69755	1.64401
825.66	0.930346	0.914987	0.947802	1.51831	1.1559	1.02182	1.03276	0.949128	1.12065	1.28423	1.0504	1.0444	0.985401	1.00904	1.07666	1.24366	0.900496	1.36286	1.38347	0.878971	1.0463	1.20158	1.27097	1.03372	1.04571	1.05678	1.92587	1.73222	1.10485	0.851931	1.99659	1.13867	0.990858	0.973049	1.3704	1.53277	1.06091	1.62532	0.910707	0.353494	0.913659	0.751962	0.972119	1.0674	3.43008	1.62206	1.58878	1.6899	1.68267
843.055	0.932242	0.942581	0.951798	1.51141	1.1361	1.02182	1.03328	0.991156	1.14946	1.27317	1.10754	1.05484	0.983391	0.967273	1.03183	1.29037	0.905856	1.33046	1.28264	0.903991	1.00669	1.15876	1.21085	1.08261	1.01094	1.0821	1.92538	1.81286	1.04794	0.832705	2.0628	1.13242	1.04162	0.985152	1.34509	1.48348	1.07732	1.61066	0.968841	0.405476	0.904727	0.750132	0.929772	1.04891	3.4402	1.66168	1.57537	1.72486	1.74028
859.555	0.906039	0.920506	0.913171	1.46889	1.11179	1.02423	1.06612	1.01264	1.08928	1.29226	1.09831	1.08438	0.973082	0.978807	1.02788	1.26749	0.886665	1.24028	1.28515	0.904881	0.973615	1.15564	1.19338	1.09514	1.03812	1.10118	1.9625	1.79105	1.02639	0.869419	2.03148	1.15077	1.04982	0.9915	1.30506	1.49008	1.08231	1.63625	1.01824	0.433609	0.907349	0.753037	0.918434	1.04891	3.44352	1.66168	1.58881	1.70398	1.8285
876.079	0.893579	0.953876	0.963829	1.51617	1.12497	0.99126	1.07113	1.00627	1.06607	1.31954	1.10059	1.04932	1.00151	0.992345	1.07726	1.25484	0.864279	1.25234	1.22695	0.9086	0.961859	1.22618	1.18455	1.11525	1.01692	1.10179	1.98357	1.78175	0.956703	0.861126	2.09968	1.17172	1.08366	0.991831	1.31501	1.46926	1.08525	1.58813	1.05308	0.492816	0.911818	0.761475	0.932797	1.06675	3.60249	1.69563	1.65315	1.79166	1.86991
892.576	0.898756	0.983503	1.0138	1.5381	1.1282	0.98254	1.07113	1.02489	0.983771	1.25335	1.05858	1.04457	0.962775	1.03863	1.05383	1.22161	0.88612	1.2466	1.2337	0.91315	0.979788	1.25152	1.19233	1.17419	1.08621	1.04714	1.99304	1.76582	1.01002	0.902994	2.1054	1.1622	1.06597	0.97957	1.31672	1.47505	1.07754	1.63003	1.05953	0.478819	0.915596	0.784684	0.981395	1.07934	3.65627	1.69189	1.65979	1.79317	1.88467
909.274	0.892135	0.95653	1.07716	1.52092	1.10614	0.993882	1.04766	0.957427	1.01361	1.26726	1.07038	0.934765	0.936222	1.08769	1.02101	1.20655	0.878364	1.22485	1.16698	0.871455	1.03504	1.24467	1.16202	1.15409	1.08819	1.05995	2.00444	1.71763	1.04758	0.909359	2.18354	1.14622	1.07681	0.987434	1.25891	1.45262	1.02654	1.6776	1.04675	0.438832	0.920171	0.832669	0.94304	1.07122	3.80991	1.76707	1.69569	1.81875	2.00067
925.835	0.889989	0.943489	1.11419	1.50852	1.11944	0.986838	1.05162	0.923604	0.986628	1.27386	1.03276	0.942874	0.931658	1.0922	1.05889	1.15009	0.884309	1.21435	1.15477	0.843039	1.0684	1.27636	1.17231	1.15649	1.093	1.03052	2.0444	1.68399	1.08186	0.935721	2.19652	1.1424	1.07103	0.979559	1.26605	1.48425	1.02313	1.66166	1.00832	0.417932	0.915736	0.84172	0.942845	1.09017	3.86088	1.73521	1.71559	1.81439	2.01453
942.106	0.913705	0.975921	1.17467	1.54124	1.11274	1.00406	1.04294	0.873458	1.00271	1.19125	1.03067	0.878521	0.9274	1.11505	1.06964	1.15475	0.881729	1.27357	1.14567	0.835895	1.06888	1.29257	1.18307	1.10715	1.108	1.02832	2.03147	1.73034	1.08641	0.939652	2.28174	1.17455	1.0626	0.987652	1.27783	1.47259	1.00402	1.60276	0.995163	0.438133	0.934477	0.901975	0.946521	1.06937	3.9627	1.758	1.73745	1.85892	2.00812
[truncated: 42 more columns]
