# Supplementary material for: Annexin A7 enhances TIA1 axonal trafficking to counteract pathological aggregation in neurons
Source: EMBO J. 2025 Nov 3;44(24):7477–512. doi: 10.1038/s44318-025-00609-8 (PMC12706091; doi:10.1038/s44318-025-00609-8)
Supplement: Supplementary file 26 — Source data Fig. 4 [file 44318_2025_609_MOESM26_ESM.zip › EMBOJ-2024-119578_SourceDataForFigure4/4D’-4D‘’/Fig.4D'.xlsx]

## Sheet: Sheet1
time(s)	TIA1 Heterogeneity Index
	High K+
	axon1	axon2	axon3	axon4	axon5	axon6	axon7	axon8	axon9	axon10	axon11	axon12	axon13	axon14	axon15	axon16	axon17	axon18	axon19	axon20	axon21	axon22	axon23	axon24	axon25	axon26	axon27	axon28	axon29	axon30	axon31	axon32	axon33	axon34	axon35	axon36	axon37	axon38	axon39	axon40	axon41	axon42	axon43	axon44	axon45	axon46	axon47	axon48	axon49
0	1.00218	1.00524	0.888951	0.909454	0.99032	0.976464	0.970022	1.00908	0.969459	0.980455	1.00302	0.957011	0.956803	1.01064	0.98407	0.984745	0.980144	0.999586	1.00604	1.0115	0.955957	0.967655	1.01283	0.967079	1.01831	0.987017	1.00015	1.00492	1.02914	0.986897	1.02743	1.0108	0.989575	0.985602	0.985386	1.00343
16.22	0.979647	1.00638	0.887689	0.912013	0.97366	0.953184	0.966814	1.01662	0.966551	0.956013	1.00823	0.958289	0.907435	0.989678	0.963589	0.958704	0.971988	0.957434	0.976323	1.02813	0.955487	0.931909	0.992061	0.958465	1.0212	1.01014	1.0047	1.01955	0.997424	0.966803	1.01805	1.00173	0.973819	0.960021	0.966941	0.980407
32.44	0.996053	0.980461	0.883707	0.873522	0.940198	0.943958	0.931831	0.964175	0.964601	0.89312	1.00088	0.931181	0.794945	0.972656	0.972952	0.934282	0.951009	0.918494	0.93722	0.974059	0.903576	0.915238	0.970976	0.943818	0.983056	0.977841	0.985601	0.990258	0.954561	0.934074	0.997912	1.0166	0.947142	0.918508	0.945971	0.936097	1	1	1	1	1	1	1	1	1	1	1	1	1
48.67	1.0015	0.983575	0.891299	0.883402	0.926482	0.958076	0.931831	0.956359	0.969581	0.874233	1.01425	0.951265	0.769856	0.981167	0.982984	0.96165	0.949219	0.962319	0.905463	0.974059	0.949095	0.942942	1.00489	0.968745	1.03923	0.959041	0.994704	1.00786	0.925465	0.909262	0.992268	0.991044	0.932392	0.937649	0.932675	0.962318	1.025	0.954545	1.00838	0.873264	0.926006	0.976236	0.97664	0.980726	0.980721	1.05109	0.963844	0.90566	1.0684
64.89	1.00274	1.00258	0.927363	0.885302	0.910813	0.990705	0.884119	0.968222	0.946565	0.84078	1.02234	0.923835	0.722489	0.970718	1.01077	0.937502	0.923081	0.975972	0.870149	0.943009	0.950052	0.931596	1.04616	0.958171	1.03214	0.95976	0.997693	1.01178	0.925486	0.898932	1.01593	1.00778	0.91803	0.932166	0.935236	0.932715	1.01201	0.901419	1.01503	0.858536	0.908881	0.951077	0.955507	0.97808	0.96798	1.08824	0.925651	0.886792	1.08467
81.11	1.00503	1.01786	1.01936	0.947173	0.895034	1.01813	0.932568	0.978092	0.9846	0.876763	1.03523	0.993201	0.720883	0.964441	1.052	0.957805	0.928577	0.967291	0.852418	0.943009	1.02686	0.959601	1.06588	0.994247	1.03027	0.952599	1.0138	0.998076	0.863489	0.879861	1.00793	0.949207	0.90552	0.93609	0.934391	0.917114	0.985581	0.889719	0.987903	0.810992	0.898154	0.937167	0.950233	0.969355	0.963966	1.10322	0.946158	0.845681	1.07087
97.33	1.03543	1.01614	1.04593	0.954004	0.912968	1.09082	0.908438	0.954402	0.98269	0.881393	1.01833	1.02159	0.742728	0.993933	1.08789	0.987965	0.934862	0.993585	0.831776	0.915642	1.05969	0.991857	1.09106	1.017	1.04101	0.923123	1.01779	0.996117	0.849902	0.904015	1.02184	0.9231	0.904864	0.987581	0.93004	0.922146	1.00431	0.897847	0.983926	0.777384	0.879403	0.95098	0.965428	0.972763	0.970982	1.11853	0.928461	0.808689	1.0624
113.55	1.00136	1.03711	1.06707	0.962313	0.94643	1.09794	0.952442	0.993106	1.03044	0.935747	1.04134	1.06479	0.82122	1.06455	1.09413	1.00319	0.933778	0.995338	0.822248	0.986274	1.09048	0.997523	1.155	1.02267	1.09129	0.938737	1.02269	1.00957	0.837838	0.909228	1.04389	0.850487	0.917507	1.02733	0.935057	0.918798	0.986804	0.864412	1.00113	0.735288	0.841913	0.935391	0.953489	0.969417	0.919897	1.12718	0.894639	0.748174	1.08363
129.77	0.987602	1.01119	1.05378	0.946133	0.952831	1.13794	0.926952	0.97956	1.0732	0.915468	1.02712	1.05191	0.832142	1.07517	1.12349	0.996125	0.908088	0.967124	0.812721	0.996936	1.07258	0.943896	1.21458	1.013	1.07508	0.974434	1.02127	0.992008	0.835407	0.90305	1.04016	0.848667	0.930006	1.03401	0.932798	0.885205	0.92888	0.856836	0.979843	0.720436	0.812713	0.922083	0.971426	0.964303	0.878796	1.11805	0.887638	0.698676	1.07971
145.99	0.968614	0.985269	1.02347	0.906038	0.991135	1.12122	0.972574	0.96402	1.10076	0.920068	1.02919	1.07686	0.892652	1.11541	1.16189	1.02838	0.909208	0.969127	0.799924	1.03994	1.07514	0.954393	1.25895	0.99887	1.12709	0.969794	1.03412	0.994025	0.812275	0.896999	1.03633	0.781021	0.938472	1.07376	0.932228	0.8818	0.923149	0.862781	0.904073	0.683992	0.758212	0.926997	0.9881	0.965428	0.854027	1.06131	0.887638	0.694902	1.10467
162.21	0.940345	0.948911	1.01772	0.864823	1.00851	1.11967	0.914774	0.942326	1.10543	0.850816	1.00551	1.03086	0.858625	1.1302	1.22019	1.04286	0.923985	0.988493	0.763667	1.02413	1.03838	0.954565	1.3112	0.955309	1.12248	0.979577	1.04028	1.01773	0.81297	0.911658	1.02642	0.793051	0.956012	1.08576	0.934809	0.898434	0.94035	0.85242	0.875978	0.690474	0.743293	0.935664	1.00487	0.969757	0.805018	1.04033	0.855955	0.668972	1.09085
178.43	0.932182	0.948676	0.996839	0.836389	0.959736	1.08124	0.961351	0.921153	1.1278	0.854307	1.0109	0.975408	0.849201	1.13656	1.30758	1.02451	0.897455	1.01479	0.760364	1.01215	1.03602	0.959191	1.3572	0.926505	1.11873	0.98245	1.04138	1.02557	0.827593	0.921989	1.01846	0.790831	0.966368	1.05793	0.957801	0.902899	0.922872	0.826998	0.841322	0.693458	0.744931	0.929084	1.02305	0.959249	0.831408	1.00672	0.866457	0.670184	1.07346
194.66	0.956775	0.94498	1.00642	0.841374	0.910585	1.07886	0.95035	0.942613	1.10267	0.835046	0.993849	0.968208	0.853393	1.09998	1.3148	1.0057	0.902951	1.01131	0.73362	0.933201	1.02296	0.944652	1.31563	0.934976	1.08669	0.977608	1.03632	1.03341	0.821638	0.936437	1.00063	0.797516	0.967058	1.02239	0.948774	0.923961	0.94164	0.819496	0.812635	0.652809	0.714713	0.935928	1.07315	0.961234	0.859682	0.999482	0.873598	0.671464	1.05207
210.88	0.986785	0.912146	1.01008	0.839599	0.894061	1.04945	0.995972	0.944434	1.06479	0.893099	1.00272	0.957406	0.86756	1.09998	1.31322	1.00252	0.925713	0.995705	0.740017	0.908726	1.02606	0.978439	1.25951	0.945044	1.05725	0.958259	1.05224	1.03531	0.814479	0.977758	1.00238	0.802023	0.951191	0.998806	0.953914	0.919216	0.978306	0.843738	0.825911	0.627795	0.699581	0.950377	1.11805	0.972599	0.860418	0.996853	0.861449	0.723199	1.02855
227.1	1.02009	0.918992	1.03849	0.832028	0.857542	1.07886	0.95035	0.916938	1.01283	0.907385	0.975471	0.905412	0.807048	1.09572	1.3317	0.994408	0.949875	0.967658	0.744923	0.896771	1.07167	1.00188	1.22625	0.978609	1.02705	0.965053	1.0621	1.07677	0.821029	0.979512	0.98075	0.838164	0.943403	0.938463	0.95495	0.928168	0.98698	0.848457	0.867855	0.622323	0.698732	0.94896	1.13795	0.968073	0.835668	1.03786	0.875314	0.702968	0.983843
243.32	1.05948	0.961775	1.04798	0.864965	0.84474	1.1058	0.947082	0.874814	0.983641	0.932569	1.00786	0.894575	0.830154	1.0683	1.31331	0.971724	0.916604	0.950128	0.744923	0.863765	1.13841	1.01187	1.16761	1.02422	1.03243	0.978837	1.04988	1.02817	0.81665	0.983727	0.967102	0.843776	0.930951	0.900648	0.949348	0.896256	0.996521	0.865167	0.863543	0.565029	0.65877	0.955472	1.16363	0.969905	0.837082	1.05607	0.899579	0.759139	1.00911
259.54	1.05723	0.976211	1.07257	0.8698	0.876358	1.09953	0.95606	0.88449	0.97682	0.960556	1.04341	0.923377	0.830154	1.05553	1.25869	0.999143	0.948631	0.939444	0.760993	0.868913	1.18129	1.02242	1.15069	1.10047	1.06676	0.984403	1.0699	1.01641	0.825408	0.993565	0.998982	0.882586	0.920931	0.888736	0.969275	0.902099	0.992793	0.865079	0.819603	0.510062	0.620569	0.95054	1.15994	0.978072	0.765094	1.07409	0.894328	0.784273	1.03217
275.76	1.099	1.00732	1.06083	0.884937	0.919769	1.13638	0.967061	0.930764	0.94738	1.03249	1.14735	0.948578	0.825963	1.04074	1.36551	1.12453	1.064	1.0332	0.821432	1.04774	1.45481	1.1508	1.32878	1.20552	1.30316	0.98153	1.1807	1.07785	0.935577	1.13952	1.16671	0.94348	0.906474	0.917683	1.05283	0.964294	0.986779	0.862078	0.785571	0.50889	0.627541	0.947948	1.10365	0.961823	0.797138	1.08441	0.890861	0.813908	1.06908
291.98	1.24628	1.11881	1.07426	0.997609	1.01212	1.11874	1.0136	1.04803	0.964804	1.14228	1.32112	0.990439	0.912561	1.07268	1.48014	1.25651	1.23846	1.25623	0.872197	1.28948	1.85324	1.22736	1.53752	1.34982	1.60162	0.980811	1.29534	1.17388	1.12507	1.36565	1.36003	0.993449	0.890939	0.95148	1.16825	1.05578	1.00021	0.837835	0.838847	0.516707	0.630389	0.939203	1.04849	0.948317	1.11166	1.11036	0.967122	0.877465	1.09815
308.2	1.38718	1.2142	1.08755	1.20483	1.11656	1.13409	1.11422	1.21099	1.00075	1.25561	1.52007	1.07324	1.05455	1.09821	1.5979	1.42338	1.43357	1.53412	0.960309	1.60117	2.30188	1.30471	1.75856	1.47994	1.92281	0.962137	1.42996	1.32446	1.28974	1.66833	1.55488	1.02153	0.869417	1.02299	1.26486	1.1805	1.0032	0.843896	0.91973	0.532507	0.63219	0.949044	1.01963	0.953207	1.23541	1.12327	0.980987	0.920579	1.0924
324.42	1.58953	1.28381	1.11447	1.39257	1.27292	1.1329	1.21485	1.39969	1.02312	1.37522	1.78531	1.18882	1.22931	1.16983	1.69621	1.58739	1.67904	1.81033	1.01588	2.00406	2.75064	1.38037	2.07804	1.67225	2.2547	0.939987	1.66516	1.53959	1.51923	2.00808	1.76996	1.05781	0.850276	1.11097	1.38366	1.35848	0.985367	0.827229	1.05229	0.568837	0.64135	0.944946	0.98745	0.952515	1.31918	1.13263	0.968907	0.921586	1.10017
340.65	1.79423	1.33528	1.14149	1.6826	1.50668	1.23512	1.363	1.60663	1.03676	1.47596	2.06461	1.35796	1.44626	1.24786	1.82153	1.84309	1.92872	2.07971	1.05234	2.30746	3.21608	1.45738	2.42463	1.80776	2.58822	0.921493	1.88581	1.76048	1.69454	2.26816	1.95362	1.05872	0.827589	1.18393	1.48385	1.55875	0.978314	0.831818	1.21736	0.58588	0.637049	0.950642	0.965924	0.954231	1.38391	1.17983	1.00216	0.955368	1.06173
356.87	1.97403	1.39922	1.15514	1.90729	1.70669	1.27512	1.4481	1.74602	1.09133	1.59021	2.3291	1.50197	1.59714	1.31949	1.89473	2.02552	2.05127	2.30095	1.09253	2.51666	3.58334	1.44206	2.6116	1.87185	2.76384	0.924129	2.08657	1.9813	1.84716	2.61524	2.06269	1.05086	0.807983	1.253	1.52603	1.76479	0.988153	0.851515	1.3849	0.579236	0.632549	0.970083	0.993195	0.976829	1.42027	1.2364	1.03885	0.964423	1.01904
373.09	2.07318	1.45363	1.14755	2.06133	1.8461	1.3792	1.57414	1.90697	1.12787	1.6159	2.56748	1.68417	1.73332	1.38216	1.93213	2.20618	2.15517	2.42851	1.12346	2.66708	3.80668	1.49145	2.7944	1.90373	2.88412	0.915179	2.27571	2.14988	1.88727	2.77811	2.10504	1.01255	0.797632	1.29905	1.50761	1.92287	1.00662	0.860606	1.42315	0.591232	0.627863	0.978448	0.992071	0.973789	1.22798	1.26862	0.997255	0.93633	0.98997
389.31	2.14128	1.45508	1.12857	2.20888	1.98467	1.37797	1.67314	2.02739	1.09868	1.65367	2.81899	1.86828	1.88375	1.43747	1.93532	2.35708	2.2431	2.56081	1.13308	2.80085	3.91379	1.54046	2.92055	1.9465	2.97835	0.949655	2.4342	2.20589	1.94552	2.89227	2.08351	1.01857	0.787269	1.32934	1.50238	2.04002	1.02881	0.893939	1.4708	0.602454	0.632928	0.962345	1.0561	0.957997	1.25083	1.30796	1.00271	0.939861	0.991873
405.53	2.22841	1.46149	1.11898	2.3578	2.11415	1.46609	1.82023	2.19381	1.07821	1.72922	2.90976	2.00355	1.99725	1.47539	1.94994	2.53165	2.28939	2.66035	1.19183	2.78677	4.0367	1.61062	2.97989	1.93334	2.98166	0.965276	2.46829	2.2913	1.91989	2.93462	2.06479	1.02408	0.781117	1.3308	1.48998	2.09346	1.06608	0.929524	1.58687	0.661663	0.637096	0.952252	1.1311	0.942888	1.35312	1.36394	1.01672	0.954384	0.978136
421.75	2.29174	1.51196	1.09982	2.38406	2.10872	1.41916	1.7943	2.27199	1.08044	1.77958	3.01378	2.08642	2.0603	1.48247	1.97988	2.62959	2.34963	2.7223	1.25257	2.82861	4.13901	1.65522	2.96642	1.89603	2.99327	0.968868	2.49226	2.35267	1.96308	3.01637	2.01336	1.04475	0.779662	1.33988	1.46926	2.09606	1.13549	0.99316	1.52463	0.72709	0.656788	0.934388	1.20899	0.943604	1.58919	1.37682	0.985209	0.952571	1.01478
437.97	2.3438	1.55689	1.07299	2.39815	2.10986	1.39857	1.81922	2.32085	1.01905	1.80136	3.09573	2.16644	2.11898	1.49511	1.95283	2.67059	2.40953	2.74	1.29461	2.81277	4.09988	1.63811	2.92638	1.90358	2.98488	0.979023	2.49771	2.33432	1.89759	2.91115	1.91873	1.0432	0.77444	1.3141	1.44799	2.06728	1.19091	1.03407	1.428	0.764612	0.688045	0.908279	1.30257	0.936801	1.7074	1.37428	0.951986	0.984616	1.01672
454.19	2.3788	1.55689	1.10808	2.49394	2.1339	1.42232	1.75985	2.37489	0.95523	1.82957	3.20368	2.23144	2.13722	1.475	1.94646	2.70667	2.42103	2.77174	1.34465	2.80417	4.09076	1.63917	2.84767	1.87254	2.95709	1.01459	2.44758	2.37548	1.89245	2.88681	1.86625	1.10035	0.777863	1.3101	1.45377	2.03291	1.21096	1.04164	1.46012	0.819176	0.690302	0.890409	1.42222	0.941642	1.79879	1.37284	0.943475	1.02082	1.00511
470.41	2.4735	1.63466	1.11975	2.4101	2.03042	1.49952	1.74884	2.37058	0.914715	1.84216	3.23612	2.31015	2.07417	1.44521	1.94314	2.81244	2.4946	2.76012	1.4088	2.76068	4.17232	1.68751	2.91018	1.85683	2.94316	1.03326	2.43633	2.53901	1.87654	2.83582	1.85654	1.11135	0.776222	1.27527	1.45585	1.98077	1.24863	1.0568	1.49078	0.842573	0.704871	0.903747	1.49342	0.957356	1.8559	1.36297	0.939974	1.05525	1.01097
486.64	2.42664	1.69383	1.11	2.25103	1.85969	1.50316	1.64884	2.37058	0.901073	1.82327	3.3821	2.39461	2.14035	1.43543	1.93577	2.83858	2.58957	2.76678	1.43551	2.78885	4.13225	1.68623	2.91473	1.90218	2.95464	1.06156	2.36484	2.58474	1.93463	2.80385	1.8603	1.15657	0.779161	1.25373	1.46678	1.98208	1.30419	1.0641	1.45877	0.864291	0.705764	0.896676	1.545	0.96296	1.94971	1.34095	0.96798	1.09356	1.05048
502.86	2.46023	1.71057	1.13491	2.01632	1.68713	1.50931	1.62343	2.40478	0.857921	1.85475	3.59745	2.49541	2.12506	1.45985	1.90154	2.87522	2.57374	2.78797	1.45417	2.77791	4.18745	1.68523	2.95827	1.92122	2.96039	1.09244	2.29156	2.6161	1.9443	2.74006	1.8211	1.17127	0.773438	1.19809	1.45388	1.94854	1.31919	1.05318	1.63196	0.885788	0.684148	0.892657	1.5743	0.946687	1.84341	1.32662	1.00999	1.1569	1.11258
519.08	2.42809	1.68676	1.14833	1.75412	1.45318	1.49962	1.59043	2.47836	0.857921	1.80353	3.72915	2.59181	2.19124	1.44995	1.92939	2.9917	2.63591	2.83562	1.46846	2.76383	4.33787	1.76896	2.99094	1.91283	2.89387	1.12346	2.17446	2.63745	1.98684	2.72677	1.80329	1.20393	0.776763	1.14769	1.44361	1.88557	1.33206	1.01227	1.89424	0.886088	0.632805	0.880755	1.61176	0.928396	1.86038	1.32515	1.09222	1.20062	1.23802
535.3	2.31478	1.65738	1.12295	1.41293	1.21526	1.45966	1.59043	2.44905	0.856147	1.83254	3.80978	2.69724	2.28439	1.44427	1.91507	3.03763	2.69205	2.84771	1.51303	2.69586	4.37751	1.80259	2.98836	1.97834	2.87012	1.13298	2.08976	2.65752	1.99884	2.68711	1.77474	1.18037	0.769937	1.08007	1.43472	1.85272	1.38437	1.02944	2.13518	0.865965	0.626761	0.876311	1.63689	0.921817	1.85657	1.32886	1.13657	1.24155	1.32915
551.52	2.2149	1.56576	1.09044	1.13123	1.06916	1.39422	1.58632	2.52176	0.898573	1.86142	3.98661	2.78939	2.50862	1.45278	1.90248	3.02924	2.69542	2.81024	1.5734	2.60843	4.40079	1.74071	3.01962	1.95041	2.77949	1.12871	1.96263	2.51771	2.04097	2.63184	1.77133	1.20189	0.771143	1.03648	1.4047	1.85685	1.40813	1.00177	2.40001	0.841341	0.607484	0.851838	1.66357	0.913524	1.91178	1.32709	1.16808	1.27616	1.39513
567.74	2.15677	1.51955	1.08095	0.936809	0.961359	1.3383	1.59743	2.60152	0.884932	1.8684	4.12695	2.85918	2.59752	1.42464	1.89293	3.05405	2.6903	2.79595	1.68325	2.4913	4.4824	1.73574	2.93778	1.87472	2.70745	1.11927	1.92633	2.46615	2.0329	2.55907	1.69258	1.18674	0.759461	0.98603	1.36767	1.79082	1.39613	0.993357	2.64873	0.852676	0.595646	0.837769	1.6898	0.894256	1.86609	1.32159	1.188	1.31938	1.44017
583.96	1.98793	1.48639	1.04262	0.843236	0.911166	1.33222	1.66343	2.66073	0.884932	1.85687	4.16204	2.93839	2.72987	1.38051	1.89453	3.07891	2.81533	2.831	1.80075	2.44864	4.46885	1.75552	2.92875	1.95064	2.66118	1.12651	1.8691	2.4106	1.9904	2.5883	1.65827	1.19905	0.761638	0.973331	1.3503	1.75704	1.42401	0.972127	2.88198	0.799622	0.600336	0.81166	1.74237	0.880632	1.90004	1.30609	1.1996	1.33476	1.47978
600.18	1.85282	1.46757	1.01578	0.812993	0.914388	1.30346	1.68852	2.59242	0.876405	1.87279	4.23986	2.99959	2.77923	1.38051	1.87363	3.08158	2.8538	2.831	1.9048	2.4064	4.47549	1.69827	3.01224	1.9114	2.65757	1.11071	1.83035	2.32733	1.95568	2.49065	1.5951	1.19268	0.756219	0.944066	1.32918	1.71528	1.42599	0.961521	3.04197	0.816911	0.620499	0.78056	1.7533	0.869701	1.90575	1.31637	1.2031	1.34619	1.48436
616.4	1.76534	1.47046	0.988951	0.770114	0.881402	1.20737	1.67433	2.60219	0.844075	1.8123	4.32162	3.05871	2.80675	1.37068	1.85772	3.10721	2.95999	2.79429	1.97138	2.48141	4.53613	1.57698	3.00712	1.91631	2.67555	1.10186	1.78222	2.27519	1.94193	2.42485	1.53892	1.21962	0.752548	0.951743	1.29232	1.68977	1.4248	0.932009	3.10412	0.86115	0.629229	0.753444	1.75577	0.851934	1.97048	1.29883	1.21724	1.34981	1.52318
632.63	1.5957	1.51754	0.990795	0.750892	0.879087	1.1909	1.61529	2.64128	0.808402	1.76132	4.35594	3.1008	2.69174	1.35791	1.8535	3.07789	3.03459	2.83497	2.0206	2.48559	4.48674	1.51861	2.85997	1.91713	2.65724	1.0946	1.73352	2.25819	1.88278	2.41756	1.45538	1.20473	0.747278	0.945709	1.27799	1.66142	1.44398	0.909675	3.14894	0.914697	0.647726	0.717737	1.73646	0.83592	2.05806	1.30683	1.23723	1.40279	1.58916
648.85	1.43609	1.50042	0.981304	0.72947	0.852975	1.13813	1.6121	2.55146	0.794761	1.74805	4.34007	3.2124	2.57607	1.35791	1.8535	3.06764	3.14895	2.79991	2.02943	2.57624	4.48674	1.42596	2.83406	1.9567	2.72778	1.10897	1.6987	2.18234	1.85409	2.45363	1.45838	1.19828	0.753642	0.959397	1.26956	1.66609	1.46598	0.902478	3.16171	0.914926	0.6628	0.682375	1.7296	0.82564	2.13538	1.30398	1.23131	1.40528	1.61537
665.07	1.33877	1.50566	0.981342	0.734762	0.838606	1.10823	1.53509	2.55576	0.787939	1.69662	4.31311	3.25201	2.53795	1.36634	1.87716	3.07789	3.18257	2.69473	2.03896	2.65611	4.51345	1.37078	2.76829	1.88162	2.76044	1.10963	1.66258	2.16098	1.82098	2.43237	1.44283	1.15633	0.750294	0.969135	1.25506	1.65768	1.4681	0.872719	3.21992	1.02942	0.663403	0.653567	1.71816	0.823071	2.27108	1.31516	1.25472	1.40913	1.60681
681.29	1.22259	1.49197	0.962176	0.740049	0.811975	1.12847	1.56843	2.62866	0.81495	1.69731	4.29448	3.33841	2.51665	1.33229	1.85588	3.05304	3.28614	2.69473	2.07623	2.72652	4.42449	1.34417	2.6786	1.95945	2.75304	1.10167	1.61765	2.19068	1.80972	2.42447	1.41889	1.17108	0.749642	0.980346	1.23277	1.65231	1.50677	0.888108	3.21852	1.10054	0.65478	0.625923	1.70215	0.813794	2.36616	1.27101	1.24772	1.43542	1.59517
697.51	1.12616	1.51327	0.96026	0.742032	0.817926	1.18377	1.63443	2.67752	0.835412	1.70058	4.28324	3.38161	2.50124	1.34072	1.85111	3.08892	3.34633	2.69989	2.08332	2.80314	4.42705	1.37562	2.70694	1.95693	2.71405	1.08874	1.57827	2.19283	1.83686	2.52728	1.45735	1.14916	0.755696	0.982722	1.24461	1.69775	1.51196	0.883435	3.26445	1.12946	0.65058	0.585019	1.69133	0.814371	2.46184	1.27345	1.22423	1.43927	1.60619
713.73	1.07739	1.48108	0.975592	0.788022	0.807615	1.21366	1.65666	2.65798	0.850623	1.70379	4.32862	3.45258	2.49032	1.35905	1.84578	3.13361	3.40274	2.68219	2.07221	2.91483	4.43382	1.3597	2.77144	1.9687	2.75759	1.08447	1.5482	2.21177	1.87593	2.64832	1.43461	1.14887	0.762943	1.00045	1.25664	1.67611	1.52408	0.889495	3.25899	1.13016	0.646144	0.566261	1.69754	0.804184	2.44852	1.24946	1.2207	1.42272	1.56253
729.95	1.03188	1.48697	0.992675	0.809443	0.819181	1.34248	1.64264	2.69707	0.891547	1.72348	4.331	3.4459	2.52309	1.38719	1.85851	3.2393	3.49189	2.65676	2.08244	3.01735	4.51482	1.40946	2.8024	1.93993	2.69878	1.06364	1.48104	2.29813	1.86467	2.81798	1.44284	1.11834	0.760702	0.990308	1.2554	1.66403	1.52389	0.860678	3.3075	1.09905	0.63211	0.546621	1.66092	0.815795	2.51589	1.21238	1.2312	1.45327	1.5276
746.17	1.00797	1.42764	1.00816	0.80415	0.801016	1.46525	1.65683	2.74212	0.877906	1.75212	4.35257	3.5035	2.51709	1.40274	1.84978	3.29906	3.55511	2.69684	2.09038	3.11524	4.57592	1.41538	2.77013	1.95402	2.6403	1.06005	1.4593	2.36636	1.85471	2.88443	1.50516	1.11823	0.755153	0.972902	1.25665	1.67532	1.53695	0.849862	3.24929	1.04239	0.632955	0.545864	1.63997	0.80793	2.52297	1.18247	1.23729	1.46754	1.53924
762.39	1.01059	1.38846	1.06214	0.814121	0.826493	1.55159	1.65683	2.83006	0.881903	1.73884	4.43514	3.51818	2.53894	1.46657	1.8598	3.44021	3.59012	2.71677	2.10037	3.25522	4.7136	1.45965	2.70374	1.92249	2.69878	1.07455	1.43683	2.48118	1.82318	2.97392	1.57597	1.09104	0.755908	0.976639	1.28582	1.69896	1.52584	0.845079	3.27297	1.00718	0.61993	0.542882	1.62596	0.807692	2.55164	1.18104	1.22329	1.46686	1.5267
778.62	1.03245	1.34526	1.09281	0.820091	0.818032	1.55516	1.7205	2.92087	0.924915	1.81691	4.51402	3.68124	2.555	1.46514	1.86935	3.46736	3.66399	2.78049	2.11971	3.30499	4.80904	1.53981	2.70174	1.95299	2.72756	1.07815	1.44136	2.47514	1.78303	3.10275	1.61094	1.08477	0.750284	0.989297	1.26334	1.68338	1.51785	0.861237	3.27808	0.980211	0.608815	0.545141	1.58998	0.797742	2.61779	1.15461	1.24324	1.47239	1.52476
794.84	1.02395	1.33732	1.12003	0.788611	0.838273	1.56544	1.77242	2.95019	0.959019	1.8329	4.57202	3.77599	2.64238	1.48829	1.8795	3.46853	3.69785	2.84516	2.17359	3.34054	4.92372	1.67703	2.71275	2.03272	2.77648	1.06737	1.44108	2.52089	1.7295	3.07883	1.72537	1.09648	0.747735	0.993775	1.26362	1.72693	1.45979	0.879419	3.33633	0.977115	0.601896	0.536158	1.55848	0.790902	2.65525	1.14079	1.23617	1.46952	1.56004
811.06	1.02475	1.29035	1.13581	0.772502	0.829853	1.4606	1.84519	3.04439	0.930099	1.85098	4.66872	3.85492	2.6971	1.48261	1.88649	3.49657	3.62862	2.92559	2.17994	3.38418	5.00071	1.74324	2.82269	2.06317	2.87257	1.09778	1.46112	2.57173	1.77678	3.15856	1.81194	1.14372	0.735377	1.01947	1.2786	1.7968	1.46497	0.90066	3.31184	0.981703	0.619532	0.535125	1.56747	0.777132	2.68571	1.156	1.22451	1.4326	1.58644
827.28	1.04332	1.30781	1.14936	0.781147	0.831894	1.37638	1.9563	2.97531	0.952371	1.879	4.81746	3.91571	2.75225	1.47268	1.89225	3.46898	3.7515	2.95905	2.20613	3.44106	5.09231	1.82101	2.95331	2.05639	3.00405	1.11014	1.46945	2.52292	1.83507	3.32676	1.81967	1.1651	0.733403	1.02862	1.28887	1.84277	1.43364	0.912781	3.38805	1.02578	0.627983	0.522454	1.53792	0.782167	2.67371	1.16665	1.2093	1.42483	1.5935
843.5	1.0383	1.3048	1.13354	0.757883	0.825596	1.31255	2.04519	3.03759	0.929891	1.94597	4.83673	3.98786	2.8074	1.47694	1.89761	3.40443	3.87354	3.00651	2.17481	3.44189	5.13161	1.86305	3.07843	2.10222	3.05031	1.11509	1.47632	2.42674	1.92514	3.50312	1.82909	1.17783	0.725093	1.04356	1.29924	1.88761	1.41244	0.932864	3.41603	1.03575	0.636252	0.513534	1.51483	0.769529	2.68656	1.18342	1.22936	1.43541	1.60134
859.72	1.02771	1.3107	1.13354	0.767854	0.83723	1.33779	1.97415	3.0441	0.886878	1.8905	4.8989	3.994	2.78534	1.48259	1.90715	3.41644	3.84857	3.03037	2.17695	3.42111	5.19314	1.8391	3.14912	2.04715	3.08569	1.1352	1.49045	2.46786	1.9686	3.49389	1.79916	1.21589	0.71351	1.0369	1.33444	1.94311	1.4213	0.953951	3.43258	1.03565	0.656953	0.507508	1.50085	0.764182	2.59898	1.21792	1.20686	1.45501	1.57584
875.94	1.03214	1.29607	1.13548	0.781147	0.825375	1.38867	2.01111	3.09296	0.880056	1.92864	4.87669	4.01806	2.83995	1.48688	1.90178	3.48373	3.91083	3.0365	2.1545	3.47806	5.30112	1.77815	3.12567	2.05552	3.1236	1.18475	1.50279	2.48544	1.99432	3.61201	1.74299	1.22914	0.69445	1.03094	1.33126	1.94172	1.44447	0.962017	3.39209	1.02085	0.672221	0.486834	1.48141	0.757317	2.56533	1.23161	1.18918	1.43421	1.54448
892.16	1.02136	1.30723	1.13354	0.797616	0.858573	1.43743	1.97437	3.1127	0.888515	1.93624	4.89045	4.07339	2.91792	1.49412	1.89161	3.51842	4.03221	3.08396	2.17673	3.49201	5.35303	1.73401	3.07507	2.03538	3.0994	1.18765	1.5197	2.53218	1.95604	3.65719	1.67371	1.24306	0.67997	1.03215	1.32462	1.93784	1.42212	0.971768	3.40086	1.00336	0.680224	0.469104	1.46558	0.754765	2.48917	1.20688	1.213	1.4575	1.568
908.38	0.99413	1.36308	1.13548	0.810907	0.863986	1.49193	1.88548	3.23772	0.886705	1.97141	4.91757	4.12512	2.95101	1.5328	1.86774	3.55647	3.99276	3.18324	2.17393	3.47102	5.49913	1.72035	3.05486	2.09629	3.02912	1.19972	1.51617	2.60143	1.92703	3.68035	1.66599	1.26901	0.676538	1.04865	1.32297	1.93231	1.4198	1.01014	3.34923	0.947302	0.701348	0.449832	1.46919	0.754376	2.5584	1.19483	1.21761	1.49465	1.56482
924.61	0.966143	1.46841	1.17839	0.808852	0.848681	1.50898	1.88119	3.14611	0.844416	1.93962	4.94096	4.13603	2.88494	1.52429	1.8672	3.56351	3.99791	3.17439	2.22831	3.4851	5.51386	1.66465	3.02578	2.11387	3.03967	1.21265	1.52274	2.61964	1.86965	3.73769	1.67898	1.28123	0.667339	1.05366	1.32538	1.91541	1.40971	0.996115	3.33492	0.906113	0.730785	0.434798	1.47826	0.762407	2.51417	1.20761	1.2095	1.483	1.54419
940.83	0.920531	1.51908	1.19756	0.820573	0.861104	1.53245	1.89611	3.12335	0.822521	1.96789	4.95197	4.14198	2.96215	1.54609	1.8732	3.62328	4.0732	3.2012	2.28711	3.57015	5.60517	1.65124	3.07333	2.08311	3.06461	1.23818	1.55121	2.62899	1.82085	3.80679	1.78513	1.28346	0.663604	1.09217	1.33472	1.88878	1.38244	0.972853	3.30733	0.883938	0.754158	0.424335	1.47861	0.773543	2.48077	1.201	1.21786	1.44897	1.53635
957.05	0.885414	1.60273	1.22078	0.833866	0.869426	1.4533	1.89216	3.12941	0.802058	1.97815	4.99493	4.16358	2.96312	1.5332	1.87479	3.60608	4.11316	3.1481	2.30014	3.56311	5.70793	1.6648	3.15413	2.01968	3.00748	1.25372	1.58293	2.57925	1.87663	3.888	1.90442	1.2637	0.672887	1.12638	1.36586	1.86384	1.39672	0.971807	3.34521	0.880811	0.761521	0.426236	1.46517	0.787837	2.4625	1.19524	1.22139	1.44773	1.4907
973.27	0.869966	1.58341	1.24594	0.86046	0.902801	1.39094	1.9289	3.12941	0.780096	1.95165	4.99639	4.11133	2.87401	1.54745	1.89533	3.56067	4.14614	3.08947	2.30945	3.66976	5.76185	1.6732	3.14202	2.10221	3.04259	1.25488	1.57475	2.54104	1.90529	3.8824	1.9118	1.26603	0.686269	1.16249	1.37438	1.82533	1.3984	0.949935	3.37092	0.884874	0.770496	0.429574	1.46906	0.797184	2.525	1.25008	1.17772	1.43843	1.39034
989.49	0.852793	1.63067	1.2653	0.865631	0.954014	1.30132	2.0465	3.07348	0.744559	1.9139	4.95863	4.10321	2.85195	1.50877	1.90965	3.58364	4.14044	3.03638	2.29559	3.75474	5.77106	1.69632	3.20833	2.09885	3.03695	1.2653	1.60607	2.55672	1.93907	3.94626	1.96562	1.2886	0.687623	1.19571	1.40068	1.82828	1.40248	0.936165	3.40481	0.903023	0.782856	0.428627	1.43864	0.807478	2.47692	1.29371	1.12623	1.40476	1.3112
1005.71	0.841302	1.66558	1.2513	0.902521	0.989921	1.23176	2.0355	3.15166	0.764817	1.9883	4.94624	4.12429	2.94533	1.48749	1.90162	3.5492	4.13963	3.10717	2.29235	3.85331	5.96788	1.75271	3.33783	2.11085	3.04908	1.29147	1.58777	2.58898	1.95271	3.91997	2.04305	1.29524	0.69579	1.20321	1.40501	1.81841	1.40551	0.951718	3.39981	0.920221	0.783003	0.429455	1.39263	0.815852	2.46154	1.29538	1.11795	1.40088	1.27556
1021.93	0.839797	1.6522	1.26088	0.909047	0.970976	1.11655	2.08724	3.1455	0.778322	1.99712	4.91352	4.11946	2.99426	1.48189	1.88975	3.51365	4.21166	3.16787	2.24905	3.93724	6.01786	1.84993	3.31699	2.21068	3.11085	1.28821	1.5404	2.61758	2.0021	3.94613	2.10257	1.30495	0.705763	1.21167	1.4313	1.83108	1.43249	0.946167	3.40164	0.906324	0.778412	0.426081	1.37393	0.823937	2.53846	1.29844	1.12745	1.39949	1.23894
1038.15	0.85469	1.63475	1.24346	0.92071	0.955028	1.0951	2.10924	3.17853	0.776549	2.04408	4.93386	4.10063	3.03238	1.49808	1.89032	3.56708	4.23989	3.29177	2.2312	4.0793	6.01786	1.87001	3.38076	2.2825	3.2502	1.27842	1.5122	2.59817	1.99528	3.87969	2.02647	1.3144	0.710842	1.20786	1.42927	1.85002	1.41034	0.923995	3.36161	0.890115	0.783995	0.427358	1.35097	0.850844	2.65385	1.32869	1.1416	1.40333	1.25322
1054.37	0.864641	1.73875	1.24346	0.903818	0.888804	1.09689	2.1165	3.16231	0.790054	2.13666	4.95442	4.15572	3.09309	1.50238	1.86611	3.64132	4.19185	3.37065	2.22318	4.09565	6.12042	1.93201	3.48847	2.28936	3.30842	1.28991	1.54119	2.58965	1.99589	3.81619	2.07585	1.29229	0.713552	1.18581	1.45921	1.86377	1.43357	0.957588	3.38503	0.882614	0.78259	0.423259	1.29693	0.860155	2.6414	1.33201	1.16852	1.3881	1.28572
1070.6	0.873041	1.74423	1.26231	0.892065	0.822646	1.13443	2.01749	3.26101	0.783301	2.18332	4.94465	4.17629	3.13721	1.55396	1.85179	3.69677	4.19379	3.48379	2.2627	4.16675	6.10395	1.95232	3.46383	2.27258	3.43768	1.29644	1.54617	2.60698	1.97132	3.72494	2.08951	1.26727	0.709895	1.18744	1.43847	1.84486	1.42541	0.960648	3.36434	0.815387	0.761945	0.423259	1.24422	0.866078	2.67793	1.34128	1.1988	1.38614	1.30924
1086.82	0.893414	1.70933	1.26663	0.890152	0.798647	1.23422	2.01056	3.25124	0.776549	2.19793	4.95841	4.16612	3.1703	1.58374	1.8418	3.78111	4.17897	3.53524	2.25988	4.22432	6.08877	1.99232	3.42792	2.27821	3.48941	1.28679	1.58604	2.61589	2.00019	3.7462	2.05625	1.26615	0.709184	1.21086	1.4422	1.87185	1.40873	0.959118	3.32434	0.76145	0.755076	0.417115	1.19311	0.859334	2.76063	1.37835	1.21164	1.38725	1.2887
1103.04	0.926788	1.78264	1.27297	0.886799	0.8252	1.35048	1.96227	3.30987	0.763044	2.25072	4.95932	4.19739	3.18754	1.58622	1.84983	3.76558	4.12752	3.52122	2.26502	4.25527	6.11902	2.03881	3.44604	2.29977	3.55235	1.277	1.62807	2.61589	1.98753	3.77304	1.88249	1.29633	0.713204	1.2247	1.44055	1.864	1.3767	0.969571	3.3421	0.718282	0.731913	0.410204	1.15453	0.859576	2.67257	1.40264	1.18583	1.38087	1.29004
1119.26	0.923785	1.79846	1.25908	0.861447	0.856796	1.37207	1.91826	3.30987	0.722528	2.2527	4.92079	4.23062	3.16548	1.55715	1.82733	3.76258	4.07802	3.52816	2.24953	4.21179	6.12823	2.09577	3.40807	2.26099	3.5534	1.28243	1.63865	2.68382	1.96559	3.92229	1.87838	1.33081	0.710127	1.2249	1.43805	1.86888	1.35181	0.965248	3.36959	0.697942	0.70306	0.405912	1.13427	0.841886	2.60141	1.42353	1.16108	1.37189	1.2822
1135.48	0.934554	1.84167	1.25375	0.841326	0.856271	1.36109	1.91826	3.38804	0.70227	2.24439	4.93731	4.26582	3.21615	1.53565	1.81031	3.71599	4.11286	3.54088	2.23509	4.26097	5.97626	2.11554	3.40286	2.24227	3.63932	1.26398	1.6108	2.69691	1.92956	3.95153	1.80538	1.38587	0.702759	1.24684	1.42273	1.86418	1.32145	0.922594	3.32318	0.673239	0.677124	0.392985	1.12714	0.852236	2.56194	1.43646	1.14694	1.37317	1.25747
[truncated: 62 more columns]
