# Supplementary material for: Annexin A7 enhances TIA1 axonal trafficking to counteract pathological aggregation in neurons
Source: EMBO J. 2025 Nov 3;44(24):7477–512. doi: 10.1038/s44318-025-00609-8 (PMC12706091; doi:10.1038/s44318-025-00609-8)
Supplement: Supplementary file 26 — Source data Fig. 4 [file 44318_2025_609_MOESM26_ESM.zip › EMBOJ-2024-119578_SourceDataForFigure4/4E‘-4E'’/Fig.4E''.xlsx]

## Sheet: Sheet1
	Pearson's Coefficient
axon#	before	+ High K
1	0.472	0.927
2	0.834	0.951
3	0.832	0.815
4	0.615	0.701
5	0.74	0.843
6	0.636	0.604
7	0.68	0.718
8	0.343	0.856
9	0.612	0.844
10	0.182	0.943
11	0.94	1
12	0.837	0.837
13	0.866	0.907
14	0.654	0.58
15	0.905	0.931
16	0.887	0.896
17	0.907	0.88
18	0.674	1
19	0.525	0.649
20	0.948	0.894
21	0.145	0.516
22	0.788	0.868
23	0.704	0.63
24	0.765	0.628
25	0.753	1
26	0.762	0.53
27	0.883	0.918
28	0.769	0.625
29	0.249	0.765
30	0.925	0.945
