# Supplementary material for: Annexin A7 enhances TIA1 axonal trafficking to counteract pathological aggregation in neurons
Source: EMBO J. 2025 Nov 3;44(24):7477–512. doi: 10.1038/s44318-025-00609-8 (PMC12706091; doi:10.1038/s44318-025-00609-8)
Supplement: Supplementary file 26 — Source data Fig. 4 [file 44318_2025_609_MOESM26_ESM.zip › EMBOJ-2024-119578_SourceDataForFigure4/4E‘-4E'’/Fig.4E'.xlsx]

## Sheet: Before
Line profile
Distance_(microns)	[Ca2+]axon	ANXA7-mCherry
0	1	1
0.1901	0.987166	1.09767
0.3801	0.999453	1.07587
0.5702	1.03603	1.05532
0.7602	1.06616	1.11981
0.9503	1.08974	1.09133
1.1403	1.0833	1.09613
1.3304	1.06982	1.36749
1.5204	1.09983	1.56831
1.7105	1.12605	1.56767
1.9005	1.17064	1.63653
2.0906	1.23456	1.77223
2.2806	1.27508	1.84086
2.4707	1.23443	1.88181
2.6607	1.16037	1.85591
2.8508	1.08925	1.61871
3.0408	1.02107	1.3464
3.2309	0.951664	1.12249
3.4209	0.908939	0.926276
3.611	0.902742	0.80696
3.8011	0.913404	0.802876
3.9911	0.926191	0.988949
4.1812	0.938523	1.17479
4.3712	0.962631	1.10488
4.5613	0.981736	1.041
4.7513	0.99621	1.20618
4.9414	1.0165	1.29038
5.1314	1.02177	1.27254
5.3215	0.998596	1.25057
5.5115	0.972218	1.03752
5.7016	0.993134	0.897898
5.8916	1.0394	0.96708
6.0817	1.04912	0.999588
6.2717	1.05049	1.03645
6.4618	1.07037	1.08588
6.6518	1.06322	1.10955
6.8419	1.04798	1.06674
7.0319	1.04863	1.05219
7.222	1.05635	1.05389
7.412	1.07398	0.947329
7.6021	1.09337	0.965771
7.7922	1.1221	1.20517
7.9822	1.14566	1.34162
8.1723	1.14537	1.27659
8.3623	1.14446	1.2511
8.5524	1.16601	1.25462
8.7424	1.19021	1.2255
8.9325	1.18853	1.27742
9.1225	1.17438	1.45882
9.3126	1.16101	1.54435
9.5026	1.13552	1.28989
9.6927	1.0922	0.985781
9.8827	1.04997	0.957589
10.0728	1.02619	1.13478
10.2628	1.02832	1.21054
10.4529	1.03975	1.15901
10.6429	1.03196	1.12637
10.833	1.01719	0.991957
11.023	1.02602	0.93665
11.2131	1.04675	0.99229
11.4032	1.06534	0.972791
11.5932	1.07985	0.989062
11.7833	1.06679	1.19243
11.9733	1.03794	1.18474
12.1634	1.05125	0.972353
12.3534	1.07836	0.961096
12.5435	1.08702	1.05678
12.7335	1.0912	1.13045
12.9236	1.08295	1.13437
13.1136	1.06747	1.19942
13.3037	1.07437	1.37245
13.4937	1.09135	1.36432
13.6838	1.09267	1.14197
13.8738	1.09333	1.04374
14.0639	1.10726	1.14617
14.2539	1.1226	1.25124
14.444	1.14467	1.32999
14.634	1.18954	1.61861
14.8241	1.24545	1.89036
15.0142	1.28804	1.95429
15.2042	1.30019	2.12483
15.3943	1.29114	2.23467
15.5843	1.28348	2.07262
15.7744	1.25572	1.88113
15.9644	1.17636	1.69018
16.1545	1.09672	1.27802
16.3445	1.06049	1.037
16.5346	1.03465	1.09627
16.7246	1.01981	0.946392
16.9147	1.02696	0.859797
17.1047	1.02763	0.895799
17.2948	1.02725	0.965253
17.4848	1.03438	1.16845
17.6749	1.02663	1.18575
17.8649	1.02046	0.972891
18.055	1.03507	1.03007
18.245	1.03061	1.10979
18.4351	1.00701	1.0007
18.6251	1.00179	0.929902
18.8152	0.997581	0.944792
19.0053	0.989821	1.01878
19.1953	0.992685	1.1782
19.3854	0.98642	1.23596
19.5754	0.976894	1.16962
19.7655	0.980767	1.19574
19.9555	0.989167	1.17267
20.1456	0.9959	1.07343
20.3356	0.991077	1.05661
20.5257	0.990113	1.13397
20.7157	1.0143	1.27336
20.9058	1.03967	1.28188
21.0958	1.03624	1.12478
21.2859	1.01817	1.15162
21.4759	0.996699	1.23977
21.666	0.977405	1.24339
21.856	0.973733	1.17579
22.0461	0.990226	1.16278
22.2361	1.01849	1.27975
22.4262	1.07061	1.38483
22.6163	1.11401	1.39768
22.8063	1.11048	1.44071
22.9964	1.05127	1.43641
23.1864	0.973164	1.2833
23.3765	0.918241	0.952522
23.5665	0.8908	0.609882
23.7566	0.860051	0.483686
23.9466	0.834181	0.475477
24.1367	0.823899	0.513764
24.3267	0.810586	0.570965
24.5168	0.799985	0.440618
24.7068	0.792486	0.406283
24.8969	0.789473	0.396367
25.0869	0.786147	0.187979
25.277	0.775322	0.17987
25.467	0.756737	0.297413
25.6571	0.759014	0.391347
25.8471	0.76688	0.413369
26.0372	0.766636	0.435856
26.2272	0.775426	0.46074
26.4173	0.786857	0.522271
26.6074	0.804104	0.624406
26.7974	0.822918	0.70359
26.9875	0.836124	0.782202
27.1775	0.852223	0.784267
27.3676	0.881446	0.904599
27.5576	0.903832	1.01109
27.7477	0.931454	0.939479
27.9377	0.945728	0.973116
28.1278	0.933763	1.00698
28.3178	0.913392	0.927246
28.5079	0.913713	0.877496
28.6979	0.910592	1.09369
28.888	0.898601	1.14838
29.078	0.897852	1.02294
29.2681	0.919099	0.909002
29.4581	0.961328	0.993259
29.6482	0.973284	1.03405
29.8382	0.952799	1.08945
30.0283	0.918946	1.06463
30.2184	0.911994	0.928116
30.4084	0.915528	0.768355
30.5985	0.896329	0.600857
30.7885	0.900353	0.722105
30.9786	0.936164	0.912954
31.1686	0.99445	1.00178
31.3587	1.05869	1.05069
31.5487	1.1156	1.14888
31.7388	1.15199	1.4112
31.9288	1.14619	1.81565
32.1189	1.12049	2.00689
32.3089	1.09014	1.74973
32.499	1.03394	1.52455
32.689	1.00804	1.29249
32.8791	0.984693	1.04933
33.0691	0.944014	0.74446
33.2592	0.901468	0.583981
33.4492	0.90475	0.729145
33.6393	0.934393	0.971217
33.8294	0.948171	1.10918
34.0194	0.941146	0.988019
34.2095	0.95496	1.02764
34.3995	0.956185	1.01541
34.5896	0.928601	0.915265
34.7796	0.913395	1.06167
34.9697	0.962208	1.16037
35.1597	0.959651	1.15926
35.3498	0.933015	1.19625
35.5398	0.914372	0.884981
35.7299	0.911068	0.681972
35.9199	0.922494	0.499857
36.11	0.94164	0.792661
36.3	0.975394	1.17413
36.4901	1.01566	1.04492
36.6801	1.03442	1.07768
36.8702	1.05056	1.49409
37.0602	1.03788	1.44276
37.2503	1.04724	1.58826
37.4403	1.06425	1.90299
37.6304	1.0986	1.92206
37.8205	1.10978	1.59059
38.0105	1.09044	1.44503
38.2006	1.03011	1.26724
38.3906	0.973312	1.18368
38.5807	0.940847	1.06902
38.7707	0.923504	1.16986
38.9608	0.909907	1.10591
39.1508	0.920108	1.03603
39.3409	0.93759	0.984685
39.5309	0.929089	0.772226
39.721	0.926864	0.541006
39.911	0.913546	0.784054
40.1011	0.956491	1.06785
40.2911	0.962574	1.11817
40.4812	0.985149	1.23874
40.6712	0.986296	1.05746
40.8613	0.959091	0.939432
41.0513	0.933965	0.958446
41.2414	0.927367	1.0937
41.4315	0.927368	1.00188
41.6215	0.912331	0.951931
41.8116	0.906662	0.898051
42.0016	0.896508	1.09658
42.1917	0.898325	1.11951
42.3817	0.868572	1.00392
42.5718	0.849122	0.94422
42.7618	0.830849	0.730666
42.9519	0.823265	0.722896
43.1419	0.828104	0.805897
43.332	0.835717	0.975647
43.522	0.830961	1.00513
43.7121	0.823007	1.06864
43.9021	0.817116	0.891031
44.0922	0.83952	1.06424
44.2822	0.839402	1.22938
44.4723	0.858138	0.998114
44.6623	0.895415	0.839522
44.8524	0.927584	0.965127
45.0424	0.933588	1.05112
45.2325	0.93717	1.02249
45.4226	0.954943	1.10895
45.6126	0.967532	1.08647
45.8027	0.930352	0.979492
45.9927	0.914802	0.899638
46.1828	0.926195	0.737852
46.3728	0.930406	0.851151
46.5629	0.916509	0.916354
46.7529	0.913892	0.996945
46.943	0.917289	1.02642
47.133	0.92824	1.0493
47.3231	0.926388	1.17002
47.5131	0.916842	1.09283
47.7032	0.915715	1.08984
47.8932	0.924018	1.07861
48.0833	0.929309	0.934093
48.2733	0.918594	0.720837
48.4634	0.904998	0.953644
48.6535	0.880175	1.03619
48.8435	0.887405	1.12333
49.0336	0.915631	1.29915
49.2236	0.931585	1.23001
49.4137	0.906184	1.32649
49.6037	0.893253	1.30891
49.7938	0.903421	1.15443
49.9838	0.894549	1.09982
50.1739	0.871532	0.921581
50.3639	0.86248	0.8487
50.554	0.858716	0.911014
50.744	0.87029	1.18957
50.9341	0.892618	1.16509
51.1241	0.907631	1.25568
51.3142	0.913031	1.34425
51.5042	0.915548	1.16554
51.6943	0.91677	1.04363
51.8843	0.930306	1.07289
52.0744	0.934277	1.0414
52.2644	0.915948	1.00571
52.4545	0.892029	0.81991
52.6446	0.877406	0.748697
52.8346	0.915623	0.741013
53.0247	0.906654	0.719462
53.2147	0.886068	0.718121
53.4048	0.883686	0.663297
53.5948	0.87063	0.798592
53.7849	0.869107	0.835105
53.9749	0.876871	0.815693
54.165	0.85191	0.682816
54.355	0.849401	0.638851
54.5451	0.865697	0.482444
54.7351	0.858056	0.535806
54.9252	0.843199	0.631194
55.1152	0.841805	0.516394
55.3053	0.836244	0.868311
55.4953	0.827156	0.907667
55.6854	0.807252	0.594913
55.8754	0.80548	0.676998
56.0655	0.812287	0.642324
56.2556	0.821822	0.577798
56.4456	0.825979	0.752575
56.6357	0.834496	0.910762
56.8257	0.833763	0.763082
57.0158	0.841942	0.871373
57.2058	0.84299	0.763327
57.3959	0.821717	0.686993
57.5859	0.811771	0.752575
57.776	0.82003	0.725698
57.966	0.844492	0.554382
58.1561	0.855494	0.633199
58.3461	0.85336	0.76085
58.5362	0.842596	0.917417
58.7262	0.845771	0.885147
58.9163	0.82724	0.827926
59.1063	0.837469	1.06097
59.2964	0.863953	1.25678
59.4864	0.890557	1.29267
59.6765	0.904799	1.36006
59.8666	0.919319	1.23739
60.0566	0.925722	1.353
60.2467	0.922933	1.39451
60.4367	0.922903	1.3439
60.6268	0.895005	1.23315
60.8168	0.869706	1.01937
61.0069	0.859653	0.966097
61.1969	0.859956	0.906053
61.387	0.860103	0.904792
61.577	0.845626	0.887046
61.7671	0.821966	0.883128
61.9571	0.82624	0.766641
62.1472	0.81887	0.678612
62.3372	0.816593	0.800664
62.5273	0.830822	0.797676
62.7173	0.876269	0.696909
62.9074	0.882216	0.814903
63.0974	0.863378	0.797217
63.2875	0.861926	0.810327
63.4775	0.861921	0.743902
63.6676	0.835685	0.857871
63.8577	0.804217	0.685359
64.0477	0.792326	0.72443
64.2378	0.789388	0.744466
64.4278	0.785497	0.627362
64.6179	0.772147	0.510231
64.8079	0.757916	0.394302
64.998	0.746708	0.499552
65.188	0.748292	0.442922
65.3781	0.763951	0.480106
65.5681	0.771387	0.591851
65.7582	0.76947	0.491443
65.9482	0.768324	0.48166
66.1383	0.77854	0.560179
66.3283	0.795002	0.532944
66.5184	0.801647	0.533508
66.7084	0.813816	0.606595
66.8985	0.837536	0.806495
67.0885	0.884572	1.04011
67.2786	0.942256	1.34718
67.4687	0.9691	1.51647
67.6587	0.979614	1.69508
67.8488	0.978173	1.80024
68.0388	0.962522	1.52499
68.2289	0.929292	1.05878
68.4189	0.892021	0.882803
68.609	0.869426	0.913897
68.799	0.856565	0.822793
68.9891	0.870943	0.750437
69.1791	0.891632	0.882557
69.3692	0.891962	0.993943
69.5592	0.889263	0.930646
69.7493	0.872508	0.738735
69.9393	0.855653	0.717098
70.1294	0.851675	1.01405
70.3194	0.840452	0.929052
70.5095	0.817636	0.872349
70.6995	0.791276	0.915391
70.8896	0.768688	0.844649
71.0797	0.760408	0.677217
71.2697	0.782687	0.753678
71.4598	0.805591	0.97133
71.6498	0.821976	1.13345
71.8399	0.842139	1.21852
72.0299	0.855174	1.3558
72.22	0.84629	1.36088
72.41	0.867705	1.21314
72.6001	0.880791	1.14777
72.7901	0.872888	1.27625
72.9802	0.872533	1.35929
73.1702	0.8709	1.23799
73.3603	0.88378	1.12372
73.5503	0.898348	1.24345
73.7404	0.911481	1.47277
73.9304	0.886682	1.45934
74.1205	0.867971	1.30347
74.3105	0.886384	1.21267
74.5006	0.869419	0.933375
74.6906	0.854021	0.917549
74.8807	0.894541	1.01552
75.0708	0.928032	1.26249
75.2608	0.932216	1.48774
75.4509	0.969218	1.52608
75.6409	0.990517	1.94988
75.831	0.963188	2.20021
76.021	0.942374	1.8658
76.2111	0.93534	1.32973
76.4011	0.890475	0.935946
76.5912	0.857063	0.87903
76.7812	0.83402	0.830297
76.9713	0.812694	0.911439
77.1613	0.801952	0.790284
77.3514	0.775825	0.440996
77.5414	0.758065	0.364861
77.7315	0.751887	0.554142
77.9215	0.758926	0.551851
78.1116	0.789785	0.564191
78.3016	0.820071	0.632217
78.4917	0.833096	0.66161
78.6817	0.814174	0.864068
78.8718	0.804502	0.930188
79.0619	0.828581	0.880591
79.2519	0.890118	0.968773
79.442	0.999782	1.3418
79.632	1.20134	1.99447
79.8221	1.4699	2.91425
80.0121	1.75534	4.23847
80.2022	1.94237	4.99667
80.3922	1.96895	5.0929
80.5823	1.91031	4.91801
80.7723	1.78097	4.07062
80.9624	1.59404	3.3156
81.1524	1.39293	2.639
81.3425	1.23456	2.05405
81.5325	1.10111	1.76921
81.7226	1.02817	1.70096
81.9126	1.00525	1.53704
82.1027	0.97703	1.38982
82.2927	0.950376	1.281
82.4828	0.934173	1.24588
82.6729	0.941106	1.13514
82.8629	0.944497	1.0184
83.053	0.922521	1.06951
83.243	0.898621	1.08664
83.4331	0.888181	1.04869
83.6231	0.864607	1.09661
83.8132	0.852077	0.982813
84.0032	0.839474	0.617925
84.1933	0.808721	0.674468
84.3833	0.76947	0.585037
84.5734	0.760191	0.553279
84.7634	0.739852	0.643799
84.9535	0.714225	0.578894
85.1435	0.698653	0.305044

## Sheet: High K
Line profile
Distance (mm)	[Ca2+]axon	ANXA7-mCherry
0	1	1
0.1901	0.977981	1.09767
0.3801	0.974901	1.07587
0.5702	0.976467	1.05532
0.7602	0.994859	1.11981
0.9503	1.00682	1.09133
1.1403	1.00699	1.09613
1.3304	1.02754	1.36749
1.5204	1.0574	1.56831
1.7105	1.11739	1.56767
1.9005	1.22716	1.63653
2.0906	1.34237	1.77223
2.2806	1.41939	1.84086
2.4707	1.42617	1.88181
2.6607	1.38291	1.85591
2.8508	1.30822	1.61871
3.0408	1.20587	1.3464
3.2309	1.07224	1.12249
3.4209	0.980977	0.926276
3.611	0.927991	0.80696
3.8011	0.900897	0.802876
3.9911	0.914062	0.988949
4.1812	0.955909	1.17479
4.3712	0.99044	1.10488
4.5613	1.01184	1.041
4.7513	1.03907	1.20618
4.9414	1.06615	1.29038
5.1314	1.0879	1.27254
5.3215	1.09407	1.25057
5.5115	1.05995	1.03752
5.7016	1.02523	0.897898
5.8916	1.02162	0.96708
6.0817	1.02354	0.999588
6.2717	1.0127	1.03645
6.4618	0.987776	1.08588
6.6518	0.957423	1.10955
6.8419	0.944849	1.06674
7.0319	0.955758	1.05219
7.222	0.974872	1.05389
7.412	0.992419	0.947329
7.6021	1.01474	0.965771
7.7922	1.05179	1.20517
7.9822	1.09566	1.34162
8.1723	1.14793	1.27659
8.3623	1.20673	1.2511
8.5524	1.24171	1.25462
8.7424	1.23792	1.2255
8.9325	1.22666	1.27742
9.1225	1.22761	1.45882
9.3126	1.21633	1.54435
9.5026	1.18068	1.28989
9.6927	1.13253	0.985781
9.8827	1.08609	0.957589
10.0728	1.04253	1.13478
10.2628	1.00225	1.21054
10.4529	0.967538	1.15901
10.6429	0.944765	1.12637
10.833	0.940664	0.991957
11.023	0.949027	0.93665
11.2131	0.951769	0.99229
11.4032	0.947823	0.972791
11.5932	0.949174	0.989062
11.7833	0.961126	1.19243
11.9733	0.97507	1.18474
12.1634	0.977738	0.972353
12.3534	0.981887	0.961096
12.5435	0.994172	1.05678
12.7335	0.999631	1.13045
12.9236	0.996018	1.13437
13.1136	1.00605	1.19942
13.3037	1.05643	1.37245
13.4937	1.20592	1.36432
13.6838	1.55448	1.14197
13.8738	2.17298	1.04374
14.0639	3.01258	1.14617
14.2539	3.93229	1.25124
14.444	4.75409	1.32999
14.634	5.33758	1.61861
14.8241	5.63374	1.89036
15.0142	5.64343	1.95429
15.2042	5.36967	2.12483
15.3943	4.81488	2.23467
15.5843	4.06544	2.07262
15.7744	3.23663	1.88113
15.9644	2.43316	1.69018
16.1545	1.79191	1.27802
16.3445	1.35984	1.037
16.5346	1.12094	1.09627
16.7246	1.01404	0.946392
16.9147	0.965185	0.859797
17.1047	0.94006	0.895799
17.2948	0.928294	0.965253
17.4848	0.929575	1.16845
17.6749	0.934391	1.18575
17.8649	0.94631	0.972891
18.055	0.961103	1.03007
18.245	0.960617	1.10979
18.4351	0.95652	1.0007
18.6251	0.969878	0.929902
18.8152	0.981674	0.944792
19.0053	0.991739	1.01878
19.1953	1.01489	1.1782
19.3854	1.04028	1.23596
19.5754	1.08191	1.16962
19.7655	1.13707	1.19574
19.9555	1.17268	1.17267
20.1456	1.18083	1.07343
20.3356	1.1692	1.05661
20.5257	1.17606	1.13397
20.7157	1.22378	1.27336
20.9058	1.29342	1.28188
21.0958	1.38926	1.12478
21.2859	1.51822	1.15162
21.4759	1.71875	1.23977
21.666	2.06795	1.24339
21.856	2.55702	1.17579
22.0461	3.1105	1.16278
22.2361	3.60797	1.27975
22.4262	3.92657	1.38483
22.6163	3.96326	1.39768
22.8063	3.75568	1.44071
22.9964	3.28529	1.43641
23.1864	2.67864	1.2833
23.3765	2.09686	0.952522
23.5665	1.60808	0.609882
23.7566	1.27593	0.483686
23.9466	1.08181	0.475477
24.1367	0.982197	0.513764
24.3267	0.945233	0.570965
24.5168	0.938242	0.440618
24.7068	0.941749	0.406283
24.8969	0.954053	0.396367
25.0869	0.962039	0.187979
25.277	0.955841	0.17987
25.467	0.947812	0.297413
25.6571	0.944226	0.391347
25.8471	0.947305	0.413369
26.0372	0.942866	0.435856
26.2272	0.938309	0.46074
26.4173	0.933641	0.522271
26.6074	0.936205	0.624406
26.7974	0.937995	0.70359
26.9875	0.941488	0.782202
27.1775	0.959129	0.784267
27.3676	0.982671	0.904599
27.5576	1.01314	1.01109
27.7477	1.04761	0.939479
27.9377	1.08355	0.973116
28.1278	1.11001	1.00698
28.3178	1.11282	0.927246
28.5079	1.09899	0.877496
28.6979	1.10105	1.09369
28.888	1.12607	1.14838
29.078	1.18541	1.02294
29.2681	1.25137	0.909002
29.4581	1.28086	0.993259
29.6482	1.28553	1.03405
29.8382	1.27375	1.08945
30.0283	1.24034	1.06463
30.2184	1.20678	0.928116
30.4084	1.16469	0.768355
30.5985	1.0981	0.600857
30.7885	1.02485	0.722105
30.9786	0.981462	0.912954
31.1686	1.03055	1.00178
31.3587	1.16838	1.05069
31.5487	1.38632	1.14888
31.7388	1.63385	1.4112
31.9288	1.87865	1.81565
32.1189	2.09274	2.00689
32.3089	2.19397	1.74973
32.499	2.17575	1.52455
32.689	2.04505	1.29249
32.8791	1.8185	1.04933
33.0691	1.58811	0.74446
33.2592	1.40404	0.583981
33.4492	1.27095	0.729145
33.6393	1.18842	0.971217
33.8294	1.13707	1.10918
34.0194	1.10154	0.988019
34.2095	1.09312	1.02764
34.3995	1.10813	1.01541
34.5896	1.13626	0.915265
34.7796	1.17443	1.06167
34.9697	1.18796	1.16037
35.1597	1.16546	1.15926
35.3498	1.12734	1.19625
35.5398	1.05266	0.884981
35.7299	1.00032	0.681972
35.9199	0.951357	0.499857
36.11	0.918164	0.792661
36.3	0.91324	1.17413
36.4901	0.915107	1.04492
36.6801	0.918789	1.07768
36.8702	0.939843	1.49409
37.0602	0.992561	1.44276
37.2503	1.07324	1.58826
37.4403	1.14256	1.90299
37.6304	1.18455	1.92206
37.8205	1.19206	1.59059
38.0105	1.22635	1.44503
38.2006	1.21228	1.26724
38.3906	1.17767	1.18368
38.5807	1.16927	1.06902
38.7707	1.15158	1.16986
38.9608	1.1048	1.10591
39.1508	1.05106	1.03603
39.3409	1.00204	0.984685
39.5309	0.970826	0.772226
39.721	0.96416	0.541006
39.911	0.962798	0.784054
40.1011	0.965673	1.06785
40.2911	0.97776	1.11817
40.4812	0.995252	1.23874
40.6712	1.00299	1.05746
40.8613	1.00058	0.939432
41.0513	1.0027	0.958446
41.2414	0.981689	1.0937
41.4315	0.958694	1.00188
41.6215	0.967572	0.951931
41.8116	0.958197	0.898051
42.0016	0.926796	1.09658
42.1917	0.91009	1.11951
42.3817	0.916276	1.00392
42.5718	0.926125	0.94422
42.7618	0.924533	0.730666
42.9519	0.902456	0.722896
43.1419	0.886507	0.805897
43.332	0.875506	0.975647
43.522	0.876242	1.00513
43.7121	0.872636	1.06864
43.9021	0.855411	0.891031
44.0922	0.856414	1.06424
44.2822	0.853704	1.22938
44.4723	0.867586	0.998114
44.6623	0.903491	0.839522
44.8524	0.951446	0.965127
45.0424	1.01327	1.05112
45.2325	1.10726	1.02249
45.4226	1.22149	1.10895
45.6126	1.29303	1.08647
45.8027	1.31572	0.979492
45.9927	1.31764	0.899638
46.1828	1.28324	0.737852
46.3728	1.24274	0.851151
46.5629	1.20025	0.916354
46.7529	1.17696	0.996945
46.943	1.1647	1.02642
47.133	1.174	1.0493
47.3231	1.18902	1.17002
47.5131	1.22543	1.09283
47.7032	1.27849	1.08984
47.8932	1.31082	1.07861
48.0833	1.32313	0.934093
48.2733	1.36773	0.720837
48.4634	1.38919	0.953644
48.6535	1.35989	1.03619
48.8435	1.35233	1.12333
49.0336	1.35233	1.29915
49.2236	1.36892	1.23001
49.4137	1.3693	1.32649
49.6037	1.35074	1.30891
49.7938	1.35217	1.15443
49.9838	1.36202	1.09982
50.1739	1.33962	0.921581
50.3639	1.31089	0.8487
50.554	1.29505	0.911014
50.744	1.30312	1.18957
50.9341	1.34475	1.16509
51.1241	1.42806	1.25568
51.3142	1.52876	1.34425
51.5042	1.63529	1.16554
51.6943	1.6933	1.04363
51.8843	1.65919	1.07289
52.0744	1.61228	1.0414
52.2644	1.57184	1.00571
52.4545	1.51826	0.81991
52.6446	1.45622	0.748697
52.8346	1.41413	0.741013
53.0247	1.43536	0.719462
53.2147	1.47419	0.718121
53.4048	1.49187	0.663297
53.5948	1.43224	0.798592
53.7849	1.4194	0.835105
53.9749	1.43704	0.815693
54.165	1.36317	0.682816
54.355	1.29342	0.638851
54.5451	1.28673	0.482444
54.7351	1.24253	0.535806
54.9252	1.21109	0.631194
55.1152	1.22045	0.516394
55.3053	1.19188	0.868311
55.4953	1.18635	0.907667
55.6854	1.19584	0.594913
55.8754	1.17434	0.676998
56.0655	1.15889	0.642324
56.2556	1.15804	0.577798
56.4456	1.15566	0.752575
56.6357	1.13755	0.910762
56.8257	1.12431	0.763082
57.0158	1.13826	0.871373
57.2058	1.13338	0.763327
57.3959	1.114	0.686993
57.5859	1.12563	0.752575
57.776	1.15878	0.725698
57.966	1.1864	0.554382
58.1561	1.20037	0.633199
58.3461	1.21444	0.76085
58.5362	1.23485	0.917417
58.7262	1.25069	0.885147
58.9163	1.28463	0.827926
59.1063	1.34155	1.06097
59.2964	1.39011	1.25678
59.4864	1.45272	1.29267
59.6765	1.50367	1.36006
59.8666	1.58344	1.23739
60.0566	1.71862	1.353
60.2467	1.80829	1.39451
60.4367	1.87244	1.3439
60.6268	1.90498	1.23315
60.8168	1.92986	1.01937
61.0069	1.91648	0.966097
61.1969	1.84798	0.906053
61.387	1.79475	0.904792
61.577	1.71652	0.887046
61.7671	1.59793	0.883128
61.9571	1.47287	0.766641
62.1472	1.40987	0.678612
62.3372	1.40154	0.800664
62.5273	1.37883	0.797676
62.7173	1.36609	0.696909
62.9074	1.33615	0.814903
63.0974	1.315	0.797217
63.2875	1.29774	0.810327
63.4775	1.28338	0.743902
63.6676	1.26744	0.857871
63.8577	1.24155	0.685359
64.0477	1.20884	0.72443
64.2378	1.16006	0.744466
64.4278	1.10899	0.627362
64.6179	1.06663	0.510231
64.8079	1.03888	0.394302
64.998	1.01668	0.499552
65.188	0.989358	0.442922
65.3781	0.959194	0.480106
65.5681	0.965035	0.591851
65.7582	1.0145	0.491443
65.9482	1.04681	0.48166
66.1383	1.03784	0.560179
66.3283	1.01696	0.532944
66.5184	1.01649	0.533508
66.7084	1.01163	0.606595
66.8985	1.0181	0.806495
67.0885	1.02251	1.04011
67.2786	1.03802	1.34718
67.4687	1.11137	1.51647
67.6587	1.25577	1.69508
67.8488	1.41142	1.80024
68.0388	1.50077	1.52499
68.2289	1.4995	1.05878
68.4189	1.44285	0.882803
68.609	1.40157	0.913897
68.799	1.34289	0.822793
68.9891	1.30292	0.750437
69.1791	1.28118	0.882557
69.3692	1.29066	0.993943
69.5592	1.36126	0.930646
69.7493	1.48507	0.738735
69.9393	1.6417	0.717098
70.1294	1.75181	1.01405
70.3194	1.76044	0.929052
70.5095	1.7218	0.872349
70.6995	1.62239	0.915391
70.8896	1.46599	0.844649
71.0797	1.35706	0.677217
71.2697	1.41826	0.753678
71.4598	1.52085	0.97133
71.6498	1.59455	1.13345
71.8399	1.63796	1.21852
72.0299	1.68061	1.3558
72.22	1.63254	1.36088
72.41	1.57173	1.21314
72.6001	1.5223	1.14777
72.7901	1.41691	1.27625
72.9802	1.38854	1.35929
73.1702	1.42351	1.23799
73.3603	1.44422	1.12372
73.5503	1.4616	1.24345
73.7404	1.4729	1.47277
73.9304	1.44078	1.45934
74.1205	1.41513	1.30347
74.3105	1.38845	1.21267
74.5006	1.31928	0.933375
74.6906	1.2664	0.917549
74.8807	1.27337	1.01552
75.0708	1.32283	1.26249
75.2608	1.36041	1.48774
75.4509	1.45178	1.52608
75.6409	1.57243	1.94988
75.831	1.65838	2.20021
76.021	1.67008	1.8658
76.2111	1.6472	1.32973
76.4011	1.58671	0.935946
76.5912	1.50628	0.87903
76.7812	1.40192	0.830297
76.9713	1.29915	0.911439
77.1613	1.23263	0.790284
77.3514	1.20188	0.440996
77.5414	1.15348	0.364861
77.7315	1.10648	0.554142
77.9215	1.0815	0.551851
78.1116	1.08766	0.564191
78.3016	1.10787	0.632217
78.4917	1.10633	0.66161
78.6817	1.09772	0.864068
78.8718	1.10299	0.930188
79.0619	1.1312	0.880591
79.2519	1.25638	0.968773
79.442	1.59226	1.3418
79.632	2.3309	1.99447
79.8221	3.45114	2.91425
80.0121	4.75064	4.23847
80.2022	5.86683	4.99667
80.3922	6.57735	5.0929
80.5823	6.84619	4.91801
80.7723	6.31982	4.07062
80.9624	5.22616	3.3156
81.1524	4.06024	2.639
81.3425	2.91798	2.05405
81.5325	2.13962	1.76921
81.7226	1.59166	1.70096
81.9126	1.1878	1.53704
82.1027	0.983179	1.38982
82.2927	0.905082	1.281
82.4828	0.860867	1.24588
82.6729	0.808264	1.13514
82.8629	0.768271	1.0184
83.053	0.762012	1.06951
83.243	0.759013	1.08664
83.4331	0.755241	1.04869
83.6231	0.741725	1.09661
83.8132	0.755215	0.982813
84.0032	0.739692	0.617925
84.1933	0.719118	0.674468
84.3833	0.703911	0.585037
84.5734	0.70539	0.553279
84.7634	0.701372	0.643799
84.9535	0.695612	0.578894
85.1435	0.684528	0.305044
