# Supplementary material for: Annexin A7 enhances TIA1 axonal trafficking to counteract pathological aggregation in neurons
Source: EMBO J. 2025 Nov 3;44(24):7477–512. doi: 10.1038/s44318-025-00609-8 (PMC12706091; doi:10.1038/s44318-025-00609-8)
Supplement: Supplementary file 26 — Source data Fig. 4 [file 44318_2025_609_MOESM26_ESM.zip › EMBOJ-2024-119578_SourceDataForFigure4/4F/Fig.4F.xlsx]

## Sheet: ANXA7
ANXA7-mCherry Average Speed (µm/s)
Low K+	High K+
0.106433	0.017322
0.197472	0.005991
0.068868	0.108745
0.160576	0.007905
0.129033	0.041691
0.064887	0.032383
0.318025	0.012729
0.497611	0.008255
0.009675	0
0.011979	0.02573
0.150532	0.125502
0.152367	0
0.090527	0.130505
0.146931	0.007005
0.026882	0.002335
0.07969	0.011675
0.018014	0.047063
0.075945	0.062871
0.071147	0.011675
0.231607	0.103519
0.152879	0.095764
0.039059	0.157454
0.061909	0.238699
0.025164	0.056004
0.031402	0.056181
0.052753	0
0.063336	0.059266
0.005617	0.037603
0.063022	0.070531
0.043737	0.128717
0.020654	0
0.04679	0.131393
0.03366	0.084807
0.042471	0.074403
0.083814	0.050556
0.033516	0.024858
0.024405	0.009395
0.014043	0.120637
0.078086	0.003336
0.053465	0.002919
0	0.085821
0.01986	0.012708
0.046039	0.107559
0.136005	0.062553
0.059552	0.079935
0.012175	0.139814
0.035892	0.016511
0.022111	0.161964
0.135637	0.316502
0.128347	0.162471
0.034739	0.152666
0.471412	0.097434
0.068684	0.02335
0.333769	0.155972
0.063191	0.085124
0.050997	0.040501
0.056373	0.314357
0.07811	0.150461
0.423665	0.055405
0.144026	0.018097
0.414006	0.020402
0.130707	0.10388
0.067711	0.020707
0.052315	0.007005
0.081846	0.133795
0.088663	0.134825
0.392104	0.012842
0.206176	0.511151
0.037925	0.112167
0.028444	0
0.237601	0.078318
0.762287	0.320582
0.113776	0.17048
0.221952	0.229376
0.020882	0.08206
0.070254	0
0.022859	0.17356
0.018507	0.011675
0.571898	0.114985
0.151217	0.027241
0.179027	0.163865
0.476458	0.55808
0	0.129803
0.038737	0.0467
0.185124	0.012615
0.151567	0.017201
0.245699	0.023948
0.024367	0.012201
0.055533	0.011982
0.306944	0
0.339634	0.02843
0.12416	0.112546
0.069669	0.124873
0.378522	0.045419
0.106365	0.045528
0.439323	0.01861
0.23939	0.081319
0.628972	0.069489
0.36052	0.133178
0.279573	0.113672
0.244705	0.066153
0.148713	0
0.19533	0.131194
0	0.067225
0.330821	0.032506
0.473557	0.082913
0.234916	0.084129
0.265581	0.018727
0.107755	0.088311
0.681619	0.112543
0.518051	0.055625
0.359908	0.12439
0.152491	0.01836
0.073218	0.010368
0.281574	0.006294
0.597641	0.007787
0.34081	0.004122
0.539385	0.005024
0.071302	0.004537
0.021577	0.026063
0.156116	0.008732
0.211292	0.006796
0.248483	0.005774
0.333681	0.071602
0.347372	0.008949
0.131413	0.011883
0.043024	0.005679
0.015693	0.000344
0.18165	0.002649
0.138911	0.002279
0.113762	0.002498
0.173538	0.002283
0.110504	0.005521
0.165358	0.026353
0.146585
0.169841
0.079066
0.298054
0.284762
0.1511
0.115692
0.011731
0
0.059502
0.583942
0.142356
0.014376
0.476763
0.041026
0.085355
0.060277
0.121028
0.090023
0.341836
0.030364
0.035227
0.489215
0.138172
0.013817
0
0.030896
0.027383
0.044557
0.04985
0.202872
0.015673
0.052834
0.032988
0
0.042268
0
0.013817
0.075654
0.170338
0.074408
0.101354
0.065936
0.680156
0.114999
0.013817
0.01954
0.128795
0.014249
0.112568
0.319847
0.192124
0.112159
0.143722
0.017548
0.336695
0.127572
0.027459
0.102496
0.009167
0.138275
0.108309
0.018313
0.140649
0.348151
0.023982
0.065939
0.453745
0.274919
0.140763
0.353543
0.095144
0.073158
0.155151
0.082449
0.104469
0.032729
0.02565
0.025928
0.130418
0.099459
0.133885
0.194462
0.021607
0.11096
0.015649
0.143194
0.035567
0.175016
0.05745
0.016411
0.555361
0.020166
0
0.066394
0.08441
0.440972
0.017761
0.029169
0.012409
0.010027
0.063772
0.223247
0.082912
0.247684
0.04806
0.398582

## Sheet: TIA1
TIA1-mCherry Average Speed (µm/s)
Low K+	High K+
0.146573	0.01321
0.019906	0.047424
0.093087	0.01052
0.213338	0.008699
0.133774	0.01052
0.039164	0.005623
0.237315	0.011898
0.340849	0.008285
0.17593	0.060593
0.009475	0.039961
0.244802	0.071927
0.013688	0.013398
0.006923	0.028668
0.013546	0.012336
0.009266	0.040855
0.00896	0.027005
0.010945	0.016401
0.00446	0.04532
0.316097	0.045932
0.013165	0.01052
0.008689	0.023524
0.025432	0.023524
0.021135	0
0.077916	0.006256
0.026024	0.00507
0.025753	0.008031
0.032305	0.002393
0.066506	0.009599
0.090536	0.050112
0.080366	0.006105
0.115091	0
0.099809	0.007305
0.106196	0.010022
0.050098	0.010521
0.095774	0.003945
0.108932	0.021042
0.065661	0.02251
0.079563	0.024892
0.113776	0.059638
0.099461	0.026879
0.124368	0.0149
0.137148	0.061827
0.178077	0.052403
0.041697	0.003721
0.04533	0.059807
0.134832	0.094291
0.101835	0.128523
0.082363	0.102355
0.073466	0.013531
0.14195	0.118637
0.068075	0.010524
0.131476	0.011977
0.001452	0.086314
0.011664	0.017029
0.03632	0.02646
0.01308	0.010524
0.012208	0.012393
0.025397	0.030244
0.04013	0.017241
0.017041	0.03386
0.006788	0.014862
0.012166	0.033284
0.240948	0.168734
0.042245	0.010525
0.023387	0
0.07491	0.023535
0.005949	0.071587
0.011403	0.019686
0.005269	0.005263
0.018434	0.008877
0.045563	0.035937
0.035037	0.046439
0.017291	0.025795
0.033996	0.023536
0.0108	0.049986
0.059735	0.023536
0.029721	0.000929
0.049982	0.004793
0.044106	0
0.002841	0.004333
0.024941	0.006256
0.021433	0.008666
0.312147	0.008666
0.110293	0.002167
0.09311	0
0.0119	0.118014
0.171565	0.00153
0.027752	0.010804
0.010876	0.004507
0.080299	0.005428
0.041054	0.003693
0.008228	0
0.045587	0.000347
0.058917	0.004303
0.042454	0.008666
0.009809	0
0.010282	0
0.406981	0
0.724336	0.020111
0.102667	0.008093
0.150071	0.004071
0.016738	0.004143
0.118159	0.008262
0.082367	0.003506
0.107026	0.006502
0.196094	0.019268
0.131573	0.081496
0.084367	0.076789
0.137762	0.043331
0.02899	0.06933
0.109331	0.170667
0.117168	0.182198
0.029828	0.012256
0.198607	0.381415
0.349127	0.097451
0.008158	0.033791
0.022634	0.007465
0.311112	0.033996
0.006049	0.021806
0.219182	0.040674
0.281934	0.015393
0.86262	0.012183
0.096778	0.01472
0.016686	0.114522
0.275674	0.005258
0.25832	0.003164
0.01981	0.004627
0.79029
0.214254
0.221532
0.528357
0.454741
0.199545
0.227788
0.191707
0.097405
0.005879
0.307784
0.398763
0.825074
0.149856
0.067891
0.013584
0.026977
0.010059
0.040788
0.009287
0.008331
0.155266
0.048268
0.038277
0.220266
0.013625
0.015949
0.035162
0.034672
0.005497
0.002579
0.055209
0.058447
0.099844
0.063712
0.077454
0.087002
0.069788
0.081189
0.002379
0.115845
0.046711
0.167669
0.592096
0.121453
0.036756
0.056429
0.021901
0.065222
0.046508
0.030486
0.078811
0.045421
0.245008
0.023567
0.090033
0.109729
0.372181
0.329978
0.040696
0.045194
0.132801
0.022989
0.019702
0.023408
0.011151
0.017624
0.076405
0.012448
0.018831
0.023612
0.008701
0.01789
0.531638
0.056946
0.016539
0.006954
0.023581
0.416641
0.009723
0.01027
0.513634
0.024539
0.123275
0.020243
0.069847
0.015403
0.018859
0.010895
0.006603
0.665482
0.021115
0.01479
0.224181
0.412451
0.007283
0.149015
0.019197
0.12882
0.025703
0.036756
0.017868
0.009175
0.025707
0.027166
0.012562
0.004072
0.020904
0.019806
