# Supplementary material for: Annexin A7 enhances TIA1 axonal trafficking to counteract pathological aggregation in neurons
Source: EMBO J. 2025 Nov 3;44(24):7477–512. doi: 10.1038/s44318-025-00609-8 (PMC12706091; doi:10.1038/s44318-025-00609-8)
Supplement: Supplementary file 26 — Source data Fig. 4 [file 44318_2025_609_MOESM26_ESM.zip › EMBOJ-2024-119578_SourceDataForFigure4/4G‘/Fig.4G'.xlsx]

## Sheet: ANXA7
ANXA7 aggregates number / 100µm
Low K+	High K+
0	0
0.017509	0
0	0
0	0
0	0
0	0.032232
0	0.009645
0	0.009047
0	0
0	0
0	0
0	0
0	0
0	0
0	0
0	0.017449
0	0.010936
0	0.032558
0	0
0	0
0	0
0	0
0	0.011059
0	0
0	0
0	0
0	0.050935
0	0
0	0
0	0
0	0
0	0
0	0
0	0.012629
0.010569	0
0	0.032008
0	0.031459
0
0
0
0.034017
0
0
0
0
0
0
0

## Sheet: TIA1
TIA1 aggregates number / 100µm
Low K+	High K+
0.03661	0
0.070035	0.017822
0	0.017174
0	0.009403
0	0.00795
0	0.024174
0	0.028936
0	0.045234
0.028171	0.020591
0	0.025244
0	0.047174
0	0.042303
0.059317	0.026904
0.021573	0
0.010954	0.011038
0.008788	0.043623
0	0.010936
0	0.040698
0	0.012262
0	0.048495
0	0.010518
0	0.011455
0	0.033176
0	0.03662
0	0.017635
0	0.024822
0	0.061122
0	0.058303
0	0.054878
0	0.020995
0	0.012523
0.009945	0.020228
0	0.014277
0	0.037886
0.010569	0.011539
0	0.032008
0	0.052432
0
0
0.011161
0.090712
0
0
0
0
0
0
0
