# Supplementary material for: Annexin A7 enhances TIA1 axonal trafficking to counteract pathological aggregation in neurons
Source: EMBO J. 2025 Nov 3;44(24):7477–512. doi: 10.1038/s44318-025-00609-8 (PMC12706091; doi:10.1038/s44318-025-00609-8)
Supplement: Supplementary file 26 — Source data Fig. 4 [file 44318_2025_609_MOESM26_ESM.zip › EMBOJ-2024-119578_SourceDataForFigure4/4I’/Fig.4I'.xlsx]

## Sheet: Sheet1
	[Ca2+]axon (F/F0)
axon#	Before	Flux	After
1	1.00678	1.10801	0.764345
2	1.00081	1.05693	0.796579
3	1.02246	3.21673	0.962534
4	1.01525	1.13037	0.916883
5	0.981419	3.15147	1.57479
6	0.962851	9.39508	2.19093
7	0.98383	1.04631	0.958622
8	1.0049	1.36661	0.689248
9	0.999111	1.11703	0.646099
10	0.941902	1.15381	0.880075
11	0.933456	2.53113	0.878067
12	1.00454	3.83621	0.720058
13	1.01428	2.1083	0.683249
14	0.985364	1.05323	0.809837
15	0.960499	1.26765	0.84643
16	1.04134	1.21537	0.882759
17	0.893906	1.43071	0.9433
18	0.990332	1.62363	0.83787
19	1.02198	1.15526	0.682584
20	0.849991	3.29081	0.676121
21	0.989135	9.6561	1.17953
22	0.992611	1.17075	0.812783
23	0.978017	1.17002	0.899786
24	1.00292	1.20992	0.908273
25	0.937922	1.83495	0.898067
26	0.938708	2.11216	1.144
27	1.02405	6.16769	0.751225
28	0.993574	1.11899	1.04266
29	0.989708	9.41279	1.12381
30	0.947182	1.40654	1.17095
