# Supplementary material for: Annexin A7 enhances TIA1 axonal trafficking to counteract pathological aggregation in neurons
Source: EMBO J. 2025 Nov 3;44(24):7477–512. doi: 10.1038/s44318-025-00609-8 (PMC12706091; doi:10.1038/s44318-025-00609-8)
Supplement: Supplementary file 26 — Source data Fig. 4 [file 44318_2025_609_MOESM26_ESM.zip › EMBOJ-2024-119578_SourceDataForFigure4/4J'/Fig.4J'.xlsx]

## Sheet: ANXA7
	ANXA7-mCherry Heterogeneity Index
axon#	Before	Flux	After
1	1.09677	1.36704	0.792303
2	1.21053	1.74246	0.973451
3	0.755102	1.23797	1.07378
4	0.901078	1.04727	0.863194
5	0.820513	1.90991	1.17431
6	0.73612	1.19657	0.596603
7	0.982301	1.69158	0.988994
8	0.905408	0.946308	0.490854
9	0.88217	2.4009	1.39133
10	1.03527	1.67083	1.09774
11	0.875598	1.50048	0.878659
12	0.992942	1.56162	1.06757
13	1.62399	2.0544	1.15786
14	0.899107	1.42107	0.599849
15	0.764251	1.3552	0.979103
16	1.03274	1.49349	0.94898
17	1.07803	4.62809	2.88343
18	0.94785	1.48739	0.882869
19	0.635307	1.78445	0.68955
20	1.03495	1.60992	0.887097
21	1.19739	1.56131	1.05413
22	1.07016	2.14523	1.41928
23	0.674385	1.4414	1.09333
24	1.08987	1.23225	0.573364
25	0.747289	1.00202	0.690802
26	1.17278	1.72954	0.743969
27	1.36304	1.74083	0.862288
28	1.04848	1.39635	0.782987
29	1.6136	1.7702	1.05882
30	1.21365	1.59053	1.13319

## Sheet: TIA1
	TIA1-mCherry Heterogeneity Index
axon#	Before	Flux	After
1	1.21017	3.71424	0.765497
2	1.11149	2.56924	0.870726
3	1.378	2.66436	0.979493
4	1.02033	1.52191	1.25578
5	1.19024	2.31141	1.2462
6	1.21393	2.14953	1.57885
7	1.05136	1.4589	1.13141
8	1.32311	2.34555	1.55596
9	1.08929	1.64548	1.08701
10	1.03125	2.52003	2.18296
11	1.09258	1.6459	1.59517
12	1.02815	1.7444	1.24366
13	1.567	1.95767	1.32143
14	1.09926	1.28911	0.565471
15	0.997621	1.43636	0.997621
16	1.18605	1.73743	0.629107
17	0.688776	1.43409	0.512734
18	0.75474	1.40934	0.649521
19	0.834271	1.52008	0.347415
20	1.12745	1.59722	1.14672
21	0.910084	2.46487	1.98482
22	1.32164	1.47242	0.7
23	1	1.078	0.54067
24	1.77584	1.66073	0.991304
25	1.2766	1.77584	0.738205
26	1.0062	2.15657	0.959016
27	1.22551	2.23397	1.25181
28	1.0455	1.85732	1.04657
29	1.02439	1.84821	0.87931
30	1	1.65569	1.34635
