# Supplementary material for: Annexin A7 enhances TIA1 axonal trafficking to counteract pathological aggregation in neurons
Source: EMBO J. 2025 Nov 3;44(24):7477–512. doi: 10.1038/s44318-025-00609-8 (PMC12706091; doi:10.1038/s44318-025-00609-8)
Supplement: Supplementary file 27 — Source data Fig. 5 [file 44318_2025_609_MOESM27_ESM.zip]

Archive with 51 entries (41 files):
- EMBOJ-2024-119578_SourceDataForFigure5/
- EMBOJ-2024-119578_SourceDataForFigure5/.DS_Store
- EMBOJ-2024-119578_SourceDataForFigure5/5C/
- EMBOJ-2024-119578_SourceDataForFigure5/5C/0s.tif
- EMBOJ-2024-119578_SourceDataForFigure5/5C/30s.tif
- EMBOJ-2024-119578_SourceDataForFigure5/5C/60s.tif
- EMBOJ-2024-119578_SourceDataForFigure5/5C/90s.tif
- EMBOJ-2024-119578_SourceDataForFigure5/5C/Thumbs.db
- EMBOJ-2024-119578_SourceDataForFigure5/5C/time-projection.tif
- EMBOJ-2024-119578_SourceDataForFigure5/5C‘/
- EMBOJ-2024-119578_SourceDataForFigure5/5C‘/Fig.5C'.xlsx
- EMBOJ-2024-119578_SourceDataForFigure5/5D/
- EMBOJ-2024-119578_SourceDataForFigure5/5D/1_EEA1 only.tif
- EMBOJ-2024-119578_SourceDataForFigure5/5D/1_EEA1 with RNA and DAPI.tif
- EMBOJ-2024-119578_SourceDataForFigure5/5D/2_DCP1A only.tif
- EMBOJ-2024-119578_SourceDataForFigure5/5D/2_DCP1A with RNA and DAPI.tif
- EMBOJ-2024-119578_SourceDataForFigure5/5D/3_LC3 only.tif
- EMBOJ-2024-119578_SourceDataForFigure5/5D/3_LC3 with RNA and DAPI.tif
- EMBOJ-2024-119578_SourceDataForFigure5/5D/4_LAMP1 only.tif
- EMBOJ-2024-119578_SourceDataForFigure5/5D/4_LAMP1 with RNA and DAPI.tif
- EMBOJ-2024-119578_SourceDataForFigure5/5D/Thumbs.db
- EMBOJ-2024-119578_SourceDataForFigure5/5D‘/
- EMBOJ-2024-119578_SourceDataForFigure5/5D‘/Fig.5D'.xlsx
- EMBOJ-2024-119578_SourceDataForFigure5/5F/
- EMBOJ-2024-119578_SourceDataForFigure5/5F/Fig. 5F.xlsx
- EMBOJ-2024-119578_SourceDataForFigure5/5F'/
- EMBOJ-2024-119578_SourceDataForFigure5/5F'/Fig. 5F'.xlsx
- EMBOJ-2024-119578_SourceDataForFigure5/5F’‘/
- EMBOJ-2024-119578_SourceDataForFigure5/5F’‘/Fig.5F''.xlsx
- EMBOJ-2024-119578_SourceDataForFigure5/5G/
- EMBOJ-2024-119578_SourceDataForFigure5/5G/1_Hippocampal neurons_Control_GFP.tif
- EMBOJ-2024-119578_SourceDataForFigure5/5G/1_Hippocampal neurons_Control_Merge.tif
- EMBOJ-2024-119578_SourceDataForFigure5/5G/1_Hippocampal neurons_Control_Ryk mRNA smFISH.tif
- EMBOJ-2024-119578_SourceDataForFigure5/5G/2_Hippocampal neurons_shANXA7_GFP.tif
- EMBOJ-2024-119578_SourceDataForFigure5/5G/2_Hippocampal neurons_shANXA7_Merge.tif
- EMBOJ-2024-119578_SourceDataForFigure5/5G/2_Hippocampal neurons_shANXA7_Ryk mRNA smFISH.tif
- EMBOJ-2024-119578_SourceDataForFigure5/5G/3_Hippocampal neurons_shANXA7 + ANXA7-res_GFP.tif
- EMBOJ-2024-119578_SourceDataForFigure5/5G/3_Hippocampal neurons_shANXA7 + ANXA7-res_Merge.tif
- EMBOJ-2024-119578_SourceDataForFigure5/5G/3_Hippocampal neurons_shANXA7 + ANXA7-res_Ryk mRNA smFISH.tif
- EMBOJ-2024-119578_SourceDataForFigure5/5G/4_Cortical neurons_Control_GFP.tif
- EMBOJ-2024-119578_SourceDataForFigure5/5G/4_Cortical neurons_Control_Merge.tif
- EMBOJ-2024-119578_SourceDataForFigure5/5G/4_Cortical neurons_Control_Ryk mRNA smFISH.tif
- EMBOJ-2024-119578_SourceDataForFigure5/5G/5_Cortical neurons_shANXA7_GFP.tif
- EMBOJ-2024-119578_SourceDataForFigure5/5G/5_Cortical neurons_shANXA7_Merge.tif
- EMBOJ-2024-119578_SourceDataForFigure5/5G/5_Cortical neurons_shANXA7_Ryk mRNA smFISH.tif
- EMBOJ-2024-119578_SourceDataForFigure5/5G/6_Cortical neurons_shANXA7 + ANXA7-res_GFP.tif
- EMBOJ-2024-119578_SourceDataForFigure5/5G/6_Cortical neurons_shANXA7 + ANXA7-res_Merge.tif
- EMBOJ-2024-119578_SourceDataForFigure5/5G/6_Cortical neurons_shANXA7 + ANXA7-res_Ryk mRNA smFISH.tif
- EMBOJ-2024-119578_SourceDataForFigure5/5G/Thumbs.db
- EMBOJ-2024-119578_SourceDataForFigure5/5G'/
- EMBOJ-2024-119578_SourceDataForFigure5/5G'/Fig.5G'.xlsx
