# Supplementary material for: Annexin A7 enhances TIA1 axonal trafficking to counteract pathological aggregation in neurons
Source: EMBO J. 2025 Nov 3;44(24):7477–512. doi: 10.1038/s44318-025-00609-8 (PMC12706091; doi:10.1038/s44318-025-00609-8)
Supplement: Supplementary file 27 — Source data Fig. 5 [file 44318_2025_609_MOESM27_ESM.zip › EMBOJ-2024-119578_SourceDataForFigure5/5C‘/Fig.5C'.xlsx]

## Sheet: Sheet1
	axon #	Retrograde	Anterograde	Stationary
Trajectory %	1	57.1429	0	42.8571
	2	33.3333	0	66.6667
	3	48.4849	9.09091	42.4242
	4	16.6667	0	83.3333
	5	25	0	75
	6	60	20	20
	7	29.5082	13.1148	57.377
	8	37.2093	11.6279	51.1628
	9	33.3333	4.16667	62.5
	10	56.25	6.25	37.5
	11	16.129	9.67742	74.1936
	12	9.52381	9.52381	80.9524
	13	10.5263	0	89.4737
	14	64.7059	5.88235	29.4118
	15	41.4634	9.7561	48.7805
	16	52	20	28
	17	59.5745	6.38298	34.0426
	18	59.6154	19.2308	21.1538
	19	30	20	50
	20	30	13.3333	56.6667
	21	21.4286	7.14286	71.4286
	22	54.054	16.2162	29.7297
	23	72.2222	0	27.7778
	24	67.8571	7.14286	25
	25	52.1739	4.34783	43.4783
	26	33.3333	9.52381	57.1429
	27	50.9804	21.5686	27.451
	28	42.8571	0	57.1429
