# Supplementary material for: Annexin A7 enhances TIA1 axonal trafficking to counteract pathological aggregation in neurons
Source: EMBO J. 2025 Nov 3;44(24):7477–512. doi: 10.1038/s44318-025-00609-8 (PMC12706091; doi:10.1038/s44318-025-00609-8)
Supplement: Supplementary file 27 — Source data Fig. 5 [file 44318_2025_609_MOESM27_ESM.zip › EMBOJ-2024-119578_SourceDataForFigure5/5D‘/Fig.5D'.xlsx]

## Sheet: Sheet1
	EEA1	DCP1A	LC3	LAMP1
RNA colocalized with Marker %	0.9	13.8	0.7	18.6
	4	0	4.7	77.7
	3.4	7	10.5	29.1
	1.6	0.6	0	82.4
	0	0	11.8	48.8
	3.2	0	20.2	26.6
	2.7	0.1	38.5	0
	3.9	0.9	57.1	6.6
	2.7	0	30.8	74.7
	0	0.9	19.8	25.6
	5.4	1.8	0.6	55.6
	0.8	0.7	1.5	9.4
	0.4	0.7	36.9	8.8
	4	0.9	39	8.9
	1.2	1.2	7.5	20.7
	2.5	3.7	22.8	20.3
	1.8	2.7	3.2	89.7
	1.8	1.8	12.9	84.1
	5.5	0.8	29.3	76.7
	0.7	0	24.4	66.3
	0	0.3	50.8	28.2
	1.8	0	49.1	17.9
	7.2	0	5.4	13.7
	4.5	2.2	1.8	9.2
		0.7	74.9	51
		0.9	8.2	60.3
		1.2		12.8
		3.7		19.6
		2.7		35.3
		1.8		0
		0.8		12
		0		9.6
		0.3		0
		0		79.5
		0		64
		2.2		36.1
		1.4		51
		3		18.9
		0		13.7
		1.5		24.1
		0		0
		0.9
		0.1
		0
