# Supplementary material for: Annexin A7 enhances TIA1 axonal trafficking to counteract pathological aggregation in neurons
Source: EMBO J. 2025 Nov 3;44(24):7477–512. doi: 10.1038/s44318-025-00609-8 (PMC12706091; doi:10.1038/s44318-025-00609-8)
Supplement: Supplementary file 27 — Source data Fig. 5 [file 44318_2025_609_MOESM27_ESM.zip › EMBOJ-2024-119578_SourceDataForFigure5/5F/Fig. 5F.xlsx]

## Sheet: Sheet1
Gene name	log2Fold Change	-log10padj
Abhd17c	0.43481	2.01881
Acbd6	0.428141	1.44178
Acot7	0.542865	3.22897
Aff3	0.304147	1.37716
Ak6	0.642068	2.3884
Akirin1	0.581282	1.80103
Ap1m1	0.504673	1.46962
Apba2	0.447677	1.7318
Arl4d	1.18398	2.36012
Arl6	0.501795	1.32775
Arpc5	0.579028	4.6896
Arpp19	0.472671	2.47108
Atxn7l3b	0.336262	2.01881
Aup1	0.410534	1.73156
B3galnt1	0.476824	2.14533
B3galt2	0.598963	1.85889
Bcl11a	0.901053	1.4905
Blcap	0.458217	1.87799
Brd7	0.348368	1.41701
Bsg	0.401352	1.97248
Camlg	0.439461	1.32201
Car7	2.09723	2.38847
Carm1	0.527071	3.7639
Ccdc92	0.744963	4.55294
Cd24	0.536346	1.42578
Cdkn2d	0.474585	2.01881
Cetn3	0.484405	1.83461
Cfdp1	0.381195	1.71981
Chic2	0.746526	2.08942
Clns1a	0.627913	1.30721
Cnep1r1	0.457827	1.35978
Cnot4	0.423709	1.7318
Cnot9	0.549665	1.65679
Coro1a	0.481509	1.87799
Cryzl1	0.464196	2.6692
Ctps1	0.442977	1.32249
Dctn5	0.45223	3.21675
Ddx41	1.00053	1.80416
Denr	0.561192	2.27811
Dkk4	0.423667	1.30338
Dohh	0.519318	2.05232
Drg2	0.517401	1.46077
Dtd1	0.495951	2.47108
Dtnbp1	0.419137	1.52163
Dusp5	1.58933	1.98462
Dynll1	0.467307	3.93433
Eef1e1	0.69193	2.15224
Eif5a	0.358558	1.33363
Emc10	0.315574	1.56195
Eny2	0.66093	3.72796
Erh	0.56351	2.2813
Esd	0.396383	1.84656
Fabp5	0.428338	2.14262
Fam104b	0.521293	1.72663
Fam117b	0.488213	1.30507
Fam222b	0.613733	3.54124
Fam76a	0.450052	1.33646
Far2	0.610639	1.98462
Fbll1	0.567071	2.29303
Fbxl14	0.489567	1.44178
Flad1	0.421587	2.03226
Foxg1	0.811596	1.37411
Frs3	0.633145	1.80627
Gdpd1	0.442885	1.37716
Grb2	0.318146	1.5794
Gtf2h1	0.411516	1.34873
Hikeshi	0.470296	1.75295
Hilpda	0.812442	1.3917
Ier5l	0.789964	1.62583
Ift20	0.491105	1.6175
Itpa	0.637171	1.37971
Jakmip1	0.421487	1.6549
Kctd13	0.48313	1.87599
Khdrbs3	0.769776	1.5623
Klhl25	0.687077	6.63175
Kmt5a	0.44349	2.38399
Knop1	0.418283	1.9745
Lmo1	0.536205	1.79548
LOC100363502	0.31542	1.56195
LOC102551813	0.513052	1.95931
LOC120093538	0.598006	2.54326
LOC120094691	0.327663	1.36279
LOC120103587	1.12056	1.60526
LOC367191	0.700962	1.34724
LOC683674	0.614895	1.48115
Lsm1	0.698099	3.06323
Ly6e	0.7199	2.16104
Lysmd2	0.509675	1.80268
Macroh2a2	0.80018	3.31154
Mapk6	0.490723	1.86248
Mapre1	0.552011	1.59179
Med10	0.594968	1.62297
Med19	0.605775	1.5013
Meis3	0.627581	2.70984
Mff	0.272283	1.55841
Mllt11	0.37693	2.75438
Mmgt1	0.690963	1.75755
Mon1a	0.571107	1.40858
Mpzl1	0.400649	1.82074
Mrpl16	0.643547	1.60204
Mrpl35	0.566209	1.53497
Mrpl37	0.350058	1.62153
Mrps10	0.691061	1.77131
Mrps6	0.504865	1.39768
Mtch2	0.327682	1.52163
Mycn	0.428065	2.32512
Mydgf	0.583171	1.41093
Ndufaf4	0.493844	1.54988
Neurod2	0.832976	1.68241
Neurod6	0.731396	5.25849
Noct	0.457769	1.84656
Nop56	0.324848	1.3275
Npm3	0.734688	2.36147
Nrep	0.429756	1.55902
Nsmce2	0.436145	1.3334
Ntmt1	0.465983	2.25314
Nts	1.84118	1.90002
Nutf2	0.672967	4.5354
Pabpc1l2a	0.410623	1.5374
Paip2	0.565903	1.77131
Pak1	0.402632	1.67508
Pak5	0.697226	1.85889
Pbx2	0.539875	1.47106
Pdap1	0.443034	1.3917
Pgam5	0.59371	1.65937
Pheta1	0.556752	1.4905
Phospho2	0.569524	1.9745
Plekha3	0.752689	3.0083
Plgrkt	1.01342	2.23831
Plk2	0.330295	1.54988
Pno1	0.608257	1.54988
Polr2g	0.51915	1.62796
Polr3k	0.365081	1.59523
Ppp1r3d	0.874834	3.02779
Ppp2r2d	0.434215	1.54988
Ppp6c	0.444583	1.61623
Pramef8	0.738756	4.14521
Prcc	0.578491	2.51189
Prkag2	0.422257	2.38847
Prkar2a	0.457722	1.45927
Psmd7	0.401795	1.32283
Psme3	0.415265	1.38099
Ptp4a1	0.396261	3.00216
Ptp4a3	0.613124	3.28991
Pxk	0.436016	1.7202
Qdpr	0.443496	2.0509
Rab12	0.376881	1.6004
Ramac	0.658279	3.48056
Rap1b	0.338328	1.32283
Rap2c	0.52154	4.24334
RGD1560065	0.522629	1.6175
RGD1566386	0.638392	2.51189
Rheb	0.500121	1.84885
Rnf2	0.5376	3.0433
Rnf208	0.703226	3.30252
Rnf7	0.477183	1.79332
Rpp14	0.444066	1.36001
Rprml	0.599998	1.49907
Rundc3b	0.482395	1.54988
Runx1t1	1.08182	3.7639
Ryk	0.680299	1.41701
Scamp3	0.469726	1.95639
Sdhaf1	0.44407	1.32283
Sema7a	0.458541	1.37716
Sephs2	0.357593	1.51359
Sgsm3	0.352778	1.31473
Siah1	0.371267	1.32651
Siah2	0.751584	2.3884
Skp1	0.331557	3.04418
Slain1	0.568013	1.58307
Slc25a39	0.628059	3.39144
Slc35a1	0.542826	1.9783
Slc35b1	0.380225	1.77131
Slc39a5	0.580227	3.3424
Snu13	0.602999	1.34227
Snx16	0.554588	3.16602
Sptssa	0.679424	1.61623
Srp14	0.386132	1.42578
Ssbp3	0.49335	1.87211
Ssr3	0.379259	1.36872
St3gal1	0.634347	2.94214
Stambpl1	0.553568	1.83299
Stard3nl	0.358591	1.42605
Stx7	0.463692	1.54988
Sumo1	0.449472	1.79574
Sumo2	0.63269	1.45927
Swi5	0.443178	3.07814
Taf12	0.712145	1.50032
Taf9	0.543908	1.32665
Tbpl1	0.529469	1.87799
Them6	0.873659	1.59523
Timm9	0.460992	1.68421
Tmcc1	0.482868	3.18952
Tmco1	0.6788	2.25314
Tmed2	0.603499	1.32337
Tmeff1	0.652585	3.86275
Tmem163	0.852226	2.01881
Tmem167a	0.524608	1.40596
Tmem70	0.45015	2.07694
Tmem74	0.53345	1.42059
Tomm20	0.365133	2.47108
Tomm34	0.828681	4.42316
Tomm5	0.434531	1.65767
Tor1a	0.498819	2.32512
Tox	1.02376	1.58043
Trappc14	0.583077	1.68421
Triap1	0.438311	1.5794
Tshz3	0.698166	2.14262
Tubb3	0.512517	2.54326
Tubb4a	0.527824	1.83733
Ubald1	0.579503	1.52196
Ube2b	0.477851	1.5794
Ube2d1	0.619259	1.61058
Ube2j2	0.656114	1.31473
Ube2v2	0.377909	1.32844
Uchl1	0.393834	1.99407
Ufm1	0.438567	1.61855
Ulk1	0.57891	1.96172
Usf1	0.550561	1.84885
Vapa	0.392689	1.54269
Vma21	0.507322	1.45927
Vps37d	0.563496	2.25973
Vps72	0.707622	2.47108
Ybx3	0.822858	2.6724
Zbed4	0.554259	2.98401
Zc3h15	0.419191	1.89487
Zc4h2	0.570246	1.75295
Zcchc3	0.730456	2.098
Zcrb1	0.458268	1.33646
Zfp362	0.650706	1.53287
Zfp870	0.594527	1.32878
MSTRG.10220.2	1.16227	1.67529
Abca1	-1.47167	3.28991
Abcg1	-1.05602	1.46076
Acadl	-1.01396	3.10116
Acap2	-0.62445	1.4666
Actr2	-0.333443	1.52163
Adam17	-0.634837	1.52163
Adamts17	-1.18507	1.36872
Adamtsl1	-1.1708	1.83299
Adcy6	-0.447765	1.52618
Afdn	-0.344154	1.83027
Aga	-0.677254	1.45273
Agl	-0.651797	1.36279
Agrn	-0.555486	1.33646
Akap9	-0.597692	2.04558
Als2cl	-0.86784	1.53983
Amot	-0.570093	1.84656
Amotl1	-0.588456	1.84885
Ankrd11	-0.361997	1.58378
Arap1	-0.793303	1.74721
Arfgef1	-0.32662	1.48254
Arfgef2	-0.38222	1.85889
Arfgef3	-1.2592	1.77029
Arhgap21	-0.596884	1.7318
Arhgef40	-0.599267	1.52163
Arid5b	-0.401844	1.47966
Armcx4	-0.495947	2.01881
Arnt2	-0.479106	1.70816
Ash1l	-0.543053	1.54222
Aspm	-1.27678	1.49797
Asxl2	-0.67791	1.37716
Atp11a	-0.430099	1.42578
Atrx	-0.423015	1.59179
B2m	-0.923132	1.59523
Bbs1	-0.467712	1.47106
Bcas1	-2.46708	2.54326
Bend4	-0.474806	1.62953
Birc6	-0.514009	2.28667
Bptf	-0.380756	2.14262
Camk2d	-0.682045	1.4905
Ccdc88c	-0.687509	2.36331
Ccnd1	-1.1728	1.54988
Cd63	-0.490904	1.8537
Cdh6	-0.762802	1.76116
Celsr1	-1.35671	2.53266
Chd4	-0.332073	1.92144
Chpf2	-0.427344	1.7227
Cltc	-0.543809	4.48098
Cobll1	-1.12982	2.81962
Col19a1	-1.45976	1.83733
Coro7	-0.591785	1.98169
Cpne1	-1.97334	1.56917
Cpt1c	-0.447044	1.46076
Creb5	-0.935491	2.02228
Ctbp2	-0.385993	1.30338
Cux2	-0.586629	3.0433
Cyp4f17	-0.926363	2.29303
Cyp4f5	-1.06164	1.7119
Daam2	-0.754593	1.43786
Dcp2	-1.04604	1.88399
Dennd2a	-0.622865	2.25314
Dennd4c	-0.691387	2.01881
Dmxl2	-0.657153	5.0158
Dnajc13	-0.421089	1.3969
Dock1	-1.21223	2.01881
Dync1h1	-0.660221	1.44542
Edem3	-0.406521	1.54593
Egfr	-1.41305	2.14262
Epb41l2	-0.641205	1.59523
Epg5	-0.662734	1.95528
Ephb3	-0.835678	1.98565
Epm2aip1	-0.633246	4.67611
Erap1	-0.713296	1.7318
Erbin	-0.601062	2.5199
Fam120a	-0.420974	1.3801
Fam189a2	-0.677299	1.52163
Fam210b	-0.927927	1.41174
Fat4	-0.577629	2.11886
Fzd8	-0.530901	1.91577
Gab1	-0.543358	1.32296
Gapvd1	-0.306349	1.7227
Gpnmb	-1.92123	5.09754
Gprasp1	-0.598806	2.67976
Grin2d	-1.01642	2.74163
Gtf3c1	-0.591428	1.31409
Hcfc1	-0.340414	1.40858
Heatr5b	-0.466805	1.49327
Hectd1	-0.490604	3.91558
Hectd4	-0.734523	1.35914
Heg1	-0.520251	1.36279
Herc1	-0.43204	1.41174
Herc2	-0.815999	1.54988
Hip1	-0.368121	1.77131
Hsd17b4	-0.390836	1.57017
Htt	-0.542236	2.75438
Idh2	-0.516169	1.32775
Igf1r	-0.361964	1.3074
Il16	-1.68876	1.49327
Il1rap	-0.75961	2.25017
Inppl1	-0.506731	1.54988
Irs2	-0.338949	1.62796
Itga6	-0.728851	5.47656
Itgav	-0.790765	6.74674
Kcnc2	-1.04276	2.29742
Kif24	-0.943646	1.45927
Kif3a	-0.394171	1.5374
Klhl13	-0.41873	1.56671
Kmt2d	-0.465885	1.85889
Lca5	-0.605422	1.43226
Lgi2	-0.777691	1.71981
Lhfpl2	-1.05483	4.28884
Limd1	-1.09367	1.33122
Lipa	-0.555762	1.59523
LOC100361083	-1.15602	2.2426
LOC100362027	-0.532752	2.83324
LOC100910996	-0.482516	1.52163
LOC103691165	-1.16736	1.97057
LOC108351097	-1.61328	2.62804
LOC108352829	-1.60925	2.54326
LOC310926	-1.47624	2.10337
LOC679894	-0.511669	1.30819
LOC680227	-1.4607	1.36279
Lrba	-0.684976	2.27811
Lrp1	-0.741619	1.52163
Lrrc25	-1.43505	2.81962
Ltbp4	-0.791972	1.46431
Magt1	-0.879898	2.25697
Maml2	-0.65083	1.71069
Man2b1	-0.726124	1.54593
Manba	-1.08598	3.15273
Map1b	-0.541264	2.38847
Map3k20	-0.651044	2.5199
Mfsd10	-0.893401	1.64419
Mib1	-0.844642	2.3884
Minar1	-1.35547	1.50067
Mmp16	-0.647713	2.6692
Mon2	-0.44978	1.74503
Mpdz	-0.647912	3.28991
Mpeg1	-4.14727	2.14262
Mpp5	-0.612174	1.54988
Mroh1	-0.650305	3.26377
Mthfd1	-0.501869	2.27811
Mx2	-0.982243	1.98169
Mycbp2	-0.474588	2.05232
Myo10	-0.591079	3.21675
Myo9a	-0.536869	1.63299
Ndnf	-1.64781	6.74674
Nek7	-0.605482	2.36147
Nexmif	-0.606159	2.74163
Nf1	-0.43975	1.75755
Nnt	-0.556906	2.3884
Notch1	-1.02602	1.68421
Notch2	-0.852901	2.20476
Npas3	-0.701835	1.40858
Npc1	-0.701016	1.36026
Nrxn3	-0.933809	1.46738
Nsd1	-0.540991	5.0158
Parp14	-1.04572	1.56356
Parvb	-1.15535	1.54164
Pcdhga5	-1.29691	2.25314
Pcdhga9	-1.1303	2.40455
Pcdhgb7	-0.61253	1.67853
Pclo	-0.880419	1.84656
Pgap1	-0.852479	2.65427
Pkd1	-0.523664	2.41171
Plcxd3	-1.25746	1.36531
Plekhh2	-0.753606	1.80706
Pltp	-0.989446	1.5374
Ppfia1	-0.414249	1.67508
Prkdc	-0.606313	1.7227
Prp2l1	-0.815335	1.69511
Prr5l	-1.70929	2.38399
Ptprn	-0.738263	1.47106
Pygm	-1.71142	1.99545
Rab27b	-0.819179	1.46076
Rab3gap2	-0.431164	1.73064
Ralgapa2	-1.13691	2.14533
Ralgapb	-0.304612	1.55937
Ranbp2	-0.473035	1.97898
Rasa2	-0.488531	1.30721
Rcn1	-0.412008	1.55162
Reln	-1.5971	1.60208
RGD1561149	-0.567179	1.36001
RGD1565616	-0.461097	2.2426
Rgs12	-0.695387	4.16216
Rmi2	-1.7176	1.48638
Rora	-0.655705	1.3334
Rrbp1	-0.422368	1.32295
Rreb1	-0.910056	1.48115
Sacs	-0.590094	2.3884
Sardh	-0.777081	1.40938
Sash1	-0.683465	1.46783
Scrib	-0.344774	1.49034
Sema3a	-0.556855	1.90827
Sema6a	-0.319866	1.40858
Septin2	-0.379859	1.34139
Sfrp1	-0.839273	1.50252
Sgcd	-0.761818	1.35978
Sgo2	-2.06107	1.75295
Slc2a13	-0.640009	1.39814
Slc32a1	-0.66372	1.36279
Slc4a2	-0.524528	1.55841
Slc7a1	-0.724106	1.54988
Slc7a11	-2.55939	1.46738
Slc7a14	-1.71435	1.41174
Slc7a3	-1.05454	8.82447
Slc7a5	-0.423966	2.25314
Sox2	-0.5562	1.33646
Sox21	-1.2	1.57841
Spata13	-0.835305	1.95931
Srrm2	-0.582512	1.70781
Stard9	-0.813854	2.07694
Taok1	-0.336408	1.91337
Tapbpl	-0.97081	1.42059
Tcf7l2	-0.797381	1.53497
Tecpr1	-0.456038	1.45927
Tjp1	-0.620351	2.27811
Tk1	-1.18747	1.47106
Tmx3	-0.564632	1.37411
Tnpo1	-0.504053	2.01881
Trim56	-0.802307	1.84656
Trrap	-0.602327	1.49327
Ubr1	-0.477117	1.3275
Ubr4	-0.451437	1.7172
Uggt1	-0.37406	2.11159
Usp24	-0.462188	1.75288
Usp34	-0.480001	1.75755
Usp54	-1.05543	1.44532
Usp9x	-0.676487	3.72796
Vars2	-0.743855	2.32512
Vcpip1	-0.488408	1.70781
Vps13d	-0.810372	6.06311
Wdr81	-0.411029	1.52163
Wnk1	-0.51928	1.97372
Xkr4	-0.759484	1.52618
Xpot	-0.464173	3.1126
Xylb	-0.67348	1.31409
Xylt2	-0.457665	1.49034
Zbtb20	-1.08063	2.20743
Zbtb37	-0.479554	1.7318
Zbtb41	-0.883923	1.72787
Zeb1	-0.621375	1.82104
Zfc3h1	-0.683354	1.32337
Zfp219	-0.664829	1.85889
Zmat3	-0.399311	2.07116
MSTRG.19850.3	-0.854452	1.53331
MSTRG.4370.10	-1.41823	6.68797
A2m	-0.312214	0.0949556
Aaas	0.328129	0.83974
Aacs	0.0162869	0.0098456
Aadat	-0.741003	0.190101
Aagab	0.0732477	0.08068
Aak1	-0.272649	0.470862
Aamp	0.217288	0.328611
Aar2	0.113343	0.155631
Aard	0.0584131	0.0139355
Aars1	0.00270123	0.00248919
Aars2	-0.485153	0.601016
Aarsd1	0.315892	0.548717
Aasdh	0.0411639	0.0276094
Aasdhppt	0.22331	0.237328
Aass	0.0700926	0.0120925
Aatf	0.436979	0.343967
Aatk	-0.465471	0.277954
Abat	-0.901686	0.739573
Abca12	-0.287059	0.052318
Abca2	-0.593623	0.456961
Abca3	-0.464504	0.300429
Abca5	-0.66955	0.532719
Abca7	-0.438159	0.352834
Abca8	-0.838531	0.467185
Abca8a	-0.929299	0.499429
Abca9	-0.627389	0.219518
Abcb10	-0.356776	0.221397
Abcb1a	-0.376272	0.0885101
Abcb1b	-0.324074	0.0809357
Abcb4	-0.998387	0.354855
Abcb6	-0.211701	0.169334
Abcb7	-0.819004	0.995492
Abcb8	-0.577507	0.507827
Abcb9	-0.290624	0.10646
Abcc1	-0.384539	0.526525
Abcc10	-0.27865	0.276846
Abcc2	-0.31071	0.119536
Abcc3	-0.287532	0.0602744
Abcc4	-1.31447	0.830179
Abcc5	-0.6507	0.662066
Abcc8	-0.608069	0.411486
Abcc9	-0.701953	0.295425
Abcd1	-0.247749	0.291582
Abcd2	-0.798473	1.04825
Abcd3	-0.487962	0.539054
Abcd4	-0.429811	0.494192
Abce1	0.337439	0.795825
Abcf1	-0.000238059	0.000297951
Abcf2	0.262845	1.08415
Abcf3	-0.0125597	0.0133869
Abcg2	0.0829563	0.0153688
Abcg3l1	-0.923762	0.92784
Abcg3l2	-0.432613	0.159295
Abcg3l3	-0.988125	0.21877
Abcg3l4	-0.634917	0.451541
Abcg4	-0.152448	0.0649587
Abhd1	-1.10641	0.479742
Abhd10	0.169808	0.234602
Abhd11	-0.316575	0.385565
Abhd12	0.0632454	0.0337478
Abhd13	0.0864067	0.0693478
Abhd14a	-0.427126	0.290066
Abhd14b	-0.667509	0.728379
Abhd16a	-0.259718	0.286823
Abhd17a	-0.279032	0.149142
Abhd17b	0.347981	1.16996
Abhd18	-0.381262	0.327134
Abhd2	-0.567334	0.48148
Abhd3	-0.747908	0.208718
Abhd4	-0.630841	0.638914
Abhd5	0.226903	0.253073
Abhd6	-0.0129367	0.00462317
Abhd8	-0.206974	0.0887815
Abi1	0.091843	0.157983
Abi2	-0.283296	0.262466
Abi3bp	0.0861952	0.0178205
Abitram	-0.1198	0.0495252
Abl1	-0.052833	0.0501036
Abl2	-0.229228	0.292343
Ablim1	-0.0802211	0.0416191
Ablim2	0.235209	0.315627
Ablim3	-0.0298476	0.0105958
Abo	-0.566807	0.309986
Abr	-0.0770891	0.051714
Abracl	0.596407	0.314891
Abraxas1	-0.470687	0.277024
Abraxas2	0.358388	0.483891
Abt1	0.467393	0.557483
Abtb1	-0.23162	0.157983
Abtb2	-0.673925	0.526017
Acaa1a	-0.24616	0.196117
Acaa1b	-0.253911	0.105727
Acaa2	-0.205277	0.0800564
Acaca	-0.580555	0.489165
Acad10	-0.634377	0.330841
Acad11	-0.48027	0.306174
Acad8	-0.186182	0.356345
Acad9	-0.143857	0.20807
Acadm	-0.60088	1.04836
Acads	-0.219721	0.0840409
Acadsb	-0.550725	0.678951
Acadvl	-0.445381	0.700575
Acan	0.0856476	0.0317063
Acap3	0.0839645	0.091031
Acat1	-0.254611	0.546629
Acat2	0.0991614	0.120949
Acat2l1	0.00991041	0.00649529
Acbd3	-0.0203202	0.0133625
Acbd4	-0.391734	0.148388
Acbd5	-0.161125	0.231849
Accs	-0.393049	0.180346
Acd	-0.484009	1.1047
Ace	-0.558548	0.401359
Acer2	-0.00238042	0.000706266
Acer3	-0.0141998	0.00912843
Ache	-0.667645	0.415103
Acin1	0.0658463	0.0458923
Ackr1	-0.195728	0.0709491
Ackr3	1.01901	0.252318
Acly	-0.351118	1.01109
Aco1	-0.101905	0.0995125
Aco2	-0.459747	0.350426
Acot1	-0.362496	0.120809
Acot11	-0.817624	0.318367
Acot13	0.384405	0.291582
Acot2	-0.270107	0.234052
Acot3	0.128292	0.0711377
Acot4	0.0548784	0.0149741
Acot8	-0.197345	0.11319
Acot9	0.0459191	0.0411919
Acox1	-0.329802	0.894644
Acox3	-0.284233	0.537306
Acp1	-0.147651	0.158547
Acp2	-0.213111	0.217415
Acp6	0.617099	0.935528
Acrbp	0.0971005	0.0177778
Acsbg1	-1.01937	0.339137
Acsf2	-1.39325	0.85061
Acsf3	-0.144885	0.12699
Acsl1	-0.345224	0.327447
Acsl3	-0.466109	0.401359
Acsl4	-0.317877	0.238657
Acsl5	0.0123472	0.0100876
Acsl6	-0.618191	0.229577
Acsm3	-0.376369	0.13944
Acss1	-1.77665	0.865056
Acss2	-0.422794	0.339014
Acss3	0.0135593	0.0046413
Acta1	-0.412412	0.171608
Acta2	0.80652	0.0804762
Actb	0.636122	0.630606
Actg1	0.471086	0.599719
Actg2	1.04965	0.158611
Actl6a	0.137215	0.0559159
Actl6b	0.0910411	0.115864
Actn1	0.349827	0.105861
Actn2	-0.102525	0.0609308
Actn4	0.263988	0.103579
Actr10	0.0394849	0.0453936
Actr1a	0.286337	0.608506
Actr1b	0.114993	0.0909324
Actr3	0.297798	0.29272
Actr3b	0.037003	0.0323626
Actr5	0.426549	0.342009
Actr6	0.257823	0.363351
Actr8	0.0838051	0.105006
Acvr1	-0.0792803	0.0626945
Acvr1b	-0.036551	0.0135967
Acvr1c	-0.36374	0.0999333
Acvr2a	-0.0568482	0.0440335
Acvr2b	-0.690257	0.570904
Acvrl1	0.336239	0.0442852
Acy1	-0.174416	0.111746
Acy3	-1.25586	0.808629
Acyp1	0.42774	0.55758
Acyp2	0.227613	0.170734
Adal	-0.0671342	0.0350745
Adam10	-0.538649	0.633599
Adam11	-0.21094	0.0921342
Adam12	-0.47763	0.393945
Adam15	-0.646678	0.889084
Adam19	0.26646	0.0577504
Adam1a	-0.0521718	0.0429114
Adam22	-0.362619	0.190029
Adam23	-0.5091	0.25641
Adam4l1	0.0541181	0.0127147
Adam8	-0.93565	0.716892
Adam9	-0.329376	0.983282
Adamts1	0.136717	0.0299193
Adamts10	0.124785	0.0286527
Adamts12	-0.0997351	0.0165755
Adamts14	-0.148882	0.0210857
Adamts15	-0.537438	0.213324
Adamts18	0.324753	0.165552
Adamts19	-0.663241	0.321105
Adamts2	-0.0549665	0.0179448
Adamts20	0.377331	0.122603
Adamts3	-0.192881	0.0717352
Adamts4	0.0742138	0.0100619
Adamts5	-0.202253	0.0413668
Adamts6	-0.194727	0.0296292
Adamts7	0.200058	0.045949
Adamts8	-0.394374	0.171213
Adamts9	-0.210222	0.0824552
Adamtsl2	-0.311361	0.112341
Adamtsl3	0.176156	0.0664207
Adamtsl4	0.356079	0.101397
Adamtsl5	-0.596075	0.526525
Adap1	0.0869542	0.0381982
Adar	-0.138507	0.237958
Adarb1	-0.447838	0.243388
Adarb2	-0.644471	0.281868
Adat1	0.294522	0.138839
Adat2	0.245467	0.176395
Adat3	-0.104528	0.0353353
Adck1	0.437282	0.803248
Adck2	-0.204409	0.25243
Adck5	-0.0684373	0.0511056
Adcy1	-1.38033	0.532719
Adcy2	-0.361263	0.102232
Adcy3	-0.0856026	0.0574861
Adcy4	0.358441	0.0410811
Adcy5	-0.64271	0.325088
Adcy8	-0.0392769	0.0129444
Adcy9	-0.385841	0.294275
Adcyap1	0.330976	0.34208
Adcyap1r1	-0.639515	0.362263
Add1	-0.203869	0.456984
Add2	-0.270156	0.45539
Add3	-0.801659	0.548883
Adgra1	0.123502	0.0856366
Adgra2	0.547977	0.0646133
Adgra3	-0.573014	0.809456
Adgrb1	-0.550532	0.36458
Adgrb2	-0.523071	0.332822
Adgrb3	-0.409601	0.233365
Adgre5	-1.16662	0.496174
Adgrf5	-0.174106	0.0319301
Adgrg1	-0.715566	1.07081
Adgrg6	-0.971901	1.21542
Adgrl1	-0.640707	0.385558
Adgrl2	-0.367073	0.795825
Adgrl3	-0.260628	0.227237
Adgrv1	-1.02762	0.906629
Adh5	0.307602	0.304395
Adhfe1	-1.30746	0.572852
Adi1	-0.233835	0.127067
Adipor1	0.218912	0.195682
Adipor2	-0.0301904	0.0205679
Adk	0.15413	0.148848
Adm	0.169576	0.0277565
Adnp	-0.0481226	0.0762329
Adnp2	0.104505	0.0927653
Ado	0.1139	0.0631792
Adora1	-0.589922	0.217304
Adora2a	0.186853	0.0228594
Adora2b	-0.267988	0.0731806
Adpgk	-0.326362	0.362164
Adprh	0.134756	0.157607
Adprm	0.416562	0.750289
Adprs	0.239234	0.231849
Adra1a	-1.0518	0.287156
Adra1b	-1.18588	0.991691
Adra2a	-0.376889	0.281403
Adra2c	-0.327601	0.164969
Adrb1	-0.0630904	0.0176329
Adrm1	0.432022	1.16903
Adsl	0.18913	0.309406
Adss	0.153944	0.102232
Aebp1	0.633704	0.0769786
Aebp2	-0.0333108	0.0190094
Aen	0.262539	0.146761
Afap1	-0.00489189	0.00421733
Afap1l2	0.258894	0.0657704
Aff1	0.107489	0.0429114
Aff2	-0.0221519	0.016866
Aff4	-0.148164	0.232789
Afg1l	-0.00768142	0.00389718
Afg3l1	-0.336569	0.449029
Afg3l2	-0.237369	0.220744
Afmid	-0.791246	0.404885
Aftph	0.00139592	0.00198673
Agap1	-0.618573	0.550041
Agap2	-0.782697	0.40969
Agap3	0.134074	0.153475
Agbl3	0.0834757	0.0366064
Agbl5	-0.0842489	0.0441754
Agfg1	0.039065	0.0332532
Agfg2	-0.530063	0.554033
Aggf1	0.271128	0.539054
Agk	0.102908	0.088547
Ago1	0.0538757	0.0316128
Ago2	-0.131013	0.112654
Ago3	-0.699252	0.765344
Ago4	0.217595	0.190101
Agpat1	0.0189182	0.00776793
Agpat3	-0.501407	0.251987
Agpat4	-0.271897	0.144501
Agpat5	0.0725522	0.0673377
Agps	-0.506276	0.846857
Agt	-0.783168	0.146185
Agtpbp1	-0.172654	0.151376
Agtr1a	-0.0806213	0.0199883
Agtrap	-0.641067	0.539968
Ahctf1	-0.347682	0.437634
Ahcy	0.402995	0.648923
Ahcyl1	-0.331904	0.791138
Ahcyl2	-0.19547	0.190106
Ahdc1	-0.0144829	0.0139355
Ahi1	-0.217657	0.427838
Ahnak	0.783489	0.0873114
Ahnak2	-0.00159636	0.00056401
Ahr	0.184932	0.0713345
Ahrr	-0.42276	0.0512857
Ahsa1	0.266221	0.360519
Ahsa2	-0.00746117	0.00459671
Aida	0.461672	1.04505
Aif1l	0.401883	0.136331
Aifm1	-0.168531	0.218312
Aifm2	-0.534545	0.491516
Aifm3	-0.606666	0.200207
Aig1	0.339799	0.193877
Aim2	-0.0824562	0.0265709
Aimp1	0.366137	0.636078
Aimp2	0.385915	0.396876
Aip	0.151811	0.261127
Ajap1	-0.123454	0.0414548
Ajm1	-0.478839	0.172132
Ajuba	0.571675	0.0832611
Ak1	0.362843	0.560467
Ak2	0.0827242	0.0296292
Ak3	-0.128669	0.0742053
Ak4	-0.0872693	0.0603859
Ak5	-0.399952	0.205396
Ak8	-0.515092	0.13855
Akap1	-0.425141	0.487707
Akap10	-0.211748	0.327467
Akap11	-0.798035	0.601868
Akap12	-0.330166	0.18707
Akap13	-0.605148	0.537306
Akap17a	0.182416	0.105625
Akap17b	-0.212782	0.224119
Akap2	-0.0643962	0.0473206
Akap5	-0.464967	0.281737
Akap6	-0.998363	0.507539
Akap7	0.149183	0.231981
Akap8	-0.0290204	0.0140535
Akap8l	-0.222505	0.22931
Akip1	-0.162995	0.101031
Akirin2	0.356908	0.475775
Akna	-0.719321	0.774932
Akr1a1	0.277691	0.621824
Akr1b1	0.379183	0.433702
Akr1b10	-0.659633	0.338475
Akr1b8	0.618118	0.103579
Akr1c19	-0.458451	0.14006
Akr1e2	0.0958854	0.0542985
Akr7a2	-0.0995065	0.0915074
Akt1	-0.00532693	0.00294196
Akt1s1	0.230334	0.299982
Akt2	-0.346862	0.285168
Akt3	-0.189334	0.10453
Aktip	0.158878	0.246654
Alad	0.23646	0.145592
Alas1	-0.0606605	0.0469597
Alcam	-0.0719399	0.0491961
Aldh16a1	-0.415907	0.619674
Aldh18a1	-0.0771463	0.094983
Aldh1a1	0.261212	0.0742053
Aldh1a3	-0.699696	0.159295
Aldh1b1	0.363428	0.140581
Aldh1l1	-0.872358	0.651286
Aldh1l2	-0.146772	0.0323626
Aldh2	-0.447443	0.509693
Aldh3a2	-0.27209	0.53195
Aldh4a1	-0.701024	0.898235
Aldh5a1	-1.1042	0.625577
Aldh6a1	-0.82629	0.969876
Aldh7a1	-0.346822	0.665511
Aldh9a1	-0.0791383	0.0585764
Aldoa	0.0739323	0.0712302
Aldoc	-0.398755	0.116849
Alg1	0.125258	0.112341
Alg10	-0.727253	0.924904
Alg11	-0.0192432	0.00920803
Alg12	-0.198622	0.205529
Alg13	0.125574	0.110039
Alg14	0.291715	0.425832
Alg2	0.00220745	0.0010961
Alg3	0.165391	0.103193
Alg5	0.0664753	0.0720114
Alg6	-0.37231	0.339014
Alg8	-0.491405	0.437511
Alg9	-0.0419619	0.0350745
Alk	-0.957388	0.556415
Alkbh1	0.192316	0.22397
Alkbh2	0.720428	0.552362
Alkbh3	0.18663	0.158642
Alkbh4	0.719636	0.700575
Alkbh5	0.424351	0.420951
Alkbh6	-0.365452	0.420669
Alkbh7	-0.279058	0.213324
Alkbh8	-0.545059	0.762727
Alms1	-0.526797	1.04924
Alox5	-1.08824	1.08421
Aloxe3	-0.130565	0.0453278
Alpg	-0.36532	0.10171
Alpk1	-0.645532	0.839445
Alpl	-0.873159	0.333275
Als2	-0.31218	0.758771
Alyref	0.448974	0.458039
Amacr	0.19459	0.234876
Ambra1	0.046179	0.0404314
Amd1	0.111097	0.229353
Amdhd2	-0.0513029	0.0296333
Amer1	-0.395359	0.425848
Amer2	-0.139594	0.302188
Amer3	0.206745	0.539918
Amfr	-0.120148	0.07845
Amigo1	-0.0977406	0.0547961
Amigo2	0.0420386	0.0153688
Amigo3	0.181062	0.0736877
Ammecr1	-0.225786	0.119536
Ammecr1l	-0.0245925	0.0205679
Amn1	0.0424678	0.0407252
Amotl2	0.352243	0.140737
Ampd2	0.0136368	0.0135967
Ampd3	-0.816442	0.290884
Amph	-0.204356	0.507827
Amt	-0.603905	0.856584
Amz1	-0.706708	0.356744
Amz2	0.229442	0.386055
Anapc1	-0.323087	0.827826
Anapc10	0.250127	0.301947
Anapc11	-0.0889808	0.0678563
Anapc13	-0.242529	0.146513
Anapc15	0.356782	0.768097
Anapc16	0.432936	0.287156
Anapc2	0.0274867	0.0218983
Anapc4	-0.0489578	0.0312292
Anapc5	0.186931	0.204997
Anapc7	-0.0715237	0.0733552
Angel1	-0.78226	0.467663
Angel2	-0.25008	0.257372
Angpt1	-0.859677	0.939588
Angpt2	0.84075	0.130587
Angptl2	-0.088895	0.0189989
Angptl4	-1.2522	0.653048
Angptl6	0.477825	0.153781
Ank1	-0.502578	0.44082
Ank2	-1.26856	0.621742
Ank3	-0.694017	0.661207
Ankdd1a	-0.528117	0.236376
Ankfy1	-0.121026	0.215614
Ankh	-0.278155	0.110636
Ankhd1	-0.506477	0.927373
Ankib1	0.0433712	0.0413668
Ankle2	-0.320674	0.428835
Ankmy1	-0.362374	0.159543
Ankmy2	0.266015	0.468457
Ankra2	0.334976	0.621742
Ankrd1	1.18312	0.0801335
Ankrd10	-0.505396	0.628507
Ankrd12	-0.399082	0.981393
Ankrd13a	0.180097	0.123417
Ankrd13b	-0.00872645	0.00335529
Ankrd13c	-0.100453	0.108548
Ankrd13d	-0.0835819	0.0590848
Ankrd16	0.203032	0.0994677
Ankrd17	-0.126538	0.254309
Ankrd24	0.321311	0.306726
Ankrd26	-0.485495	0.545852
Ankrd27	-0.0698063	0.0933149
Ankrd28	-0.365712	1.19722
Ankrd29	0.0252812	0.0140719
Ankrd34a	0.314914	0.346987
Ankrd34b	-0.456776	0.213324
Ankrd39	0.159853	0.0669589
Ankrd40	-0.235734	0.322838
Ankrd42	-0.0401326	0.016866
Ankrd44	-0.072116	0.0330323
Ankrd46	0.0589989	0.101483
Ankrd49	0.602092	1.18233
Ankrd50	-0.091053	0.0412511
Ankrd52	-0.0534542	0.0442492
Ankrd54	0.494462	0.827826
Ankrd55	-0.174442	0.0977795
Ankrd6	0.0449188	0.0598995
Ankrd61	-0.237617	0.0413668
Ankrd63	-0.458149	0.0649587
Ankrd7	0.367708	0.309258
Ankrd9	-0.349893	0.206685
Anks1a	-0.257572	0.723537
Anks1b	6.22668e-05	3.16939e-05
Anks3	-0.40495	0.237203
Anks6	0.0658607	0.0303814
Ankzf1	-0.0339879	0.014975
Anln	0.083197	0.0112831
Anlnl1	-0.315415	0.0526136
Ano10	-0.291538	0.481044
Ano3	-0.735602	1.13295
Ano4	-0.259837	0.161715
Ano5	0.0135791	0.000925109
Ano6	-0.223183	0.207848
Ano8	-0.449468	0.694884
Anp32a	0.166691	0.283143
Anp32b	0.0934568	0.0602744
Anp32e	-0.194142	0.241072
Antkmt	-0.774041	1.01517
Antxr1	-0.305696	0.153887
Antxr2	-0.21806	0.21859
Anxa1	0.358004	0.0350745
Anxa11	0.085537	0.0372909
Anxa2	0.816422	0.0802871
Anxa4	-0.27275	0.0591086
Anxa5	0.192989	0.0603859
Anxa6	-0.0459545	0.0113629
Anxa7	-0.4934	0.213981
Aoc3	0.614433	0.0715536
Aopep	-0.0724578	0.0277138
Aox1	-1.4358	0.623319
Ap1ar	0.21071	0.479108
Ap1b1	-0.140996	0.162368
Ap1g1	-0.0969649	0.178366
Ap1g2	-0.43699	0.312002
Ap1s1	0.0793207	0.0708784
Ap1s2	-0.259858	0.83236
Ap1s3	0.260113	0.0528989
Ap2a1	-0.0641587	0.0489724
Ap2a2	-0.230466	0.246375
Ap2b1	-0.346722	0.496565
Ap2m1	0.198425	0.317852
Ap2s1	0.333608	0.457821
Ap3b1	-0.0960863	0.0526136
Ap3b2	-0.0708982	0.0887815
Ap3d1	0.0356939	0.0359296
Ap3m1	0.499125	0.895222
Ap3m2	-0.00632284	0.00476548
Ap3s1	0.0627676	0.0354927
Ap3s2	0.222752	0.393469
Ap4b1	-0.00215458	0.00196834
Ap4e1	-0.0159319	0.0124821
Ap4m1	-0.72142	0.650396
Ap4s1	-0.155583	0.059548
Ap5b1	0.162432	0.161099
Ap5m1	-0.428906	0.420981
Ap5s1	0.0535198	0.0302143
Ap5z1	-0.0552688	0.0593501
Apaf1	-0.164117	0.167679
Apba1	-0.471438	0.273655
Apba3	0.181201	0.173616
Apbb1	0.0386224	0.0292538
Apbb2	0.418351	0.902168
Apbb3	-0.179162	0.247796
Apc	-1.42133	0.430529
Apc2	-0.833205	0.396364
Apcdd1	-0.0825792	0.0498894
Apeh	-0.361274	0.6541
Apex1	0.208596	0.557483
Apex2	0.219622	0.0905932
Aph1a	0.106607	0.108548
Aph1b	-0.450882	0.290161
Api5	0.212026	0.185015
Apip	0.251981	0.215486
Aplf	-0.43557	0.272645
Apln	-1.03346	0.331489
Aplp1	-0.057408	0.0236183
Aplp2	-0.686226	0.69369
Apmap	-0.284567	0.378111
Apoe	-1.33842	0.287703
Apoo	-0.440461	1.29215
Apool	0.0118845	0.00209983
App	-0.465714	1.01169
Appbp2	-0.0563839	0.080357
Appl1	-0.0475772	0.0552662
Appl2	-1.05076	1.09774
Aprt	-0.0619922	0.0255597
Aptx	-0.219356	0.37104
Aqp1	0.300787	0.0323015
Aqp11	0.0298861	0.00809692
Aqp4	-0.57487	0.074655
Aqp9	-0.771006	0.127748
Aqr	-0.161821	0.148184
Araf	0.0787609	0.0608914
Arap2	-0.89854	0.529368
Arap3	0.429598	0.0515131
Arc	-0.360642	0.0811206
Arcn1	0.206484	0.37104
Arel1	-0.164116	0.105006
Arf1	0.183853	0.31101
Arf2	0.492131	0.821161
Arf3	-0.199565	0.097238
Arf4	0.531286	0.774932
Arf5	0.282928	0.402242
Arf6	0.280154	0.319053
Arfgap1	0.0638603	0.0603859
Arfgap2	0.0468096	0.0292538
Arfgap3	0.306771	0.534965
Arfip1	-0.198826	0.157738
Arfip2	0.242468	0.494192
Arfrp1	0.0389533	0.0332282
Arg2	0.275093	0.301947
Arglu1	0.0393778	0.0277138
Arhgap1	0.147918	0.32277
Arhgap10	-0.159397	0.0479601
Arhgap11a	-1.35898	0.717218
Arhgap12	-0.31265	1.03436
Arhgap17	-0.444663	0.18235
Arhgap18	-0.332973	0.198587
Arhgap19	-0.380057	0.299982
Arhgap20	0.060026	0.0555484
Arhgap22	0.211893	0.0951783
Arhgap23	-0.000206968	0.000172837
Arhgap24	-0.00670975	0.00101002
Arhgap26	-0.677049	0.814177
Arhgap29	0.108663	0.0234184
Arhgap31	-0.280687	0.192612
Arhgap32	-0.230054	0.273625
Arhgap33	-0.291352	0.179086
Arhgap35	-0.0754852	0.124217
Arhgap39	0.0231582	0.0233974
Arhgap4	-0.253823	0.0875064
Arhgap42	-0.509733	1.09503
Arhgap44	-0.0618059	0.0266698
Arhgap5	-0.407572	0.90014
Arhgap6	-0.201491	0.0491961
Arhgdia	0.2676	0.598609
Arhgdib	0.0607753	0.0146856
Arhgdig	-0.290431	0.0956264
Arhgef1	-0.13943	0.0577504
Arhgef10	-0.303421	0.380239
Arhgef10l	-0.184113	0.156659
Arhgef11	-0.263674	0.939322
Arhgef12	-0.319012	0.471937
Arhgef17	0.00858005	0.00564565
Arhgef18	0.0466827	0.0484532
Arhgef19	-1.10887	0.667847
Arhgef2	-0.0419452	0.057309
Arhgef25	0.0169704	0.0139233
Arhgef26	-0.428667	0.50302
Arhgef28	-0.175999	0.141535
Arhgef3	-0.251824	0.162368
Arhgef33	-0.147218	0.0351476
Arhgef37	0.144792	0.0410811
Arhgef39	-0.929715	0.979632
Arhgef4	-0.161624	0.0598995
Arhgef5	0.698719	0.124493
Arhgef6	-0.552189	0.184937
Arhgef7	-0.180034	0.262143
Arhgef9	-0.267664	0.227209
Arid1a	-0.194814	0.362164
Arid1b	0.000616364	0.000650663
Arid2	-0.228478	0.390059
Arid3a	-0.03028	0.0100876
Arid3b	0.342359	0.217065
Arid4a	-0.0983409	0.148184
Arid4b	-0.125144	0.103576
Arid5a	0.117112	0.0480064
Arih1	-0.0157401	0.0109431
Arih2	0.206761	0.434622
Arl1	0.305002	0.547339
Arl10	0.086472	0.0546413
Arl13b	-0.207237	0.155633
Arl14ep	0.0588505	0.0479601
Arl15	0.0509634	0.06479
Arl16	-0.0267808	0.0119379
Arl2	0.00502402	0.00403194
Arl2bp	0.342979	0.649684
Arl3	0.32065	0.528992
Arl4a	0.0318124	0.0236183
Arl4c	0.177137	0.158547
Arl5a	0.174077	0.246754
Arl5b	0.161588	0.463853
Arl6ip1	0.0115643	0.0064516
Arl6ip4	0.441942	0.669927
Arl6ip5	0.214317	0.313943
Arl6ip6	-0.0809923	0.0336177
Arl8a	0.350531	0.483711
Arl8b	0.249839	0.350077
Armc1	0.145738	0.246654
Armc10	0.0640381	0.0487733
Armc5	-0.333114	0.768097
Armc6	0.257117	0.506726
Armc7	0.341503	0.181017
Armc8	0.158981	0.332498
Armc9	0.114928	0.147584
Armcx1	-0.0454301	0.0296292
Armcx2	-0.0359144	0.0450865
Armcx3	-0.42594	1.06758
Armcx5	-0.0294049	0.0254357
Armcx6	-0.204238	0.16419
Armh3	0.0166975	0.0139559
Armh4	-0.161136	0.0799573
Armt1	-0.243941	0.231849
Arnt	-0.0527448	0.0291934
Arntl	-0.118729	0.0990286
Arntl2	0.149665	0.0337965
Arpc1a	0.394893	0.971656
Arpc1b	0.276854	0.0570197
Arpc2	0.129885	0.170276
Arpc3	0.485538	0.889084
Arpc4	0.283749	0.318579
Arpc5l	-0.10506	0.10443
Arpin	-0.714827	0.458622
Arpp21	0.0279393	0.0201609
Arrb1	-0.612613	0.361287
Arrb2	0.185784	0.189872
Arrdc1	0.270873	0.252505
Arrdc2	-0.0314351	0.0113629
Arrdc3	0.21898	0.0947753
Arrdc4	-0.681651	0.450463
Arsa	-0.356822	0.262476
Arsb	-0.652439	0.66171
Arse	-0.760759	0.676314
Arsg	-0.164568	0.114805
Arsk	-0.83579	0.685656
Artn	-0.371796	0.121046
Arv1	0.0862717	0.0998629
Arvcf	0.184043	0.155885
Arx	0.217996	0.0908719
Arxes2	0.394989	0.444484
As3mt	-0.589218	0.269939
Asah1	-0.45275	0.570245
Asah2	-0.516535	0.341191
Asap1	0.044758	0.0407088
Asap2	-0.444263	0.402752
Asap3	-0.130571	0.0664503
Asb1	-0.664356	0.29982
Asb13	0.0675535	0.026763
Asb14	-0.608206	0.42923
Asb15	-0.0323536	0.014691
Asb2	-0.657471	0.368656
Asb3	0.169648	0.287459
Asb6	0.353261	0.526525
Asb7	0.205108	0.319097
Asb8	0.34826	1.28811
Ascc1	0.320789	0.271963
Ascc2	0.222557	0.423981
Ascc3	-0.360732	0.456984
Ascl1	0.0352396	0.00523696
Asdurf	0.43181	0.39353
Asf1a	-0.0933945	0.0953592
Ash2l	0.079073	0.059371
Asic1	0.0478542	0.019531
Asic2	-0.14919	0.0487733
Asic4	-0.290726	0.179577
Asl	0.00686984	0.00335529
Asmt	-0.400352	0.145292
Asmtl	-0.309338	0.62655
Asns	0.119767	0.0568119
Asnsd1	-0.921325	0.646538
Aspa	-1.11852	0.786639
Aspdh	-0.298335	0.0873114
Asph	0.156848	0.315627
Asphd1	-0.18849	0.144501
Asphd2	-0.00916276	0.00404871
Aspn	1.51299	0.415103
Aspscr1	0.156642	0.145349
Asrgl1	-0.819967	0.283143
Ass1	1.06617	0.347849
Aste1	-0.0432915	0.0212999
Astn1	-0.550132	0.332922
Astn2	-0.415964	0.470862
Asxl1	-0.144212	0.155631
Atad1	-0.0909989	0.0522532
Atad2	-1.32349	1.13194
Atad2b	-0.0570914	0.0286782
Atad3a	0.0779873	0.084421
Atad5	-0.477698	0.468672
Atat1	0.0964917	0.123603
Atcay	-0.0605251	0.0334238
Ate1	0.0714253	0.0596177
Atf1	0.371748	0.195682
Atf2	0.0921743	0.122603
Atf3	0.660859	0.299151
Atf4	0.488218	1.20939
Atf5	-0.567479	0.534366
Atf6	-0.51971	0.820184
Atf6b	-0.0952638	0.1721
Atf7	-0.52738	0.615214
Atf7ip	-0.0584812	0.0415632
Atg10	-0.241605	0.0835761
Atg101	0.435698	0.927373
Atg12	0.360967	0.57127
Atg13	-0.190251	0.150589
Atg14	0.227204	0.347879
Atg16l1	0.244092	0.601016
Atg16l2	-0.457309	0.332922
Atg2a	-0.242204	0.652939
Atg3	0.172868	0.244154
Atg4a	0.100781	0.0429114
Atg4b	0.302469	1.01376
Atg4c	0.0496743	0.0383262
Atg4d	0.22928	0.285168
Atg5	0.253539	0.269642
Atg7	0.176646	0.156682
Atg9a	-0.369803	0.226604
Atic	0.172007	0.296161
Atl1	0.109049	0.0736877
Atl2	-0.155501	0.173616
Atl3	0.217929	0.120761
Atm	-0.655838	1.24711
Atmin	0.0131514	0.0131438
Atn1	0.178285	0.333847
Atoh8	1.11887	0.154915
Atox1	-0.256802	0.141599
Atp10a	0.304193	0.0501036
Atp10d	0.155845	0.0338733
Atp11b	-0.379835	0.878544
Atp11c	-0.308379	0.274286
Atp13a1	-0.381804	0.694884
Atp13a2	-0.471435	0.290161
Atp13a3	-0.252859	0.235067
Atp1a1	-0.370284	0.822669
Atp1a2	-1.10722	0.192781
Atp1a3	-0.267746	0.133903
Atp1b1	-0.0365938	0.0145794
Atp1b2	-0.720312	0.29828
Atp1b3	0.0775981	0.115073
Atp23	0.00644102	0.00289278
Atp2a2	-0.465463	0.521593
Atp2b1	-0.369664	0.234164
Atp2b2	-0.44708	0.216732
Atp2b3	-0.40733	0.20309
Atp2b4	-1.09115	0.209707
Atp2c1	-0.0911772	0.0418531
Atp5f1a	-0.250988	0.352834
Atp5f1b	-0.170297	0.231849
Atp5f1c	0.0486948	0.0578454
Atp5f1d	0.202623	0.373475
Atp5f1e	-0.154182	0.0654682
Atp5if1	-0.341478	0.258954
Atp5mc1	-0.31974	0.249154
Atp5mc2	-0.239645	0.238677
Atp5mc3	0.0293782	0.0332689
Atp5me	-0.184793	0.0963264
Atp5mf	-0.185002	0.13944
Atp5mg	-0.271011	0.178539
Atp5mk	-0.290227	0.177876
Atp5pb	0.167282	0.277954
Atp5pd	-0.0729558	0.0598995
Atp5pf	0.0666272	0.0578788
Atp5po	-0.288432	0.399172
ATP6	-0.618009	0.217903
Atp6ap1	-0.290952	0.268189
Atp6ap2	-0.33029	0.185116
Atp6v0a1	-0.46326	0.315627
Atp6v0a2	-0.370058	0.300381
Atp6v0b	0.486319	0.72755
Atp6v0c	0.486763	0.762513
Atp6v0d1	-0.137313	0.0994677
Atp6v0e1	0.480064	0.212488
Atp6v0e2	0.115896	0.0487733
Atp6v1a	-0.232206	0.518288
Atp6v1b2	0.0531189	0.0895606
Atp6v1c1	0.13405	0.258524
Atp6v1d	0.0229448	0.0177778
Atp6v1e1	0.122871	0.18511
Atp6v1f	0.116774	0.0746785
Atp6v1fnb	0.397771	0.163658
Atp6v1g1	0.151479	0.321617
Atp6v1g2	0.101817	0.0915896
Atp6v1h	0.104343	0.157738
Atp7a	-0.0615683	0.0175375
Atp7b	-0.953104	0.470862
ATP8	-0.60168	0.211447
Atp8a1	-0.774566	0.404324
Atp8a2	-0.394575	0.360737
Atp8b1	0.260436	0.0261871
Atp8b2	-0.119134	0.113842
Atp9a	-0.0747747	0.0272662
Atp9b	-0.406212	0.743228
Atpaf1	0.0989501	0.117505
Atpaf2	-0.17595	0.201166
Atpsckmt	0.275232	0.468856
Atr	-0.472656	0.264464
Atraid	0.177752	0.144947
Atrip	0.0705561	0.0367067
Atrn	-0.648097	0.467663
Atrnl1	-0.471526	0.301947
Atxn1	-1.17391	0.927373
Atxn10	0.156627	0.189811
Atxn2	0.0146595	0.02003
Atxn2l	-0.258085	0.344331
Atxn3	-0.00745883	0.00483023
Atxn7	-0.244959	0.188899
Atxn7l1	-0.130741	0.0997641
Atxn7l2	0.132186	0.103579
Atxn7l3	-0.0565826	0.0250165
Auh	0.380168	1.26304
Aunip	-0.630138	0.432748
Aurka	-0.20022	0.0622737
Aurkaip1	0.304193	0.501258
Aurkb	-1.35269	0.588177
Aurkc	-0.00460192	0.00335529
Auts2l1	0.287428	0.362486
Aven	-0.212624	0.19092
Avl9	-0.00823814	0.00912843
Avpi1	-0.128455	0.0526011
Avpr1a	0.467769	0.0690971
Avpr2	-0.446632	0.1158
Axin1	0.383101	0.340751
Axin2	0.0463699	0.0153688
Axl	-0.32563	0.236592
Azi2	0.252514	0.801962
Azin1	0.0598529	0.0944732
Azin2	-0.330389	0.113651
B3galnt2	-0.225873	0.285168
B3galt1	-0.0680315	0.0553839
B3galt4	0.904311	0.463993
B3galt5	-0.323546	0.0879688
B3galt6	0.103586	0.0958838
B3gat1	-0.0985765	0.0317063
B3gat2	-0.0632678	0.0278931
B3gat3	0.102308	0.0414247
B3glct	-0.388298	0.219492
B3gnt2	-0.0359937	0.00787486
B3gnt5	0.463398	0.235235
B3gnt7	0.339592	0.400154
B3gnt9	0.262356	0.144501
B3gntl1	-0.485755	1.05762
B4galnt1	0.0547949	0.0493192
B4galnt4	-0.289516	0.237775
B4galt1	-0.445854	0.0877704
B4galt2	-0.00263488	0.0010961
B4galt3	0.257235	0.430591
B4galt4	-0.0370612	0.0139351
B4galt5	0.162436	0.144635
B4galt6	-0.0840439	0.0421687
B4galt7	0.288558	0.556644
B4gat1	-0.234629	0.148372
B9d1	0.053114	0.0359296
B9d2	0.14479	0.116529
Baalc	-0.189619	0.0877827
Babam1	0.268743	0.400018
Babam2	-0.0766347	0.0522979
Bace1	-0.04415	0.0211835
Bace2	0.0215012	0.0084164
Bach1	0.0326711	0.0133644
Bach2	0.324934	0.183168
Bad	0.0650813	0.0353485
Bag1	-0.0963116	0.0671827
Bag2	0.358799	0.373475
Bag3	-0.0502593	0.0296333
Bag4	-0.418389	0.534366
Bag5	0.330901	0.687329
Bag6	0.171768	0.455696
Bahcc1	-0.51128	1.08007
Bahd1	-0.249349	0.346979
Baiap2	-0.0858822	0.0353088
Baiap2l1	0.13096	0.0267785
Bak1	0.23781	0.168656
Bambi	0.0495927	0.0105958
Banf1	0.207858	0.277954
Banp	-0.0633951	0.0765786
Bap1	0.0441157	0.0246753
Bard1	-0.424543	0.472731
Basp1	0.0460332	0.0655503
Bax	0.358943	0.792973
Baz1a	-0.145695	0.0330801
Baz1b	-0.125411	0.162725
Baz2a	-0.110328	0.101613
Baz2b	-0.393093	0.350077
Bbc3	0.452226	0.388715
Bbip1	0.410837	0.628037
Bbof1	-0.20059	0.0958318
Bbs10	0.532927	0.522711
Bbs12	-0.372786	0.285204
Bbs2	-0.188493	0.208677
Bbs4	0.102491	0.0668029
Bbs5	-0.198658	0.222349
Bbs7	-0.323884	0.494192
Bbs9	-0.16436	0.215486
Bbx	-0.337509	0.328611
Bcam	0.155527	0.0378937
Bcan	-0.890727	0.26037
Bcap29	-0.298813	0.370706
Bcap31	0.0929509	0.136758
Bcar1	0.350301	0.21859
Bcar3	-0.470471	0.507539
Bcas2	0.393365	0.387604
Bcas3	-0.0889903	0.0856366
Bcat1	0.0979182	0.0830288
Bcat2	0.24363	0.146761
Bccip	0.345082	0.508766
Bcdin3d	0.255471	0.152929
Bckdha	-0.0209041	0.0141502
Bckdhb	-0.149937	0.156659
Bckdk	0.0384809	0.0331889
Bcl10	0.386323	0.422292
Bcl11b	0.312445	0.249274
Bcl2l1	0.257801	0.813537
Bcl2l11	-0.166699	0.0895796
Bcl2l12	-0.023967	0.00459671
Bcl2l13	-0.143959	0.121005
Bcl2l2	-0.495649	0.490459
Bcl6	-0.130238	0.115884
Bcl7a	0.0988365	0.103579
Bcl7b	0.553914	0.74417
Bcl7c	0.0698165	0.0474911
Bcl9	0.171807	0.299982
Bcl9l	-0.659715	0.552226
Bclaf1	0.0487858	0.0339351
Bclaf3	-0.103942	0.0541273
Bcor	-0.0685684	0.0429114
Bcorl1	0.0588341	0.0551843
Bcr	-0.0278939	0.0312129
Bcs1l	-0.0582232	0.031629
Bdh1	-0.163154	0.241072
Bdh2	-0.453908	0.219063
Bdnf	0.688423	0.20532
Bean1	-0.434868	0.213981
Becn1	-0.224988	0.25483
Begain	-0.308889	0.147774
Bend3	0.189962	0.184879
Bend5	0.671637	1.30062
Bend6	-0.414577	0.25483
Bend7	-0.385703	0.110637
Bet1	0.0997065	0.067507
Bet1l	0.477431	0.77694
Bex1	0.435605	0.557483
Bex2	0.245538	0.405248
Bex3	0.30074	0.653059
Bex4	0.64594	0.951012
Bfar	-0.155225	0.155195
Bgn	0.572227	0.0661041
Bhlhb9	-0.0165919	0.0118293
Bhlhe22	0.219354	0.220201
Bhlhe40	-0.548155	0.319917
Bhlhe41	-1.20954	1.17562
Bhmt	-0.303655	0.0577504
Bicc1	-0.123453	0.0340815
Bicd1	0.0149351	0.0133644
Bicd2	-0.0738091	0.065899
Bicdl1	-0.0119683	0.00459671
Bicra	0.473855	1.0049
Bicral	-0.0280978	0.022659
Bid	0.379976	0.309173
Bin1	0.104192	0.111746
Bin3	0.346573	0.239905
Birc2	0.0843204	0.0503162
Birc5	-0.125634	0.0474911
Bivm	0.230437	0.172271
Bles03	0.221048	0.235978
Blm	-0.172876	0.091031
Blmh	0.0730857	0.086438
Bloc1s1	-0.3451	0.205396
Bloc1s2	0.303934	0.455464
Bloc1s3	0.434921	0.384985
Bloc1s4	0.662127	0.92097
Bloc1s5	0.333687	0.341609
Bloc1s6	0.140283	0.193429
Blvra	0.224413	0.084084
Blvrb	-0.266766	0.248867
Blzf1	0.233475	0.239237
Bmerb1	0.178897	0.246654
Bmf	-0.334735	0.0603859
Bmi1	0.441606	0.754531
Bmp1	-0.447142	0.458622
Bmp2	0.36902	0.126379
Bmp2k	-0.434502	0.981765
Bmp3	-0.382118	0.1721
Bmp6	-0.0756643	0.0129509
Bmp7	-1.4562	0.341412
Bmper	-0.396859	0.213408
Bmpr1a	-0.553485	0.794278
Bmpr1b	-1.48198	0.902168
Bmpr2	-0.523778	0.823139
Bms1	-0.0393901	0.0337427
Bmt2	0.0661999	0.0250798
Bmyc	0.514708	1.16757
Bnip1	0.588524	0.795152
Bnip2	-0.0653579	0.0304604
Bnip3	0.0438576	0.0366064
Bnip3l	0.227309	0.927189
Boc	-0.705147	0.715176
Bod1	0.4221	1.12042
Bod1l1	-0.354898	0.666374
Bok	0.440909	0.554033
Bola1	-0.0918299	0.0407252
Bola2	-0.154739	0.07845
Bola3	0.139489	0.072201
Bop1	0.343654	0.612549
Bora	-0.934976	0.441638
Borcs5	0.40624	0.993092
Borcs6	-0.0126535	0.0100619
Borcs7	-0.148619	0.0906713
Borcs8	-0.0470883	0.0378937
Bpgm	0.29783	0.649595
Bphl	0.180301	0.0871924
Bpnt1	0.382152	0.599713
Bpnt2	-0.15497	0.190244
Braf	-0.149062	0.162176
Brap	0.359768	1.14867
Brat1	-0.321218	0.433714
Brca1	-1.48769	1.18696
Brca2	-0.664012	0.77694
Brcc3	0.241366	0.430171
Brd1	0.138526	0.14006
Brd2	-0.17324	0.111746
Brd3	0.250423	0.842292
Brd4	0.273824	1.09353
Brd8	-0.0273931	0.019139
Brd9	0.255238	0.402188
Brf1	-0.302196	1.13355
Brf2	0.283527	0.154297
Bri3	0.161199	0.117522
Bri3bp	-0.035315	0.0153688
Brinp1	0.49316	0.670865
Brinp2	-0.224353	0.0925372
Brinp3	0.197566	0.190244
Brip1	-0.257106	0.113842
Brix1	0.382456	0.574496
Brk1	-0.111021	0.104517
Brme1	0.0353411	0.0150183
Brms1	0.418053	0.405704
Brms1l	0.170632	0.209707
Brox	0.0856011	0.0809874
Brpf1	0.281068	0.269032
Brpf3	-0.129065	0.12144
Brsk1	-0.164462	0.0762329
Brsk2	0.131005	0.134789
Brwd1	-0.111415	0.0366064
Brwd3	-0.0335767	0.019972
Bscl2	0.205759	0.155631
Bsdc1	0.275197	0.411308
Bsn	-0.923373	0.477061
Bspry	-0.00708108	0.00335529
Btaf1	-0.283758	0.688229
Btbd1	0.0805724	0.0711377
Btbd10	0.303178	0.385917
Btbd11	-0.70293	0.706422
Btbd17	-0.489156	0.213324
Btbd19	-0.241917	0.266947
Btbd2	0.294327	0.356109
Btbd3	-0.388741	0.644602
Btbd6	-0.0150739	0.00879883
Btbd7	-0.222286	0.426473
Btbd8	0.00347908	0.0020031
Btbd9	-0.110668	0.106126
Btd	-0.331896	0.43029
Btf3	0.381809	0.778915
Btf3l4	0.493905	1.09381
Btg1	0.357881	0.155631
Btg2	-0.223618	0.0787207
Btg3	0.432881	0.155052
Btn2a2	-0.113933	0.0296292
Btrc	-0.230174	0.315627
Bub1	-1.04183	0.478067
Bub1b	-1.95836	0.963974
Bub3	0.0633843	0.0367486
Bud13	0.523386	0.501258
Bud23	0.440184	0.491878
Bud31	0.277932	0.314891
Bves	0.557679	0.187217
Bysl	0.59946	0.83236
Bzw1	0.0217473	0.0370444
Bzw2	0.602221	1.08044
C17h6orf52	-0.277415	0.164969
C1d	0.537451	1.14856
C1galt1	-0.134083	0.125675
C1galt1c1	-0.103318	0.0577504
C1qbp	0.228618	0.553537
C1ql1	-0.901956	0.393416
C1ql3	-0.702843	0.187334
C1qtnf1	0.207018	0.073941
C1qtnf2	0.771508	0.103108
C1qtnf4	0.158559	0.0770518
C1qtnf5	-0.566062	0.353933
C1qtnf6	0.239619	0.0680779
C1r	-0.398668	0.345561
C1s	-0.892304	0.857871
C2	-0.806665	0.6541
C2cd2	0.1046	0.067507
C2cd2l	-0.158007	0.0667985
C2cd3	-0.162085	0.140298
C2cd4c	0.0603862	0.0272662
C2cd4d	-1.02073	1.05988
C2cd5	-0.0707283	0.0802871
C4a	-0.492896	0.208718
C7	0.432551	0.0800629
C8g	-0.5715	0.479742
Ca11	-0.390374	0.283143
Ca12	-0.675456	0.229353
Ca13	-1.76467	0.670634
Ca5b	-0.460676	0.132592
Ca8	-1.04831	0.578411
Caap1	0.283641	0.29149
Cab39	0.194992	0.41182
Cab39l	-0.076324	0.0987725
Cabin1	-0.0817124	0.0970543
Cables1	0.075401	0.0540465
Cables2	0.279132	0.236221
Cabp1	0.118886	0.0695513
Cabp4	-0.524671	0.231849
Cabp7	-0.194906	0.0518284
Cabyr	-0.694018	0.677094
Cacfd1	0.0932502	0.0286782
Cachd1	-0.741429	1.09437
Cacna1a	-0.475266	0.262402
Cacna1b	-0.491811	0.290066
Cacna1c	-0.286542	0.471749
Cacna1d	-0.305478	0.271963
Cacna1e	-0.900913	0.132592
Cacna1g	-0.595035	0.372014
Cacna1h	-0.367406	0.225365
Cacna1i	-0.696982	0.207656
Cacna2d1	-0.900069	0.66734
Cacna2d2	-0.153075	0.0800564
Cacna2d3	-0.349349	0.162736
Cacna2d4	0.316457	0.78075
Cacnb1	0.280564	0.335998
Cacnb2	-0.135325	0.150633
Cacnb3	-0.0493024	0.0205679
Cacnb4	-0.252631	0.185015
Cacng2	-0.61871	0.371619
Cacng3	-0.277016	0.07845
Cacng4	0.0155403	0.00604002
Cacng5	0.341604	0.205831
Cacng7	-0.421534	0.203743
Cacng8	-0.0511969	0.0176329
Cactin	0.146701	0.0965086
Cacul1	0.252918	0.742541
Cacybp	0.33743	0.794557
Cad	-0.275551	0.605931
Cadm1	-0.202545	0.0679545
Cadm2	-0.0875659	0.0806367
Cadm3	-0.0778903	0.0250153
Cadm4	0.0680945	0.0456747
Cadps	-0.216788	0.483891
Cadps2	-0.0415517	0.0247238
Calb1	0.105068	0.134595
Calb2	-1.28569	0.243388
Calcoco1	-0.207503	0.238865
Calcrl	-0.622448	0.240412
Cald1	0.236583	0.0296333
Calhm2	0.382442	0.0736872
Calm1	-0.172297	0.0921342
Calm2	0.335503	0.670634
Calm3	0.102382	0.0521781
Caln1	-1.0465	0.468457
Calr	0.030651	0.0176329
Calr3	0.076979	0.0254357
Calu	-0.171935	0.141997
Caly	0.131781	0.0530041
Camk1	0.23857	0.353783
Camk1d	-0.703512	0.231849
Camk1g	-0.0138834	0.00687425
Camk2a	-1.35773	0.315412
Camk2b	0.0108085	0.00523696
Camk2g	0.112989	0.198672
Camk2n1	-0.587573	0.123214
Camk2n2	-0.233911	0.121834
Camk4	-0.0978457	0.0961357
Camkk1	0.00577389	0.00459671
Camkk2	-0.0479709	0.0206058
Camkmt	0.413902	0.516427
Camkv	-0.102251	0.0442532
Camsap1	0.037266	0.0340392
Camsap2	-0.210723	0.560966
Camsap3	0.285568	0.689569
Camta1	-0.221998	0.247169
Camta2	-0.359482	0.268756
Cand1	-0.409488	1.23456
Cand2	-0.251353	0.209756
Cant1	0.0304027	0.0244531
Canx	-0.490672	0.924835
Cap1	-0.066128	0.0389933
Cap2	-0.622612	0.286001
Capg	0.442773	0.051714
Capn1	0.462298	0.0958987
Capn10	-0.0164488	0.0156237
Capn15	0.0785629	0.051291
Capn2	-0.14524	0.0834396
Capn5	-0.000784038	0.000925109
Capn7	-0.123586	0.115061
Capns1	0.424646	1.01471
Caprin1	-0.0286417	0.0279181
Caprin2	-0.145731	0.0904047
Capza1	0.416625	0.552362
Capza2	0.162595	0.500952
Capzb	0.22684	0.642881
Car10	-0.286862	0.160257
Car2	-1.39949	0.381271
Card19	-0.0242537	0.00604002
Card6	-0.211101	0.0216201
Card9	-0.396393	0.162783
Carf	-0.154049	0.113651
Carhsp1	-0.31426	0.902168
Carmil1	-0.304615	0.350324
Carmil2	0.383681	0.42826
Carmil3	-0.458788	0.437634
Carnmt1	-0.0390119	0.0266698
Cars	-0.101987	0.159976
Cars2	0.0656339	0.065899
Cartpt	-1.20064	0.575968
Casc3	-0.172163	0.21111
Casd1	-0.119635	0.064376
Cask	-0.427669	0.473568
Caskin1	-0.490088	0.246654
Caskin2	-0.554201	1.1047
Casp12	-0.0240549	0.0056082
Casp2	0.0754276	0.0423956
Casp3	0.364278	0.326769
Casp4	-0.782519	1.08007
Casp6	-0.369065	0.0950125
Casp7	0.164666	0.0867315
Casp8ap2	-0.0167597	0.0120925
Casp9	0.0381638	0.0176329
Casq1	-0.34014	0.0602744
Casq2	0.671058	0.113842
Cast	0.0291944	0.0129509
Castor1	0.133834	0.0149741
Castor2	-0.406007	0.194721
Cat	0.072651	0.07845
Catip	-0.504823	0.209756
Catsper2	-0.181648	0.0898242
Catsperg	-1.14576	1.01391
Catsperz	-0.835239	0.393513
Cav1	0.318065	0.0940382
Cav2	-0.424734	0.354956
Cavin1	1.06994	0.205396
Cavin2	0.810674	0.222491
Cavin3	0.550862	0.113443
Cavin4	-0.450347	0.0980798
Cbarp	-0.136959	0.0915074
Cbfa2t2	0.0223735	0.019073
Cbfa2t3	-0.0691685	0.0296333
Cbfb	0.436751	0.239905
Cbl	-0.288328	0.345561
Cblb	-0.00144669	0.000925109
Cbll1	0.203849	0.378111
Cbln1	0.0882837	0.0316954
Cbln2	0.209538	0.0888991
Cbln4	0.0357059	0.0131438
Cbr1	0.312467	0.187334
Cbr3	-0.397382	0.166517
Cbr4	-0.0793631	0.0353645
Cbs	-1.09663	0.285168
Cbwd1	0.167334	0.13944
Cbx1	0.144907	0.104458
Cbx2	0.441103	0.287156
Cbx3	0.0515812	0.0321988
Cbx4	0.37946	0.618118
Cbx5	-0.229415	0.373925
Cbx6	-0.645887	0.364325
Cbx7	-0.552071	0.315627
Cbx8	-0.0777894	0.0467675
Cby1	0.501637	0.991691
Cc2d1a	0.105104	0.176023
Cc2d1b	0.155029	0.106876
Cc2d2a	-0.378644	0.281958
Ccar1	-0.126215	0.160278
Ccar2	0.0355729	0.0367067
Ccbe1	-0.386398	0.439255
Ccdc102a	0.334215	0.106113
Ccdc103	-1.30652	0.343969
Ccdc106	0.197561	0.192159
Ccdc107	0.202414	0.313187
Ccdc112	0.627317	1.20743
Ccdc115	0.369804	0.20217
Ccdc116	0.0723012	0.0176329
Ccdc117	0.320681	0.58136
Ccdc12	0.44238	0.300807
Ccdc120	0.250974	0.330902
Ccdc124	0.154495	0.100023
Ccdc125	-0.00186906	0.000925109
Ccdc126	0.442014	0.338
Ccdc127	0.0931199	0.0621052
Ccdc13	0.162481	0.0950125
Ccdc130	0.343108	0.297287
Ccdc134	0.0214101	0.00604002
Ccdc136	-0.176827	0.145292
Ccdc137	0.376596	0.731011
Ccdc138	-0.800167	1.15726
Ccdc14	-0.325749	0.209524
Ccdc141	-0.127828	0.0233974
Ccdc142	-0.131853	0.0951783
Ccdc148	-0.394358	0.295312
Ccdc149	-0.0224628	0.0198963
Ccdc15	-0.269049	0.19768
Ccdc157	-0.528186	0.299157
Ccdc158	-0.141534	0.0350745
Ccdc159	-0.459469	0.215508
Ccdc160	0.603304	0.219416
Ccdc167	-0.255584	0.146124
Ccdc17	-0.530586	0.636078
Ccdc171	-0.944869	1.04186
Ccdc174	0.449614	0.713842
Ccdc175	0.290337	0.303599
Ccdc177	0.439423	0.835059
Ccdc18	-0.332739	0.138018
Ccdc181	0.210252	0.320194
Ccdc184	0.105981	0.115061
Ccdc186	-0.0614775	0.062364
Ccdc188	-0.536418	0.105301
Ccdc189	-0.228717	0.0959763
Ccdc191	0.228999	0.0843885
Ccdc22	0.0328187	0.0214997
Ccdc25	0.121025	0.230433
Ccdc28a	0.0586292	0.0297127
Ccdc28b	0.00337173	0.00255519
Ccdc3	0.0823158	0.0149741
Ccdc30	0.235155	0.375957
Ccdc32	0.266467	0.700575
Ccdc34	-0.139796	0.0871924
Ccdc39	-0.10653	0.0541273
Ccdc40	-0.38987	0.171765
Ccdc43	0.398185	0.490815
Ccdc47	-0.554452	0.570629
Ccdc50	-0.202747	0.438651
Ccdc51	0.276088	0.316922
Ccdc57	-0.00239452	0.00180645
Ccdc59	0.376563	0.77694
Ccdc6	0.214286	0.595019
Ccdc61	-0.185305	0.0736812
Ccdc62	-0.256671	0.167679
Ccdc65	0.138954	0.129287
Ccdc66	0.0623237	0.0406686
Ccdc71	0.209343	0.341241
Ccdc71l	0.344863	0.556415
Ccdc77	0.235275	0.0839927
Ccdc8	-0.0706596	0.0139559
Ccdc80	0.524634	0.150753
Ccdc82	0.296166	0.147732
Ccdc85a	-0.310939	0.24822
Ccdc85b	0.445402	1.04924
Ccdc85c	-0.31354	0.146513
Ccdc86	0.759224	0.621742
Ccdc88a	-0.318719	0.760453
Ccdc9	-0.265273	0.509308
Ccdc90b	0.476945	0.354855
Ccdc91	0.417528	0.62655
Ccdc92b	0.160795	0.181189
Ccdc93	-0.306899	0.260881
Ccdc96	-0.0694081	0.0234514
Ccdc97	0.203517	0.352834
Cchcr1	0.10411	0.0241124
Cck	-0.0586617	0.0131438
Cckbr	-1.05118	0.213324
Ccl2	-0.226576	0.0396818
Ccl27	-0.0314089	0.0258114
Ccm2	0.311989	0.403379
Ccn1	0.776004	0.102951
Ccn2	0.765754	0.0966159
Ccn3	-0.404968	0.139765
Ccn4	0.621028	0.0602744
Ccna1	-0.394534	0.221447
Ccna2	-1.05719	0.29272
Ccnb1	-0.817482	0.408815
Ccnb2	-1.59125	0.487202
Ccnc	0.0240304	0.0219076
Ccnd2	-1.17882	0.796979
Ccnd3	0.694726	0.303045
Ccndbp1	0.154465	0.150372
Ccne1	-0.0905793	0.0608145
Ccne2	-0.241133	0.106752
Ccnf	-0.453204	0.191912
Ccng1	-0.060847	0.106876
Ccng2	0.108322	0.0736812
Ccnh	0.184543	0.276846
Ccni	-0.261144	0.108895
Ccnj	0.0801354	0.0507687
Ccnjl	1.23521	0.471715
Ccnk	0.350752	0.762727
Ccnl1	0.0279236	0.0126832
Ccnl2	-0.346223	0.221297
Ccnq	0.346257	0.151958
Ccnt1	0.308709	0.561732
Ccnt2	-0.270418	0.293843
Ccny	0.0937143	0.0923658
Ccnyl1	0.167369	0.110323
Ccp110	0.109319	0.0994677
Ccpg1	-0.429802	0.330734
Ccpg1os	0.730364	0.516859
Ccs	-0.332259	0.366267
Ccsap	0.0422227	0.0402455
Ccser1	0.504855	0.339137
Ccser2	-0.202468	0.481154
Cct2	0.112634	0.103579
Cct3	0.308132	0.340727
Cct4	0.225511	0.140298
Cct5	0.403523	0.422003
Cct6a	0.267977	0.336084
Cct7	0.294686	0.410403
Cct8	0.254087	0.266947
Ccz1b	0.117261	0.119457
Cd109	-0.0531984	0.0112012
Cd14	-1.09712	0.616922
Cd151	-0.0279539	0.016866
Cd164	-0.143827	0.1306
Cd164l2	-0.441471	0.158547
Cd1d1	0.150005	0.0288386
Cd200	0.298635	0.228689
Cd248	0.513419	0.0530004
Cd276	0.371962	0.85061
Cd2ap	-0.29216	0.177181
Cd2bp2	-0.152298	0.233075
Cd302	-0.875862	0.302902
Cd320	0.0435606	0.0294021
Cd34	-0.525714	0.0887815
Cd38	-0.355642	0.277778
Cd44	-0.561286	0.440389
Cd46	-0.49402	0.264759
Cd47	-0.17474	0.19341
Cd48	-0.495638	0.224739
Cd53	-0.944398	0.182891
Cd55	0.647552	0.354348
Cd59	0.341231	0.333689
Cd80	-0.478089	0.141985
Cd81	-0.324198	0.164969
Cd82	-0.237001	0.0925405
Cd83	-0.58876	0.352303
Cd9	-0.448597	0.16987
Cd93	0.457824	0.263926
Cd99	-0.187932	0.150633
Cdadc1	0.323281	0.898645
Cdan1	-0.542277	0.722636
Cdc123	0.28834	0.958314
Cdc14a	-0.565099	0.404636
Cdc14b	-0.359428	0.187587
[truncated: 11,293 more rows]
