# Supplementary material for: Annexin A7 enhances TIA1 axonal trafficking to counteract pathological aggregation in neurons
Source: EMBO J. 2025 Nov 3;44(24):7477–512. doi: 10.1038/s44318-025-00609-8 (PMC12706091; doi:10.1038/s44318-025-00609-8)
Supplement: Supplementary file 27 — Source data Fig. 5 [file 44318_2025_609_MOESM27_ESM.zip › EMBOJ-2024-119578_SourceDataForFigure5/5F'/Fig. 5F'.xlsx]

## Sheet: 3_for Heatmap
Gene name	Expression level (FPKM)
	Control_repeat 1	Control_repeat 2	Control_repeat 3	shANXA7_repeat 1	shANXA7_repeat 2	shANXA7_repeat 3
Abhd17c	31.254	32.1264	45.0805	50.7754	48.4999	70.583
Acbd6	15.4489	14.6389	22.1689	24.8014	22.4712	34.5075
Acot7	87.3933	93.6906	120.495	148.384	147.338	216.503
Aff3	9.30826	9.97534	11.9872	13.7962	13.7919	17.0196
Ak6	13.0504	13.1555	20.0607	24.4147	24.0309	34.9021
Akirin1	30.3874	29.9355	44.6123	53.0351	48.4491	81.312
Ap1m1	29.3126	31.8963	41.3172	47.4769	46.8056	76.0043
Apba2	35.5164	36.4091	50.2891	57.8341	52.569	82.1901
Arl4d	2.84829	3.13064	3.34818	9.7626	7.48194	5.85471
Arl6	12.3588	13.2492	19.3937	23.0404	18.705	30.1448
Arpc5	88.2379	79.3632	113.757	148.527	141.266	197.497
Arpp19	36.3839	32.5325	49.3803	61.1199	49.2107	68.8166
Atxn7l3b	108.706	109.814	141.803	168.774	150.815	207.839
Aup1	17.3263	16.2203	20.6446	25.9501	24.3345	33.5699
B3galnt1	17.2926	15.6744	22.6312	28.2575	24.1773	35.3701
B3galt2	4.24984	4.92119	5.86606	8.90941	8.18172	9.03132
Bcl11a	15.4944	14.1999	34.11	41.9167	37.8931	59.4225
Blcap	33.5335	33.1332	43.6654	50.971	49.9899	76.147
Brd7	26.9801	25.202	33.0556	38.2702	36.0636	52.2786
Bsg	95.7068	91.9043	109.165	140.609	136.509	180.82
Camlg	13.8789	13.4982	18.85	21.7672	19.7193	30.8079
Car7	0.296732	0.166808	0.17242	1.02188	1.03354	1.79807
Carm1	15.1018	15.3282	20.1297	26.4829	23.7487	34.4366
Ccdc92	10.7349	11.136	14.1611	20.9723	19.2192	30.3527
Cd24	261.749	261.496	286.884	418.007	361.248	612.703
Cdkn2d	30.5469	31.9433	41.5469	49.8829	47.0848	71.5996
Cetn3	31.6565	32.8032	46.5226	51.5572	53.1879	76.8631
Cfdp1	50.9967	47.3863	58.7137	72.9395	72.6425	92.4459
Chic2	5.13857	4.56961	7.22896	10.8936	9.62181	12.0642
Clns1a	20.3439	20.1562	32.8632	35.1402	35.8539	60.9745
Cnep1r1	14.2478	13.2823	19.8989	22.7801	20.2675	30.1743
Cnot4	5.5534	5.42717	6.89247	8.87195	8.4157	9.53696
Cnot9	10.2674	10.0231	14.3663	18.2139	15.1849	25.7191
Coro1a	26.2933	26.4631	35.989	43.7928	39.0988	61.5134
Cryzl1	15.0064	15.0428	20.4765	26.4695	23.9084	33.2825
Ctps1	25.7081	26.8578	38.7359	42.8078	39.2377	61.9808
Dctn5	29.9795	28.8711	38.66	46.6941	48.2059	59.2968
Ddx41	8.10565	7.46167	16.2021	20.6576	18.4824	33.6338
Denr	48.6584	44.4343	64.3456	78.6872	74.0529	115.859
Dkk4	9.46962	10.3892	12.845	15.5992	16.2632	18.6429
Dohh	20.9119	19.2668	23.0639	32.8078	30.435	43.5113
Drg2	12.2822	12.603	19.2561	20.3075	21.67	31.0721
Dtd1	44.7998	47.0067	52.8427	72.9496	69.7193	95.5901
Dtnbp1	11	11.0216	15.7694	18.0068	17.9508	22.2622
Dusp5	0.441838	0.495362	1.05359	2.03497	1.41783	3.46318
Dynll1	263.737	250.351	315.169	407.085	405.516	519.407
Eef1e1	40.8854	42.5694	64.3831	76.9675	75.8472	124.812
Eif5a	227.373	232.914	265.673	321.316	323.973	446.602
Emc10	30.2969	32.1518	40.9779	48.7222	45.8433	58.3577
Eny2	22.3923	20.2739	34.0833	43.1266	39.9548	53.8949
Erh	64.6716	60.6331	91.8535	106.203	106.397	159.746
Esd	39.2799	40.4451	50.6468	61.098	56.5259	82.2841
Fabp5	322.959	290.158	435.994	488.741	488.997	651.673
Fam104b	6.11112	6.74798	10.5088	10.3715	12.3113	19.9703
Fam117b	14.3273	14.0093	23.7736	26.5187	24.496	32.1513
Fam222b	4.21423	4.35494	5.01648	7.35469	7.15764	9.66359
Fam76a	6.32885	5.56782	8.53246	10.1972	9.02238	13.1059
Far2	3.52594	3.38657	4.06572	6.49987	5.24777	7.83109
Fbll1	18.4012	18.937	20.6154	30.2545	29.0647	41.5187
Fbxl14	3.75484	3.51991	5.2306	5.98534	5.70823	8.70033
Flad1	6.81663	6.79123	8.97152	10.7669	10.2604	14.0464
Foxg1	49.3156	47.1899	95.8221	105.454	100.583	181.813
Frs3	2.99824	2.93506	3.434	4.97478	4.90283	7.17685
Gdpd1	22.6401	19.7686	23.8832	33.5493	31.2675	39.9862
Grb2	61.833	65.3029	79.3249	92.9615	86.3716	120.273
Gtf2h1	12.4447	11.8421	17.4293	19.2505	18.0193	27.0844
Hikeshi	31.2681	33.7361	43.401	51.0589	49.0395	69.122
Hilpda	1.19231	0.977361	1.6808	2.12525	2.5734	3.07785
Ier5l	2.91909	3.00983	4.31121	5.72377	5.40245	9.67927
Ift20	19.3562	17.2634	25.6721	29.6911	28.8258	43.1833
Itpa	30.2021	31.4901	54.0756	59.226	56.5996	91.3446
Jakmip1	16.8233	17.4567	19.2419	25.5315	25.5643	34.1568
Kctd13	35.3695	35.0924	39.7094	53.8934	51.8564	75.1586
Khdrbs3	70.3348	66.2907	121.554	136.285	134.08	239.075
Klhl25	10.699	10.9267	13.0552	20.7813	18.897	25.4591
Kmt5a	17.4857	15.1628	20.0622	25.2241	22.1494	31.1176
Knop1	6.49267	6.19877	7.97356	10.3915	9.53968	12.092
Lmo1	15.7157	13.7445	20.3962	23.5853	23.1607	35.4243
LOC100363502	47.2272	47.3418	59.4089	67.7889	68.8978	85.2272
LOC102551813	33.7712	33.446	49.7724	56.7383	54.9482	81.6749
LOC120093538	4.77641	5.04082	7.38609	9.11463	8.4921	12.4413
LOC120094691	18.4642	17.7791	23.1871	27.8753	24.8443	33.7896
LOC120103587	0.685951	0.544448	0.768791	1.55497	1.27152	2.36721
LOC367191	3.44601	3.29111	3.83046	6.06663	5.36018	8.84153
LOC683674	5.26647	4.26339	6.38832	8.22515	7.59965	12.7685
Lsm1	8.09595	8.28034	12.5148	16.2232	16.7491	20.7392
Ly6e	16.9554	15.1159	16.1617	30.3975	29.246	33.662
Lysmd2	8.63087	8.67947	10.9928	15.2287	13.0946	18.3961
Macroh2a2	16.7394	17.9801	25.3616	34.5865	32.7671	54.6202
Mapk6	24.7607	27.0263	38.9396	44.9725	41.4234	60.853
Mapre1	93.5123	94.1593	142.284	155.842	153.482	248.529
Med10	22.2117	20.7597	33.1122	35.385	39.768	56.9323
Med19	4.04857	4.8414	6.90198	8.40516	7.58621	11.7452
Meis3	9.16821	9.07752	12.2828	15.6518	16.4696	23.6479
Mff	75.8511	73.3385	94.3553	106.544	102.743	133.034
Mllt11	409.397	399.179	498.093	606.014	580.552	789.114
Mmgt1	7.63164	8.44575	8.56889	16.263	14.3649	15.3951
Mon1a	4.55954	4.38171	5.77707	8.46488	6.46211	10.5808
Mpzl1	20.9893	19.4166	25.7484	31.9837	28.7134	40.6855
Mrpl16	8.63026	6.86021	11.7172	14.2225	14.2482	20.7846
Mrpl35	6.26044	5.41464	7.29022	9.16239	10.811	12.7509
Mrpl37	26.3531	25.2523	27.7094	33.3352	31.9494	38.5041
Mrps10	5.543	5.75952	9.1636	11.2602	10.9141	16.7925
Mrps6	20.6372	18.7472	30.1727	32.7424	35.5932	45.1952
Mtch2	51.4098	48.1488	62.4378	70.7111	69.5744	96.6556
Mycn	16.765	17.0167	21.2162	27.9072	25.2788	32.4531
Mydgf	8.33775	7.95059	9.5479	12.1951	12.7447	20.8542
Ndufaf4	7.45092	7.48259	10.0882	13.9739	11.7616	14.7613
Neurod2	18.6529	18.4235	31.4588	37.0901	35.8617	68.2744
Neurod6	63.7593	66.6245	95.2081	132.784	119.97	180.715
Noct	8.63207	8.18066	12.0855	14.5413	13.6197	17.3194
Nop56	30.557	32.2698	43.4275	46.1007	45.0917	62.9831
Npm3	5.3336	4.83109	7.11491	9.56592	10.2156	13.5216
Nrep	335.27	320.188	467.888	496.814	462.942	655.739
Nsmce2	10.6055	10.6201	19.0833	17.2708	18.4094	28.1984
Ntmt1	14.9365	15.0387	18.2732	24.3357	24.1093	29.9004
Nts	4.51992	5.00371	12.7566	16.7376	19.7978	56.8304
Nutf2	27.2221	27.8808	35.9225	48.3052	48.7634	72.7024
Pabpc1l2a	6.86846	7.26954	9.68495	11.757	10.9787	13.7108
Paip2	42.0572	42.5094	65.5255	72.3007	72.8069	111.899
Pak1	48.3773	47.4813	62.7719	74.0232	65.1414	101.988
Pak5	9.6819	9.52159	17.0796	20.1811	18.7774	28.2932
Pbx2	5.43693	5.90064	9.14718	11.0272	10.1655	12.7299
Pdap1	86.4442	84.306	98.815	127.409	118.484	185.626
Pgam5	12.9389	13.1183	20.71	22.7819	23.1579	35.5917
Pheta1	6.19927	6.42853	6.67038	10.5482	9.43291	14.046
Phospho2	7.27282	7.28626	10.9726	13.307	12.1399	18.3332
Plekha3	6.2761	7.52169	8.36077	14.3386	13.1974	15.5492
Plgrkt	12.5796	12.7972	25.6119	32.8988	32.7231	51.8349
Plk2	39.7446	40.477	51.2073	60.4476	54.0714	77.7157
Pno1	9.66518	9.93681	14.8056	17.3028	16.3954	27.3491
Polr2g	25.5448	23.5139	37.5542	41.6005	41.7421	60.0202
Polr3k	33.5034	33.1399	46.6278	51.1481	49.4674	68.0924
Ppp1r3d	2.38971	2.89774	3.43133	5.98558	4.78041	7.90059
Ppp2r2d	24.9906	23.509	33.1358	41.6912	34.4936	51.742
Ppp6c	14.1816	14.0239	22.9855	22.7321	20.7654	31.5185
Pramef8	3.03942	2.78428	4.06236	5.82499	5.96851	7.23512
Prcc	20.8826	20.0933	30.0173	36.5634	34.1075	52.2736
Prkag2	16.3866	18.7829	22.2421	24.2479	23.2472	33.5158
Prkar2a	26.6684	27.5263	36.9322	42.7179	38.5819	61.8214
Psmd7	46.9573	47.7801	68.1089	73.7971	69.5109	106.468
Psme3	25.8498	25.3728	36.6345	40.4088	37.5686	58.1042
Ptp4a1	61.496	60.5231	79.9456	94.008	89.3499	125.638
Ptp4a3	11.87	11.5635	15.2829	21.4431	18.6985	29.8201
Pxk	6.15978	7.4353	8.57174	11.6027	10.2899	12.8223
Qdpr	40.0011	40.709	47.3236	64.4089	57.9805	80.8175
Rab12	52.1412	49.3102	63.0031	81.298	74.1224	91.4507
Ramac	21.5069	19.6176	28.4364	36.8414	37.6232	53.0415
Rap1b	49.3325	51.5594	74.1945	79.037	75.5262	98.6941
Rap2c	16.0051	17.4182	21.1255	28.1061	27.4994	35.1121
RGD1560065	17.6639	15.7513	24.846	29.3431	26.5814	40.998
RGD1566386	3.09075	3.07569	4.46806	5.51312	5.95884	7.64768
Rheb	79.0341	77.7002	118.51	128.859	132.568	190.189
Rnf2	18.2732	15.3023	22.9286	31.4581	26.2242	35.0252
Rnf208	27.4274	27.1366	28.797	48.4786	47.8078	62.5396
Rnf7	17.5474	16.7294	25.2528	28.3257	27.9749	39.1211
Rpp14	10.6868	10.2611	13.9994	16.6641	14.8738	23.699
Rprml	7.82882	8.15398	10.1704	15.4807	14.517	15.4292
Rundc3b	10.4855	11.6724	15.8699	19.4357	16.6023	25.9363
Runx1t1	5.82392	4.86508	13.0489	18.4767	15.6818	14.3817
Ryk	10.389	10.9525	17.3339	19.2466	19.7273	33.6664
Scamp3	16.29	17.193	19.457	26.8458	25.0032	32.5502
Sdhaf1	25.8757	26.1943	34.918	37.7052	40.9547	59.3693
Sema7a	31.2227	30.6599	33.7939	47.9021	42.6054	64.2988
Sephs2	14.7898	14.1141	20.2438	21.7477	21.8781	29.1618
Sgsm3	11.8037	11.7514	14.6804	17.6969	15.9551	23.2793
Siah1	18.125	16.6334	26.0592	29.2623	26.6424	38.9556
Siah2	5.82853	5.78731	7.90398	10.3214	10.5372	17.046
Skp1	330.694	322.069	424.61	481.822	470.254	621.107
Slain1	11.5578	11.2132	17.4969	20.0628	18.629	30.5792
Slc25a39	27.29	25.4891	31.5033	43.5235	45.41	64.1054
Slc35a1	8.3058	6.98634	10.2682	13.9603	12.4505	16.6785
Slc35b1	27.8571	27.8857	36.9829	45.3646	40.2079	54.9608
Slc39a5	6.96542	7.45319	10.5849	13.3993	13.189	16.2685
Snu13	57.8914	46.7999	78.5874	91.7613	86.6192	146.122
Snx16	15.3855	14.4971	20.0894	27.8066	23.7531	33.3889
Sptssa	17.2462	16.4731	28.167	34.1549	29.719	50.6482
Srp14	53.6692	57.0364	69.2022	77.7973	82.418	114.158
Ssbp3	18.4247	17.4499	26.5975	31.6966	28.4519	41.4963
Ssr3	32.6191	32.7282	39.2628	52.2648	47.8103	57.2522
St3gal1	8.63217	8.48464	9.20687	14.2098	13.8823	20.0294
Stambpl1	5.55093	5.68631	7.19401	8.56937	9.6687	13.1446
Stard3nl	33.0919	30.1237	38.5553	45.926	46.2495	59.6389
Stx7	135.157	130.831	202.002	231.218	205.199	317.93
Sumo1	85.5722	83.7229	120.429	134.799	129.238	195.517
Sumo2	152.531	147.988	251.099	276.25	264.516	449.314
Swi5	124.65	120.089	153.177	188.615	185.18	256.729
Taf12	5.09655	4.62629	7.97312	9.31817	9.79584	15.2043
Taf9	43.8394	40.5236	69.1976	76.2984	70.925	113.322
Tbpl1	24.0166	24.2727	37.7911	45.0774	40.1221	57.5923
Them6	2.72682	2.71666	2.41197	5.66602	5.0752	6.2156
Timm9	16.1238	14.8384	21.7137	27.0285	24.6804	32.5926
Tmcc1	13.4781	13.3133	17.8333	23.0326	20.1592	28.1612
Tmco1	9.86631	11.0931	13.0862	20.3998	16.5243	26.7903
Tmed2	41.55	41.4405	66.294	74.8819	67.6932	121.246
Tmeff1	59.4977	60.911	68.4049	114.173	103.258	127.588
Tmem163	4.06772	4.40621	4.30995	9.30375	8.61608	8.89823
Tmem167a	12.3652	12.3281	20.6366	22.7931	21.1611	30.7854
Tmem70	12.9371	13.5666	16.7191	21.0243	21.6137	25.5996
Tmem74	4.76237	4.27305	5.67639	8.72868	7.27691	8.46365
Tomm20	86.4064	84.6314	111.297	127.254	124.778	170.282
Tomm34	17.268	17.8739	24.38	35.6044	32.3266	54.8944
Tomm5	22.5569	22.6551	31.2479	35.0019	36.6904	47.8338
Tor1a	10.8087	10.5907	13.5773	17.6976	16.6539	23.4565
Tox	2.08643	2.66459	5.40432	6.56793	6.43008	10.2288
Trappc14	13.0732	12.4118	16.8004	21.375	19.4329	33.6511
Triap1	14.728	14.4221	20.7911	22.8558	24.1977	31.0903
Tshz3	5.23459	5.14964	5.91801	10.9046	8.81014	10.6344
Tubb3	522.84	523.633	682.171	849.686	793.424	1240.15
Tubb4a	78.5775	81.8855	85.0077	130.384	117.95	167.854
Ubald1	11.5749	10.8407	17.0732	20.0517	18.4317	30.0204
Ube2b	36.6866	38.0471	59.4339	65.7417	62.7134	85.7009
Ube2d1	32.2799	31.0661	54.587	66.1032	56.655	85.5144
Ube2j2	20.5845	18.6585	34.4718	39.0224	35.3196	60.2218
Ube2v2	28.8228	38.0922	50.8199	45.4772	47.9691	68.6812
Uchl1	499.214	472.802	576.201	708.357	736.758	922.511
Ufm1	15.6596	17.7627	21.1291	24.5262	27.0057	34.3387
Ulk1	8.27412	7.60651	12.935	14.907	14.9464	19.3899
Usf1	24.773	24.7832	36.4215	42.0501	40.0407	64.106
Vapa	92.9621	97.674	138.463	151.108	141.437	206.218
Vma21	10.8217	11.6524	13.024	19.7709	18.3317	20.123
Vps37d	6.06147	5.74659	7.92131	10.292	10.6	12.8581
Vps72	29.4168	28.3478	40.9032	52.6644	49.9514	84.9639
Ybx3	25.3469	24.3995	40.3241	50.3172	50.7826	83.0765
Zbed4	4.47045	4.57658	5.97418	8.34196	7.09441	10.1317
Zc3h15	32.9666	34.303	49.3079	56.0077	52.0172	71.5366
Zc4h2	12.6641	12.9741	20.6546	22.7301	23.5977	32.9076
Zcchc3	1.88526	1.78246	2.79893	3.37533	3.92266	5.08538
Zcrb1	18.7128	18.9045	26.757	30.8383	27.711	44.3318
Zfp362	3.78772	4.01637	6.72281	7.61916	6.75344	10.6246
Zfp870	1.95096	1.93196	2.79124	3.22215	3.62657	4.80846
MSTRG.10220.2	1.24792	0.717048	1.45472	2.40588	2.94425	3.58184
