# Supplementary material for: Annexin A7 enhances TIA1 axonal trafficking to counteract pathological aggregation in neurons
Source: EMBO J. 2025 Nov 3;44(24):7477–512. doi: 10.1038/s44318-025-00609-8 (PMC12706091; doi:10.1038/s44318-025-00609-8)
Supplement: Supplementary file 27 — Source data Fig. 5 [file 44318_2025_609_MOESM27_ESM.zip › EMBOJ-2024-119578_SourceDataForFigure5/5F’‘/Fig.5F''.xlsx]

## Sheet: Sheet1
	Ryk		Neurod7		Car7
Axonal mRNA level (relative)	Control	shANXA7	Control	shANXA7	Control	shANXA7
	0.996	1.401	1.011	1.366	0.873	1.589
	0.907	1.47	0.902	1.26	1.023	1.493
	1.107	1.263	1.096	1.289	1.121	1.237
