# Supplementary material for: Annexin A7 enhances TIA1 axonal trafficking to counteract pathological aggregation in neurons
Source: EMBO J. 2025 Nov 3;44(24):7477–512. doi: 10.1038/s44318-025-00609-8 (PMC12706091; doi:10.1038/s44318-025-00609-8)
Supplement: Supplementary file 27 — Source data Fig. 5 [file 44318_2025_609_MOESM27_ESM.zip › EMBOJ-2024-119578_SourceDataForFigure5/5G'/Fig.5G'.xlsx]

## Sheet: Hippocampal neurons
	Hippocampal neurons			Cortical neurons
	Control	shANXA7	shANXA7 + ANXA7-res	Control	shANXA7	shANXA7 + ANXA7-res
# of Ryk mRNA puncta per 100 μm axon	6.28338	8.83022	0	7.61325	9.49964	2.67158
	10.4634	17.0525	3.39179	0	4.08255	4.31499
	6.68793	0	1.6353	5.25279	10.5223	2.73478
	4.69484	7.4905	2.56165	6.74377	0	4.40464
	7.44032	1.92574	2.99874	2.16242	2.85441	3.71223
	7.45355	18.6536	3.07022	1.70625	7.72165	6.64088
	5.56273	10.9376	0	0	6.08962	0
	5.27389	0	1.48555	5.8326	2.96534	4.60773
	5.98519	8.72467	6.32251	1.63417	11.566	1.86923
	2.6553	9.9817	5.91588	7.5662	2.61441	1.69188
	3.78338	2.21862	4.81093	5.01832	10.8076	1.3334
	0	1.24755	8.23791	6.36578	2.05685	3.12735
	4.2552	5.22488	0	1.24505	3.39535	1.82642
	7.17937	1.87303	3.252	2.62412	8.61623	3.58365
	4.89051	4.92574	3.44483	9.58497	10.3216	4.42988
	5.66808	9.42685	1.48894	4.14113	9.55668	4.20124
	10.3378	4.70223	1.45416	0	2.00835	8.65801
	4.89462	5.81722	2.02614	0	2.76587	2.14165
	4.42835	5.4194	1.50591	5.79576	6.077	2.12098
	8.89759	7.60466	1.94394	0	6.47375	1.46886
	9.7025	7.16679	0.734829	4.97996	2.67455	7.18356
	1.5564	5.62905	9.91817	6.15006	14.8087	9.69717
	2.60998	5.31335	2.26408	12.9458	2.54443	3.68467
	2.41538	3.66059	8.07667	2.41949	0	10.5879
	3.92372	5.82717	2.61331	0	1.81163	4.19322
	2.36787	2.22331	7.34711	5.62279	3.52572	3.59971
	2.10986	4.12575	2.18972	4.04842	0	2.56552
	3.83412	3.90054	6.6077	6.67223	8.18465	6.1177
	4.73097	3.49813	2.29032	0	1.85062	2.75103
	2.4632	0	1.41459	0	2.94373	5.82321
	2.60865	2.58659	5.87027	3.3678	6.68613	7.6533
	1.13044	1.61776	5.14898	0	10.6809	3.55278
	4.2597	1.79914	11.213	2.68694	7.83392	5.4528
	3.72935	1.79401	6.93337	2.88951	9.65624	0
	4.19397	2.57354	6.34568	0	8.58977	2.63803
	1.6354	2.7038	8.74954	0.976992		1.54988
	4.92344	11.3158	3.35194	0		1.67297
	4.71999	12.7198	2.528
	4.42824	1.57624	6.41261
	2.13553	2.5438	7.48903
	1.10926	7.42225	1.99485
	2.0014	7.82871	3.03435
	2.8203	4.84582	2.02022
	1.19707	3.89332	1.12457
	0	7.91878	2.65544
	1.73028	5.45472	7.37256
	2.16906	5.70245	1.75288
	4.79047	3.68277	3.90923
	2.71614	7.33428	4.23843
	7.92293	10.9511	1.86345
	0	2.85959	2.52041
	5.20175	7.92858	0.981499
	2.86219	2.55594	4.29544
	0	14.3781	2.06897
	1.23648	3.48286	2.67924

## Sheet: Cortical neurons
Control	shANXA7	shANXA7 + ANXA7-res
7.61325	9.49964	2.67158
0	4.08255	4.31499
5.25279	10.5223	2.73478
6.74377	0	4.40464
2.16242	2.85441	3.71223
1.70625	7.72165	6.64088
0	6.08962	0
5.8326	2.96534	4.60773
1.63417	11.566	1.86923
7.5662	2.61441	1.69188
5.01832	10.8076
6.36578	2.05685	1.3334
1.24505	3.39535	3.12735
2.62412	8.61623	1.82642
9.58497	10.3216	3.58365
	9.55668	4.42988
4.14113	2.00835	4.20124
0		8.65801
0	2.76587	2.14165
5.79576	6.077	2.12098
0	6.47375	1.46886
4.97996	2.67455
6.15006	14.8087	7.18356
12.9458	2.54443	9.69717
2.41949	0	3.68467
0	1.81163	10.5879
5.62279	3.52572	4.19322
4.04842	0	3.59971
	8.18465	2.56552
6.67223	1.85062	6.1177
0	2.94373	2.75103
0	6.68613	5.82321
3.3678	10.6809	7.6533
0	7.83392	3.55278
2.68694	9.65624	5.4528
2.88951	8.58977	0
0		2.63803
0.976992
0		1.54988
		1.67297
