# Supplementary material for: Annexin A7 enhances TIA1 axonal trafficking to counteract pathological aggregation in neurons
Source: EMBO J. 2025 Nov 3;44(24):7477–512. doi: 10.1038/s44318-025-00609-8 (PMC12706091; doi:10.1038/s44318-025-00609-8)
Supplement: Supplementary file 28 — Source data Fig. 6 [file 44318_2025_609_MOESM28_ESM.zip]

Archive with 109 entries (94 files):
- EMBOJ-2024-119578_SourceDataForFigure6/
- EMBOJ-2024-119578_SourceDataForFigure6/.DS_Store
- EMBOJ-2024-119578_SourceDataForFigure6/6A/
- EMBOJ-2024-119578_SourceDataForFigure6/6A/1_HN_Control_EGFP.tif
- EMBOJ-2024-119578_SourceDataForFigure6/6A/1_HN_Control_TIA1.tif
- EMBOJ-2024-119578_SourceDataForFigure6/6A/2_HN_A7 OE_EGFP.tif
- EMBOJ-2024-119578_SourceDataForFigure6/6A/2_HN_A7 OE_TIA1.tif
- EMBOJ-2024-119578_SourceDataForFigure6/6A/3_HN_shA7_EGFP.tif
- EMBOJ-2024-119578_SourceDataForFigure6/6A/3_HN_shA7_TIA1.tif
- EMBOJ-2024-119578_SourceDataForFigure6/6A/4_HN_A7-res_EGFP.tif
- EMBOJ-2024-119578_SourceDataForFigure6/6A/4_HN_A7-res_TIA1.tif
- EMBOJ-2024-119578_SourceDataForFigure6/6A/5_UMN_Control_EGFP.tif
- EMBOJ-2024-119578_SourceDataForFigure6/6A/5_UMN_Control_TIA1.tif
- EMBOJ-2024-119578_SourceDataForFigure6/6A/6_UMN_A7 OE_EGFP.tif
- EMBOJ-2024-119578_SourceDataForFigure6/6A/6_UMN_A7 OE_TIA1.tif
- EMBOJ-2024-119578_SourceDataForFigure6/6A/7_UMN_shA7_EGFP.tif
- EMBOJ-2024-119578_SourceDataForFigure6/6A/7_UMN_shA7_TIA1.tif
- EMBOJ-2024-119578_SourceDataForFigure6/6A/8_UMN_A7-res_EGFP.tif
- EMBOJ-2024-119578_SourceDataForFigure6/6A/8_UMN_A7-res_TIA1.tif
- EMBOJ-2024-119578_SourceDataForFigure6/6A/Thumbs.db
- EMBOJ-2024-119578_SourceDataForFigure6/6A‘/
- EMBOJ-2024-119578_SourceDataForFigure6/6A‘/Fig.6A'.xlsx
- EMBOJ-2024-119578_SourceDataForFigure6/6B/
- EMBOJ-2024-119578_SourceDataForFigure6/6B/1_Control_before.tif
- EMBOJ-2024-119578_SourceDataForFigure6/6B/1_Control_FRAP_0''.tif
- EMBOJ-2024-119578_SourceDataForFigure6/6B/1_Control_FRAP_30''.tif
- EMBOJ-2024-119578_SourceDataForFigure6/6B/1_Control_FRAP_90''.tif
- EMBOJ-2024-119578_SourceDataForFigure6/6B/2_siANXA7_before.tif
- EMBOJ-2024-119578_SourceDataForFigure6/6B/2_siANXA7_FRAP_0''.tif
- EMBOJ-2024-119578_SourceDataForFigure6/6B/2_siANXA7_FRAP_30''.tif
- EMBOJ-2024-119578_SourceDataForFigure6/6B/2_siANXA7_FRAP_90''.tif
- EMBOJ-2024-119578_SourceDataForFigure6/6B/3_ANXA7 OE_before.tif
- EMBOJ-2024-119578_SourceDataForFigure6/6B/3_ANXA7 OE_FRAP_0''.tif
- EMBOJ-2024-119578_SourceDataForFigure6/6B/3_ANXA7 OE_FRAP_30''.tif
- EMBOJ-2024-119578_SourceDataForFigure6/6B/3_ANXA7 OE_FRAP_90''.tif
- EMBOJ-2024-119578_SourceDataForFigure6/6B/Thumbs.db
- EMBOJ-2024-119578_SourceDataForFigure6/6B‘/
- EMBOJ-2024-119578_SourceDataForFigure6/6B‘/Fig.6B'.xlsx
- EMBOJ-2024-119578_SourceDataForFigure6/6C/
- EMBOJ-2024-119578_SourceDataForFigure6/6C/1_Control_0s.tif
- EMBOJ-2024-119578_SourceDataForFigure6/6C/1_Control_20s.tif
- EMBOJ-2024-119578_SourceDataForFigure6/6C/1_Control_40s.tif
- EMBOJ-2024-119578_SourceDataForFigure6/6C/1_Control_80s.tif
- EMBOJ-2024-119578_SourceDataForFigure6/6C/2_ANXA7 OE_0s.tif
- EMBOJ-2024-119578_SourceDataForFigure6/6C/2_ANXA7 OE_20s.tif
- EMBOJ-2024-119578_SourceDataForFigure6/6C/2_ANXA7 OE_40s.tif
- EMBOJ-2024-119578_SourceDataForFigure6/6C/2_ANXA7 OE_80s.tif
- EMBOJ-2024-119578_SourceDataForFigure6/6C/3_shANXA7_0s.tif
- EMBOJ-2024-119578_SourceDataForFigure6/6C/3_shANXA7_20s.tif
- EMBOJ-2024-119578_SourceDataForFigure6/6C/3_shANXA7_40s.tif
- EMBOJ-2024-119578_SourceDataForFigure6/6C/3_shANXA7_80s.tif
- EMBOJ-2024-119578_SourceDataForFigure6/6C/Thumbs.db
- EMBOJ-2024-119578_SourceDataForFigure6/6C’/
- EMBOJ-2024-119578_SourceDataForFigure6/6C’/Fig.6C'.xlsx
- EMBOJ-2024-119578_SourceDataForFigure6/6D/
- EMBOJ-2024-119578_SourceDataForFigure6/6D/siANXA7_0''.tif
- EMBOJ-2024-119578_SourceDataForFigure6/6D/siANXA7_10''.tif
- EMBOJ-2024-119578_SourceDataForFigure6/6D/siANXA7_30''.tif
- EMBOJ-2024-119578_SourceDataForFigure6/6D/siANXA7_60''.tif
- EMBOJ-2024-119578_SourceDataForFigure6/6D/siANXA7_before.tif
- EMBOJ-2024-119578_SourceDataForFigure6/6D/siControl_0''.tif
- EMBOJ-2024-119578_SourceDataForFigure6/6D/siControl_10''.tif
- EMBOJ-2024-119578_SourceDataForFigure6/6D/siControl_30''.tif
- EMBOJ-2024-119578_SourceDataForFigure6/6D/siControl_60''.tif
- EMBOJ-2024-119578_SourceDataForFigure6/6D/siControl_before.tif
- EMBOJ-2024-119578_SourceDataForFigure6/6D/Thumbs.db
- EMBOJ-2024-119578_SourceDataForFigure6/6D‘/
- EMBOJ-2024-119578_SourceDataForFigure6/6D‘/Fig.6D'.xlsx
- EMBOJ-2024-119578_SourceDataForFigure6/6E/
- EMBOJ-2024-119578_SourceDataForFigure6/6E/Control-EGFP.tif
- EMBOJ-2024-119578_SourceDataForFigure6/6E/Control-p62.tif
- EMBOJ-2024-119578_SourceDataForFigure6/6E/Control-TIA1.tif
- EMBOJ-2024-119578_SourceDataForFigure6/6E/shANXA7-1#-EGFP.tif
- EMBOJ-2024-119578_SourceDataForFigure6/6E/shANXA7-1#-p62.tif
- EMBOJ-2024-119578_SourceDataForFigure6/6E/shANXA7-1#-TIA1.tif
- EMBOJ-2024-119578_SourceDataForFigure6/6E/shANXA7-2#-EGFP.tif
- EMBOJ-2024-119578_SourceDataForFigure6/6E/shANXA7-2#-p62.tif
- EMBOJ-2024-119578_SourceDataForFigure6/6E/shANXA7-2#-TIA1.tif
- EMBOJ-2024-119578_SourceDataForFigure6/6E/Thumbs.db
- EMBOJ-2024-119578_SourceDataForFigure6/6E’/
- EMBOJ-2024-119578_SourceDataForFigure6/6E’/Fig.6E'.xlsx
- EMBOJ-2024-119578_SourceDataForFigure6/6F/
- EMBOJ-2024-119578_SourceDataForFigure6/6F/Control-Merge.tif
- EMBOJ-2024-119578_SourceDataForFigure6/6F/Control-p62.tif
- EMBOJ-2024-119578_SourceDataForFigure6/6F/Control-TIA1.tif
- EMBOJ-2024-119578_SourceDataForFigure6/6F/siANXA7-1#-Merge.tif
- EMBOJ-2024-119578_SourceDataForFigure6/6F/siANXA7-1#-p62.tif
- EMBOJ-2024-119578_SourceDataForFigure6/6F/siANXA7-1#-TIA1.tif
- EMBOJ-2024-119578_SourceDataForFigure6/6F/siANXA7-2#-Merge.tif
- EMBOJ-2024-119578_SourceDataForFigure6/6F/siANXA7-2#-p62.tif
- EMBOJ-2024-119578_SourceDataForFigure6/6F/siANXA7-2#-TIA1.tif
- EMBOJ-2024-119578_SourceDataForFigure6/6F/Thumbs.db
- EMBOJ-2024-119578_SourceDataForFigure6/6F‘/
- EMBOJ-2024-119578_SourceDataForFigure6/6F‘/Fig.6F'.xlsx
- EMBOJ-2024-119578_SourceDataForFigure6/6G/
- EMBOJ-2024-119578_SourceDataForFigure6/6G/1_TDP-43 with DAPI_Control.tif
- EMBOJ-2024-119578_SourceDataForFigure6/6G/1_TDP-43 with DAPI_shA7-1#.tif
- EMBOJ-2024-119578_SourceDataForFigure6/6G/1_TDP-43 with DAPI_shA7-2#.tif
- EMBOJ-2024-119578_SourceDataForFigure6/6G/2_PI_Control.tif
- EMBOJ-2024-119578_SourceDataForFigure6/6G/2_PI_shA7-1#.tif
- EMBOJ-2024-119578_SourceDataForFigure6/6G/2_PI_shA7-2#.tif
- EMBOJ-2024-119578_SourceDataForFigure6/6G/3_DAPI_Control.tif
- EMBOJ-2024-119578_SourceDataForFigure6/6G/3_DAPI_shA7-1#.tif
- EMBOJ-2024-119578_SourceDataForFigure6/6G/3_DAPI_shA7-2#.tif
- EMBOJ-2024-119578_SourceDataForFigure6/6G/Thumbs.db
- EMBOJ-2024-119578_SourceDataForFigure6/6G‘-G’‘’/
- EMBOJ-2024-119578_SourceDataForFigure6/6G‘-G’‘’/Fig.6G'''.xlsx
- EMBOJ-2024-119578_SourceDataForFigure6/6G‘-G’‘’/Fig.6G''.xlsx
- EMBOJ-2024-119578_SourceDataForFigure6/6G‘-G’‘’/Fig.6G'.xlsx
