# Supplementary material for: Annexin A7 enhances TIA1 axonal trafficking to counteract pathological aggregation in neurons
Source: EMBO J. 2025 Nov 3;44(24):7477–512. doi: 10.1038/s44318-025-00609-8 (PMC12706091; doi:10.1038/s44318-025-00609-8)
Supplement: Supplementary file 28 — Source data Fig. 6 [file 44318_2025_609_MOESM28_ESM.zip › EMBOJ-2024-119578_SourceDataForFigure6/6A‘/Fig.6A'.xlsx]

## Sheet: HN
	Control	A7 O/E	shA7	shA7 + A7-res
Large TIA1 granules per 100 μm	0	0	1.04565	0
	0	0	0.883685	0
	0.791841	0	0	1.64673
	0	0	0	0
	1.11566	0	0	0
	0	0.865236	4.21167	0
	0	0	1.79445	0
	2.11122	0	2.25922	0
	0	0	2.57206	0
	0	0	0.796897	0
	0.984607	0	2.14092	0
	1.15783	0	0.993426	0
	0	0	1.40548	0
	0	0	0	0
	1.47561	0	2.2287	0
	1.33862	0	4.44747	0
	3.1441	0	0	0
	0	0	0	0
	0.803029	0	1.3311	0
	0	1.5184	0.996003	0
	0	0	0.905403	0.923843
	0	0	0	0
	0	0	1.09002	1.48931
	1.07755	0	0	0
	0	0	0	0
	0	1.27272	0	0
	0	0	0	0
	1.37782	0	4.23553	0
	0	1.06152	0	0
	1.21496	0	0	0
	0	0	0	0
	0	0	0	0
	0	0	0	0
	1.94637	0	4.946	0.954588
	0	0	1.11805	0
	0	0	1.46718	0
	0	0	0.855327	0
	0	0	0.866898	0
	3.38809	1.11898	0	0
	0	0	1.96728	0
	0	0	0	0
	1.27851	0	0	0
	0.864124	1.72336	1.15023	0
	0	0	0	1.57537
	1.10872	0	0
	0	0	0.902789
	0		1.46067

## Sheet: UMN
	Control	A7 O/E	shA7	shA7 + A7-res
Large TIA1 granules per 100 μm	1.73781	0	2.21312	1.54238
	1.39492	0	2.54995	0
	0	0	3.14954	0.831992
	0	0	0	0
	0	0	0	0.667842
	1.03649	0	0.945108	0
	0	0	0	0.978148
	0	0.857626	5.02993	0
	0	0	0	0.511491
	0	0	2.02615	0
	0.407707	0.699815	0	0
	0	0	0	0
	0	0.548086	0	0
	0	0	1.99576	0.40457
	7.43242	0	3.53135	0.632371
	0	0.984562	6.94568	0
	0	0.899531	0	0
	0	0	0	0.902356
	0	0	0	0
	0	0	0	0
	0.596823	0	0.996269	0
	0.855725	1.11532	7.37362	0.385548
	0	0	1.43761	0.572711
	0	0	1.30808	1.64139
	0	0	2.06268	0
	0	1.12757	0	0
	0	1.45681	0.460299	0
	0	0	1.26046	0
	0	0	0	0
	0.629287	0	0	0
	0	0	2.69395	0
	0.914486	0	1.38411	0
	0	0	0	0
	0	0.696325	1.59032	0
	0	0.905362	1.53097	0
	0	0	2.77894	0
	0	1.01728	0.567254	1.03563
	0.874386	0	0.973463	0
	0	0	1.07998	0
	1.7523	0.797461	2.62872	0
	1.78899	0	4.49951	0
	0	0	0	0
	0.631979	0	1.00654	0
	1.54488	0	0	0.993927
	0	0	6.66191	0
	1.35292	0	0	0.935856
	0	0	0	0.858856
	0	0	0	0
	1.70473	0	0	0
	0	0	1.16941	0.981037
	0	0	4.48861	0
	5.73526	0		0
	1.27144	0.608343		0
	1.451			0
	0			0.739694
	2.17113
	0.471387
	0
	0
	1.63264
	0.514213
