# Supplementary material for: Annexin A7 enhances TIA1 axonal trafficking to counteract pathological aggregation in neurons
Source: EMBO J. 2025 Nov 3;44(24):7477–512. doi: 10.1038/s44318-025-00609-8 (PMC12706091; doi:10.1038/s44318-025-00609-8)
Supplement: Supplementary file 28 — Source data Fig. 6 [file 44318_2025_609_MOESM28_ESM.zip › EMBOJ-2024-119578_SourceDataForFigure6/6B‘/Fig.6B'.xlsx]

## Sheet: Sheet1
time(s)	FRAP %
	Ctrl
	axon1	axon2	axon3	axon4	axon5	axon6	axon7	axon8	axon9	axon10	axon11	axon12	axon13	axon14	axon15	axon16	axon17	axon18	axon19	axon20	axon21	axon22	axon23	axon24	axon25	axon26	axon27	axon28	axon29	axon30	axon31	axon32	axon33	axon34	axon35	axon36	axon37	axon38	axon39	axon40	axon41	axon42	axon43	axon44	axon45	axon46	axon47	axon48	axon49
0	0	0	0	0	0	0	0	0	0	0	0	0	0	0	0	0	0	0	0	0	0	0	0	0	0	0	0	0	0	0	0	0	0	0	0	0	0	0	0	0	0	0	0	0	0	0	0	0	0
1	5.48559	2.10448	4.36021	4.48817	8.25198	9.43253	5.07565	5.69652	4.20838	12.1833	3.06254	3.08853	8.64764	1.48615	1.64508	3.24693	4.02155	3.82118	5.97621	2.37226	2.48227	-2.77457	1.44e-13	1.16315	4.95851	2.04824	4.225	2.44265	3.04303	2.1356	3.21332	1.49265	3.15675	3.11572	10.6996	7.46761	2.56551	5.35984	4.99511	-4.25411	5.207	4.19757	9.67304	21.5059	5.30182	10.8579	21.1363	13.2098	19.4197
2	9.40386	3.89205	8.72575	8.31307	13.9252	15.2214	8.68716	9.59503	7.42935	17.9435	5.71406	5.50299	21.4405	5.86902	6.44032	7.35007	9.65112	10.7311	13.7694	9.58029	9.39716	8.3237	14.5511	3.82714	10.7957	8.09986	17.8602	8.8318	9.66924	10.5315	12.2361	4.53329	9.16644	11.2512	30.2998	21.3283	7.60326	13.2387	15.9216	15.0514	15.1503	11.387	21.9367	26.5383	11.3481	15.7395	12.0231	19.2114	26.621
3	12.7624	5.3713	11.2605	11.541	18.6591	19.93	12.7379	12.8718	10.2145	24.3655	7.72485	7.59147	26.7075	6.09572	7.45537	12.3999	12.9886	13.872	17.2958	12.0438	16.4894	8.43931	16.3055	4.71827	13.7457	7.96021	17.2841	11.7515	12.6066	14.0853	16.021	5.48716	10.1643	12.7917	37.3067	24.4618	9.10598	16.3903	20.2281	24.2771	19.5042	13.497	34.1622	39.0876	18.4275	22.2973	18.5839	24.8645	38.2566
4	15.4772	6.6656	13.606	14.4594	23.0245	23.6346	16.7521	16.3334	12.4821	26.4552	9.94117	9.32359	29.5292	7.43073	9.83549	14.9248	14.2351	16.8237	17.6107	13.7774	17.1986	8.55491	21.0526	5.79699	17.2606	11.9636	26.6943	12.9538	14.7924	15.8622	17.6431	6.15927	11.3013	14.9727	40.526	27.8779	11.6509	18.9639	22.5802	17.8545	21.887	15.6516	35.9244	43.194	22.1351	25.1602	15.5712	29.2859	36.4025
5	19.4514	8.02973	16.935	17.8642	27.3347	27.1794	18.7286	18.4339	14.205	29.8699	11.1904	11.1427	32.2575	8.61461	11.1656	17.5398	18.0148	17.8044	17.5534	14.2792	13.2979	14.9133	28.2766	6.81006	16.5074	12.9877	26.6943	14.3963	16.0901	18.3939	20.7517	7.31133	12.8326	15.9767	41.9464	28.9501	12.5523	19.9618	26.3929	23.0013	23.4168	17.6499	35.7405	34.3926	30.2526	30.249	19.0522	32.1481	44.2149
6	21.7184	8.87615	18.7438	19.7877	29.4898	29.8342	23.0478	21.6602	16.1525	31.3479	13.0843	12.8831	35.7389	9.62217	13.0206	17.5398	18.4571	23.3985	29.3072	16.8796	19.1489	15.7225	25.903	7.88879	20.0851	13.1739	26.3102	15.7012	17.5243	19.9041	22.137	8.04096	14.1783	18.7808	49.616	32.5668	13.5243	21.5899	29.1072	26.6466	25.4172	19.2798	39.6833	45.3705	30.2591	33.7177	28.7794	36.1201	41.6278
7	24.2933	10.0841	20.6457	22.0208	32.9158	32.6639	25.1464	23.996	17.9026	35.0174	14.269	14.542	37.8089	10.7809	14.3157	21.9133	20.9502	23.741	27.2589	18.75	23.5816	19.422	31.5789	8.71425	24.4787	13.6394	26.3102	16.8001	18.9244	20.0373	22.7114	8.68098	14.3407	20.0617	50.4682	36.1003	15.1677	23.7955	33.8016	41.0059	28.0354	20.251	34.4554	39.8694	31.3807	28.6458	19.573	38.3986	42.6569
8	27.0081	10.9388	22.7853	25.2045	35.4393	35.3796	27.7208	25.6764	19.6119	38.8398	15.9736	15.7797	39.5968	11.4106	15.6458	24.2578	23.4834	27.284	30.2052	19.4799	21.2766	18.0347	31.9917	9.4506	25.0436	16.479	29.575	18.7232	20.1536	21.503	24.9414	9.7882	15.8488	22.537	57.0963	36.3066	16.5461	27.2616	34.5032	30.5059	31.948	21.9926	43.9328	46.0503	33.8458	35.9213	36.9841	40.4068	44.077
9	29.6949	12.0769	25.3237	26.8406	36.7655	37.5247	29.795	26.735	21.4368	39.961	17.2469	17.3681	40.9142	12.5189	16.3458	25.3849	23.9659	28.1827	29.2256	20.1186	24.2908	23.3526	36.6357	10.2104	25.6085	16.5256	26.5023	21.642	21.7927	25.7667	26.8335	10.2234	16.452	24.1641	58.99	38.3606	17.306	26.3163	36.6064	36.9353	32.9188	23.2094	48.0451	40.7246	31.6458	34.425	19.9997	42.9352	29.5158
10	30.8424	12.7179	26.2491	27.725	39.3995	39.9894	32.04	28.8355	22.8464	41.2351	18.3954	18.9234	41.8552	11.7632	15.6108	26.1063	24.4886	29.4867	31.1475	21.7153	25.5319	22.5434	36.1197	11.3079	28.9979	17.9221	30.5352	21.7107	22.339	26.4774	27.4079	10.6714	17.4497	25.2372	57.3803	39.7573	18.6136	28.9421	39.2581	40.5787	32.6834	25.1408	45.9573	37.9051	38.1448	36.9149	41.0427	44.5943	44.001
11	32.8575	13.6876	28.2612	30.0464	41.8309	41.3053	33.9068	31.0872	24.399	43.7324	19.7131	20.1555	42.9844	13.2746	16.3108	27.3237	25.3732	32.174	35.1341	23.9507	28.3688	25.0867	36.7389	11.8754	27.0521	20.6221	33.4159	23.6337	23.2268	29.4975	29.1648	11.721	18.3545	26.7086	60.7891	41.4003	19.7623	31.2003	39.1668	29.6496	35.8312	25.8441	44.7486	46.3667	39.8745	35.9624	34.0291	44.6999	44.7888
12	35.1805	14.5586	29.4328	31.1077	42.6782	43.8536	35.8102	32.7508	25.6793	43.6305	21.0348	21.0713	49.0069	12.8715	17.3959	29.3526	26.4589	34.1356	39.6133	22.9015	32.0922	26.2428	40.0413	12.6633	29.1234	21.0876	32.2636	25.0416	23.9439	30.4302	29.131	12.3226	19.6538	26.899	60.5997	42.3861	20.6282	31.9355	40.3249	35.4357	36.5372	26.7595	48.9257	37.9059	39.1236	36.1376	32.0012	46.269	50.2207
13	35.8802	15.2284	31.0119	32.8543	44.0597	44.8578	37.3231	34.4144	26.9799	48.4722	22.2961	22.3393	54.1826	15.0882	20.546	31.2462	28.5096	36.1458	39.128	24.2701	28.1915	27.3988	42.6213	13.4091	30.2532	24.0668	44.9386	26.4152	25.1391	32.9173	31.4623	12.7898	19.8858	28.6818	62.8722	44.1932	20.7872	31.4104	43.3117	54.937	36.5666	26.9716	50.7285	44.7554	39.5254	34.6013	33.1844	42.9787	26.5264
14	38.2592	15.9721	32.6164	34.3798	46.1227	46.691	39.3363	36.2628	28.2737	48.2173	23.0537	23.4471	55.9705	14.8866	21.1411	33.0046	29.6354	36.136	37.1453	25.8212	31.2057	27.1676	41.5893	14	30.3787	23.5082	36.8727	28.6129	25.1049	31.9402	30.5839	13.4235	20.4194	30.8455	65.334	47.027	21.8475	33.6685	44.2869	51.5082	40.7145	29.1151	49.5195	37.9956	44.3294	36.2544	40.9591	44.8899	35.5791
15	39.1548	16.6336	33.5164	35.5737	46.9884	48.258	40.4222	37.0694	29.1113	47.9625	24.5487	24.5646	50.2303	16.3224	21.1761	35.259	30.8819	37.6419	39.5467	26.6423	27.8369	29.0173	42.8277	14.788	31.2574	25.3237	41.2897	29.6774	25.9586	33.3171	32.8476	14.1659	21.6723	31.9014	63.9137	46.5752	23.3319	33.9836	44.8355	37.3645	39.2436	28.8471	48.9259	37.5032	42.3031	39.6384	53.0436	46.3008	43.1362
16	41.0579	17.6649	35.0275	36.1265	47.9462	49.3154	41.7887	38.7666	30.2622	49.4405	25.5883	25.7897	55.8764	15.8438	21.6311	36.6116	31.8872	41.3155	42.0297	28.1478	34.5745	34.9133	48.0908	15.6369	31.6968	24.4858	31.8795	30.6389	26.3683	34.0277	33.6923	14.4603	21.7187	33.1304	67.7012	47.0681	24.8163	35.9267	47.6089	49.151	39.0377	29.6732	48.0246	34.5038	45.2379	42.3221	46.0296	47.3749	44.1596
17	42.7652	18.1087	36.1482	37.3204	48.9224	50.7683	43.265	39.4724	31.3994	54.0273	26.4184	26.5052	59.4523	17.733	23.4862	35.1237	32.3295	41.7163	43.7561	28.604	31.9149	31.3295	45.7172	16.5233	33.8308	26.022	38.6011	32.1499	27.5293	35.2713	34.1315	15.4011	23.1572	35.3633	73.0037	46.8217	24.7456	36.5044	49.7422	42.9363	39.9791	30.9348	47.2552	44.5765	44.5391	39.5217	45.269	46.2114	47.0722
18	43.9127	18.9592	37.7782	38.3816	50.525	51.103	45.2538	40.7326	32.3187	52.9571	27.5347	27.5384	56.6292	18.1612	24.2912	39.8578	33.7368	41.6081	42.2079	29.1058	31.7376	34.4509	49.8452	17.1659	34.2075	26.6737	40.1375	32.4589	27.1196	35.1825	34.7397	15.6955	23.714	34.9306	65.9022	49.984	25.7352	37.5547	51.6317	53.8656	40.5675	31.225	51.3002	44.9347	46.3908	42.6917	36.5648	48.0909	52.74
19	45.2281	19.407	39.1111	39.6639	51.7222	52.6396	46.6813	41.6065	33.5717	53.2119	28.2278	29.1352	58.0408	18.2872	25.0263	39.3619	35.2648	42.9827	41.5862	29.1971	35.8156	34.5665	48.4004	17.6536	39.166	28.4892	41.2897	33.4891	27.4952	36.1596	35.8209	16.2139	24.1548	36.0557	70.1631	48.3002	25.4524	36.7144	51.327	47.8652	40.3909	32.5088	46.8155	48.2475	46.4956	37.4992	41.5507	47.696	54.6293
20	45.5919	20.4835	40.2912	40.5041	52.3301	53.8186	47.6452	43.186	34.1641	56.5756	29.4165	29.975	60.7698	19.2443	25.7613	38.5503	34.5008	44.948	42.5224	29.562	36.5248	34.4509	49.6388	18.4041	38.9149	29.9322	46.2829	36.0645	28.4854	37.3587	35.956	16.8155	24.0156	37.6655	69.5949	50.2715	26.495	38.5525	54.9841	58.5802	41.1264	32.386	48.3324	43.9946	46.6005	40.1246	51.7761	48.8964	52.4251
21	47.3272	20.8205	41.2505	41.4769	53.1037	54.3055	49.7316	43.7574	35.0221	57.442	30.2426	30.5413	61.9931	20.0252	28.1414	39.7226	35.7071	45.2311	46.9075	32.5274	37.4113	36.9942	52.4252	19.1732	37.0319	28.7685	39.3693	36.5796	28.622	39.2685	36.8007	17.5387	24.874	38.4098	65.4287	51.5036	27.4139	39.5503	54.6794	41.4362	42.9503	33.4913	47.8048	49.2324	50.8978	42.8472	32.424	48.3699	32.4305
22	46.9074	21.5601	42.5579	42.2949	53.8036	55.9486	50.2196	44.3455	36.03	59.2258	31.3991	31.0179	58.9818	20.8312	27.7914	41.2104	36.0288	46.392	47.0787	30.9763	36.3475	32.7168	50.3612	19.5203	36.0904	30.584	45.3227	37.129	28.5537	39.1353	36.8345	17.7883	24.7116	39.8291	68.7428	52.4481	27.8557	39.9179	55.1365	51.7226	47.5101	34.8197	42.9243	45.069	50.7755	44.6364	39.4381	46.8853	38.3344
23	48.7266	22.0326	42.8635	43.1572	54.2641	56.6256	51.5007	45.8074	36.2819	58.869	32.2816	32.3729	65.2867	20.9824	27.8264	41.6613	36.3505	48.4319	49.6513	33.1661	42.5532	40	57.4819	20.2191	35.9021	31.4219	44.9386	37.026	28.9293	39.8459	36.8683	18.3451	25.7325	40.5215	75.1815	52.6124	28.2445	38.8676	53.0946	41.2219	44.4212	35.2886	45.2766	44.3527	48.5744	41.0386	45.8606	47.8909	42.0342
24	49.4263	22.427	44.0351	44.2848	55.0009	57.3635	52.1962	46.6812	37.6507	57.7478	33.1117	33.5525	62.1813	22.267	29.4715	44.2764	38.4414	48.4278	45.3874	35.7208	43.7943	40.1156	55.934	20.8335	40.8606	32.5391	46.475	38.2966	29.2366	39.7127	37.713	19.0043	26.5677	40.3657	70.6365	52.1607	28.3859	38.1849	54.8317	47.8652	47.7454	36.0366	40.3082	54.3359	53.9723	43.2751	44.5085	45.4585	41.3257
25	49.2024	23.1789	45.2576	45.1691	55.2035	57.257	53.7457	48.0592	38.0933	59.8373	33.7081	34.0732	63.4987	22.4937	29.5415	44.8625	37.5568	50.8889	49.8262	34.5347	43.2624	37.341	56.2435	21.4292	41.8021	33.0977	43.5943	38.846	28.5537	40.4233	37.9833	19.4139	26.8693	42.5121	75.6549	53.4338	29.4461	39.9704	55.2279	45.2936	48.5397	35.8356	42.7485	43.144	51.1074	44.5003	49.4944	43.937	35.5793
26	50.9096	23.4953	46.9471	46.0535	56.6034	58.5197	54.7584	49.3026	39.1147	61.9779	34.788	34.844	66.9805	23.3249	31.1166	45.4035	38.1197	50.7799	49.4251	33.6679	33.6879	41.7341	58.4107	21.8607	42.9947	34.8666	46.667	39.1551	28.0074	39.0909	37.5778	19.702	27.1014	42.7025	73.5718	54.4605	29.9939	40.4431	57.4222	50.6511	51.3933	36.7287	42.8804	41.801	48.3124	38.666	49.5789	44.9952	34.3985
27	52.365	24.1363	47.2527	45.6776	57.0823	59.2576	55.2709	49.4203	40.0885	65.0358	35.5174	35.2501	64.3457	22.8212	30.2065	47.6128	39.6477	52.8536	52.6889	34.6715	36.7021	42.5433	59.4427	22.6439	43.434	33.6563	43.5943	41.0437	30.2269	41.6225	39.6051	20.3932	27.8206	44.6758	76.3177	55.5694	31.1072	43.4365	58.0622	59.4374	51.8051	37.3427	41.6053	50.3963	50.0069	41.6609	53.2972	48.2067	32.0369
28	53.2046	25.0197	48.1866	45.9872	57.4876	60.2769	56.5886	49.7563	40.6946	64.0674	36.3878	36.6521	67.6393	24.2821	31.7466	48.0186	39.8889	53.4149	51.4294	38.1387	42.9078	36.6474	52.322	23.0473	43.8734	36.1701	47.6272	42.5547	30.1244	43.7099	39.5375	20.8028	28.6326	43.9661	70.5418	55.8158	31.496	42.8063	58.6413	52.1512	49.334	38.0684	37.4063	42.6516	50.3563	37.4408	51.3535	44.5267	45.9702
29	53.6244	25.5661	48.9167	46.6062	57.6349	60.6953	56.8448	50.3613	41.5798	64.4242	36.4684	37.4891	65.569	23.6524	31.8166	47.3423	39.0445	54.5765	53.4163	38.1843	44.5035	40.4624	59.4427	23.4178	43.9989	37.8924	53.7727	43.9969	31.0464	44.2429	40.7538	20.95	29.7695	45.0739	77.2646	55.1587	31.9908	43.4365	59.2813	52.1512	50.5402	38.4033	41.1656	44.3527	55.9288	37.9853	43.0719	45.4111	33.8474
30	54.8839	26.0592	49.6213	47.6675	58.7769	61.1441	57.5769	51.4535	42.2676	65.0867	37.5282	37.9436	66.4159	24.9874	32.8666	49.281	41.4973	54.5115	55.8157	39.6898	44.8582	43.1214	60.6811	23.8071	43.1202	37.7993	50.1238	42.8981	30.5001	44.7314	41.0241	21.366	29.3055	46.199	77.8327	58.2799	33.2808	45.9572	58.946	55.3657	54.5999	38.113	40.0005	51.1574	56.9595	42.7889	44.8465	46.2114	32.2731
31	55.3876	26.5646	50.7335	47.9991	59.6611	62.1634	58.9312	53.0499	42.2949	64.4242	38.5195	38.4657	67.451	25.3904	33.6367	49.3261	41.3365	54.9668	55.1634	39.781	38.1206	43.0058	60.0619	24.6372	46.0702	37.6131	46.8591	45.8169	31.661	44.5093	41.5647	22.1212	29.0735	46.8395	78.1168	56.7604	32.5563	43.0688	57.9403	49.151	52.2464	39.4862	35.2519	55.0969	59.5624	42.5166	46.1141	45.3585	39.7514
32	55.9754	27.259	51.6843	49.4583	60.7663	62.2699	60.0903	52.9827	43.1188	65.4435	39.0031	39.1715	68.5803	27.6071	35.2468	51.0845	42.02	55.2934	57.1294	41.3777	44.8582	43.237	62.5387	25.1625	47.3883	39.9872	54.925	45.7482	32.0025	43.6655	41.9702	22.5116	29.9783	45.8528	74.1399	58.2389	33.8286	43.9091	60.3479	55.1514	52.3052	40.1783	37.3624	37.2794	53.9898	35.8656	41.9733	44.8741	37.1536
33	56.4232	27.5507	53.1615	50.3206	61.8714	63.2131	61.164	54.495	44.0858	65.8002	39.4504	39.8594	68.1098	26.8766	34.3367	49.6417	41.4169	57.4412	55.0999	42.6551	46.2766	42.0809	59.4427	25.5846	45.7564	39.1959	51.0841	45.5765	31.3879	44.5538	40.889	22.7612	30.7671	47.48	76.8859	58.937	33.8639	45.5371	60.5003	54.2942	53.482	40.5132	35.9334	43.905	46.0065	38.666	41.3817	45.7849	39.8301
34	56.2273	28.3848	53.5776	49.2151	61.4294	64.0423	62.3719	54.8311	44.4059	67.584	40.357	40.4658	67.1687	27.0529	35.3168	52.7527	43.3067	57.3898	54.4297	42.1989	45.5674	44.2775	60.5779	25.9505	42.9319	39.0562	48.3954	46.0229	32.5147	46.3303	42.8149	23.4076	31.2311	47.0126	68.364	60.2102	34.235	44.6968	61.6889	48.9367	53.4525	40.8147	40.0664	44.8004	47.142	39.6578	38.762	46.2956	32.7454
35	56.899	29.0258	53.5521	50.3869	62.1293	64.2477	62.0669	55.3689	45.2639	67.7369	40.9897	41.4561	69.1449	27.8086	36.7518	53.8348	44.9956	61.0695	59.634	42.8376	43.617	42.8902	60.8875	26.3726	45.8192	41.1976	56.8454	47.6369	33.6074	46.9965	43.7609	23.8108	30.6047	48.5531	74.6134	58.321	35.1363	47.8478	61.0489	45.2936	52.0993	41.5068	39.231	36.787	49.6226	39.3078	34.4522	45.7323	31.5646
36	58.2144	29.223	54.8171	50.807	62.0004	64.6889	62.8111	56.0914	45.652	69.011	41.2274	42.3457	69.1449	27.7582	37.6619	53.2486	43.548	60.7639	55.8045	42.3814	39.3617	42.0809	60.5779	27.0949	45.5681	42.7803	54.7329	46.538	32.2415	46.1527	41.5647	24.0988	31.6256	49.5571	74.8974	58.6496	36.0022	47.5327	61.2318	54.9371	53.6585	41.9087	41.4294	45.1585	57.1866	45.5893	29.1282	48.3173	45.6553
37	58.8861	30.1475	55.0208	49.5689	62.3319	64.8486	63.2626	56.4443	46.4283	70.0813	41.8762	43.4093	70.4623	29.6474	38.1869	53.2035	45.1564	61.1035	59.7399	42.6551	43.0851	47.5144	63.3643	27.7515	46.5096	41.7096	55.117	48.6671	32.9928	48.018	43.2203	24.534	30.8367	49.886	73.4771	58.6906	36.1789	48.5305	61.6889	45.2936	55.0999	42.1431	40.4621	45.3824	59.51	44.6947	40.6212	44.2055	34.4772
38	58.3543	30.4803	55.5981	51.8019	63.345	65.9212	63.9214	57.1165	46.7075	71.5083	42.0898	44.296	69.0508	29.5466	38.8169	54.8267	45.076	60.0173	57.0571	44.7537	45.7447	46.3584	63.7771	28.3049	46.8862	43.1061	56.0772	49.5599	34.1879	47.3962	43.6596	24.726	31.6256	50.1456	72.8143	60.7852	37.0978	48.7405	63.6089	57.2944	52.217	44.0075	43.2981	36.4288	52.2254	46.6201	38.593	44.2634	35.8941
39	59.6698	31.0514	56.4301	51.5808	63.1608	65.7614	63.7628	57.7886	47.4225	71.5083	43.065	44.7367	67.6393	30.1008	40.287	56.2244	45.6389	61.5671	56.4704	45.3923	51.5957	47.2832	62.6419	28.4831	47.3255	43.3389	58.5738	49.4225	31.3537	46.1971	42.7473	25.334	32.6464	50.8553	75.7496	60.087	36.6206	44.9594	63.9442	61.1518	54.3939	43.1814	40.0224	44.7556	52.6447	42.8861	44.593	47.8171	33.3751
40	59.6698	31.7663	57.6696	53.3274	65.0028	66.119	64.6169	59.0993	48.3282	72.4257	43.3914	45.2878	71.5916	30.806	40.742	56.4047	47.5288	63.1538	58.1901	45.3467	48.5816	44.0462	62.5387	29.2242	48.7064	43.8044	54.925	50.7618	31.3879	45.6641	44.7407	25.3468	32.484	51.063	73.0984	61.4833	37.2215	47.2176	64.9194	56.8658	56.4826	43.7396	37.0326	44.2632	56.6276	45.92	40.7902	44.9847	39.4365
41	60.1455	32.132	58.5525	53.1506	64.5423	67.3056	64.8975	59.3514	48.3146	72.5786	43.879	46.1193	70.2741	30.4282	40.462	56.2695	45.6389	63.8842	59.8017	46.4416	52.4823	46.5896	64.8091	29.5712	45.8819	44.8751	58.7659	51.0021	33.8464	49.7058	44.9097	25.6285	32.7856	52.0323	76.5071	62.3868	38.4054	51.3138	64.9803	61.3661	55.3353	43.7507	35.9114	49.7696	58.3046	46.6979	46.6212	46.0798	40.7747
42	61.461	32.5511	58.5101	52.9295	64.8002	66.8036	65.7638	58.9649	49.3497	71.6102	44.4391	46.716	69.5213	30.4282	41.8621	55.1423	45.7193	63.0682	56.161	46.2591	47.3404	46.3584	62.4355	30.0121	45.4425	45.5268	59.9181	50.6244	32.8903	47.8848	44.7407	25.8461	33.8297	52.7593	74.8027	61.5244	37.9813	49.4233	65.3461	53.437	55.3647	44.6438	32.9656	47.6655	54.3916	47.9425	38.1705	44.8425	33.8474
43	60.8732	32.699	59.0789	52.5978	64.8738	67.4806	65.1171	60.1916	49.3088	73.4959	45.0234	47.5476	73.9441	31.3602	41.8971	56.54	45.7997	64.8893	58.502	48.6314	51.773	48.0925	63.0547	30.5843	47.8904	44.2234	55.117	51.1052	32.6513	47.3962	44.0312	26.2877	33.8529	53.0882	74.2346	62.0583	38.7942	50.7887	65.1022	60.5089	56.7768	45.3248	38.4836	50.6649	53.2386	48.7009	42.5648	45.0953	46.5212
44	62.3845	33.2167	60.8363	53.7696	65.4448	67.6403	65.654	61.183	49.983	71.916	45.926	47.9509	70.8387	32.3174	41.8621	55.6833	46.7648	63.2148	56.8511	46.396	40.9575	46.0116	60.8875	31.1377	48.0787	43.5251	55.117	52.4101	32.1391	46.0638	43.2203	26.4733	33.6905	53.5729	76.6965	61.8529	39.0416	49.0031	65.7422	58.5802	54.6881	44.4094	40.5501	50.262	57.0294	46.4061	53.2972	44.0423	38.5706
45	60.5654	33.8125	60.675	54.5656	66.8263	68.5912	66.0078	60.7461	50.5414	74.3623	46.2524	48.415	74.2264	31.3602	41.8621	56.9007	46.6441	64.9902	58.0325	49.042	47.695	46.3584	62.5387	31.5083	52.3468	45.4337	56.8454	54.4704	34.9733	49.7058	45.0448	26.4541	33.6905	54.9057	76.7912	64.276	39.6247	52.1541	63.9137	46.7937	53.9232	45.8049	39.7586	43.5021	49.7274	47.0674	43.1564	47.8645	42.9001
46	62.9723	34.1823	61.5834	53.04	65.5554	68.9715	66.0566	60.5444	50.7184	74.3623	46.7602	48.9109	71.5916	32.4685	42.1771	57.3966	47.006	65.951	58.1621	47.8102	44.5035	46.9364	61.9195	31.6724	48.3925	45.8061	60.3022	53.3716	34.5635	48.5954	44.6394	27.5037	34.3633	54.9403	78.0221	61.9351	40.1019	53.3094	63.8527	50.6511	54.9823	45.3806	40.2423	50.844	51.5442	40.5524	44.0859	46.5694	41.0109
47	63.1682	34.6589	61.3287	54.455	66.4947	70.4093	66.8741	61.7711	51.7671	76.9616	47.1188	49.8501	70.18	32.9219	43.0872	56.3145	46.4431	68.4531	60.5994	49.4069	49.6454	52.948	67.2859	32.4885	53.9787	45.9923	59.9181	54.8825	35.0074	50.9049	46.7342	27.5229	34.3633	55.0788	74.424	61.894	39.9958	51.1038	65.1937	56.4372	52.5994	45.6597	41.9351	49.2771	51.9809	45.8033	49.3254	43.9423	28.8881
48	62.3566	34.8685	62.5172	53.4822	66.1448	70.6679	67.5696	62.2921	52.0463	75.5345	47.4009	50.6347	77.7082	33.4005	42.8071	56.7203	47.569	67.4198	59.5704	50.1369	52.305	50.1734	66.2539	32.8168	51.3426	46.644	59.342	56.2217	34.4952	51.5267	46.1936	27.8237	34.5953	56.4116	78.2115	60.8673	40.5967	52.5217	66.748	69.5094	51.3639	46.2849	40.4182	45.3376	51.911	44.053	50.3395	46.4272	38.8067
49	62.8883	35.4766	63.7822	53.9686	66.0711	71.3069	68.3748	61.6031	52.2506	77.0635	47.7837	51.4911	67.8275	34.7103	44.1372	56.6752	48.2123	66.5472	61.8994	49.2701	51.2411	49.711	63.6739	33.0419	55.234	46.3182	60.3022	55.0885	33.9147	48.6398	45.4841	28.3677	35.4306	55.6846	75.0868	61.8529	41.3035	53.467	63.8222	57.0801	51.0108	46.1844	44.793	44.0841	56.0162	46.095	43.5789	46.6273	45.183
50	63.9798	35.4232	64.1897	55.1404	66.2369	71.8546	68.9605	62.4937	53.2993	76.6558	48.2229	52.0022	73.6618	34.8615	44.7322	56.6302	47.6092	67.6225	61.8122	49.042	54.2553	46.5896	62.7451	33.4828	53.0372	48.1337	61.6466	57.3206	35.5538	51.0382	46.599	28.7261	35.2682	56.4116	73.9506	64.6046	42.2401	52.7843	69.1251	76.367	52.6288	46.3631	42.5506	46.3673	51.4743	45.356	52.9592	45.1005	42.5065
51	63.0563	35.7313	64.4529	55.5162	67.8025	72.4327	69.9854	64.2245	53.9802	77.777	48.7226	52.5422	73.1913	34.534	44.3122	57.9828	47.2473	68.8181	62.0385	51.0949	54.7872	44.7399	59.6491	33.4875	51.8447	47.8543	59.15	57.0802	34.3586	49.5725	46.9031	29.0397	34.8969	56.879	73.3824	63.9885	41.1975	49.6333	65.1327	58.1516	54.0703	46.9994	43.9576	49.7248	55.9987	49.9845	59.1282	45.8218	45.8915
52	64.0078	35.8464	64.334	55.9142	68.7051	73.1858	70.022	64.0397	54.3888	75.8913	49.46	52.0367	76.1085	35.7683	46.9374	57.6671	47.8102	68.1441	60.5838	50.4106	50.1773	50.289	67.9051	33.9893	51.9702	49.0647	59.9181	56.153	34.5977	49.306	46.3625	29.3085	35.8482	57.2079	74.5187	64.7278	42.3638	54.7274	67.4184	62.4376	55.7471	46.5975	44.6171	42.0248	51.2122	49.1093	47.2972	44.0265	48.9615
53	64.2037	36.5654	64.9538	56.1353	67.3236	72.8739	70.4734	64.2245	54.7974	77.4202	49.8993	52.7273	71.0269	34.8615	45.2573	60.192	49.9011	68.606	61.0177	51.9161	53.1915	48.4393	66.2539	34.0597	50.2128	48.1802	55.5011	55.2602	33.6757	48.2845	46.3625	29.6413	35.6394	57.4156	71.5834	63.2903	42.0987	53.7821	67.2051	53.6513	54.3351	46.5417	42.1109	44.8452	47.1071	49.7706	59.6352	43.6422	64.0756
54	65.2673	37.3009	65.3698	56.4669	67.821	73.4292	70.4246	64.0733	55.0834	78.6434	50.5279	52.7909	76.0144	35.6675	46.3423	58.9747	50.062	69.0667	62.8153	52.6916	50.7092	47.052	63.5707	34.7116	49.6479	49.7164	54.3488	56.5651	34.1879	50.0611	46.8693	29.7053	35.1754	59.0081	77.1699	65.0152	42.8586	53.572	68.3327	57.723	51.0991	48.2386	38.3956	37.369	46.8276	52.6294	41.8043	45.9113	44.632
55	64.1758	37.4694	65.5311	56.4227	68.6498	73.2846	71.1323	64.4766	55.8461	77.3693	50.548	53.4594	78.0846	36.4736	46.2373	58.0279	49.298	68.1861	60.0974	52.2354	51.0638	49.4798	65.1187	35.2979	52.9117	49.0647	59.342	55.3632	34.905	49.839	46.0585	30.1981	35.9642	58.4542	74.6134	64.3992	42.6465	52.6267	68.607	66.9378	51.7757	48.5065	45.0128	47.3521	46.7577	50.1595	49.4944	46.1587	39.7514
56	64.1198	37.7405	66.0999	56.8428	68.0236	73.916	72.0595	64.6782	56.3432	77.8789	51.3499	53.9511	77.8023	36.8514	46.4123	58.2533	48.1319	68.2386	59.0585	53.1934	51.773	49.3642	65.8411	35.6872	54.167	51.2526	64.9113	54.7451	35.8952	51.3491	47.5113	30.4541	35.9874	59.3196	75.0868	65.8366	44.0072	56.4079	68.8813	59.6517	52.5112	48.0264	40.7699	40.5922	44.1548	47.0479	51.0155	46.3219	46.0489
57	64.0358	38.1062	66.6687	57.1966	69.4051	74.73	71.9009	64.8294	56.6224	78.3886	51.7368	54.1569	78.6493	37.733	47.3924	60.5076	49.3382	68.5338	60.3284	53.1022	52.4823	53.6416	70.0722	35.9404	54.0415	48.7388	57.8056	55.1915	34.4611	51.7044	45.9571	30.4221	35.6626	60.2024	78.0221	64.9331	43.265	53.8346	70.4051	65.6521	50.7755	48.9642	44.0455	47.9789	46.7227	45.2782	43.5789	42.3155	31.5646
58	64.9874	38.2583	67.0168	57.484	70.0129	75.0799	72.9502	64.9975	56.779	78.0318	52.1115	54.784	76.2026	37.8338	48.5124	59.5157	50.5445	69.6405	64.3273	52.1442	46.2766	48.7861	65.6347	36.1233	53.9787	50.4612	60.8784	57.2176	35.6903	50.5052	46.4977	30.8765	36.4978	59.7351	76.7912	68.6293	43.4064	54.4648	68.4851	50.2225	53.5996	48.1157	41.8471	41.0847	47.9805	50.8791	47.9733	42.0891	37.3111
59	65.939	39.1745	66.9064	57.4397	69.3498	75.4982	73.8897	66.5939	57.4123	79.0002	52.712	54.6238	77.4259	38.3375	48.0924	59.4706	48.8155	69.6499	61.9211	52.8741	48.5816	48.9017	64.3963	36.4282	56.3638	51.206	62.6068	58.7285	35.6562	50.3275	48.4911	31.0301	36.2194	60.4101	78.2115	66.1652	45.1205	54.1497	71.7156	61.1518	54.4233	49.0535	45.7163	41.4876	50.793	50.4512	42.1423	41.452	36.9175
60	65.1553	39.5895	67.2545	57.8377	70.3813	75.3918	73.3162	66.0393	57.6575	78.1338	52.9537	55.1155	77.2377	39.2947	49.7375	59.5608	50.1424	71.4861	65.2886	53.604	53.0142	50.867	68.421	36.8831	55.8617	51.6715	62.4147	56.8055	35.2464	51.3935	48.6601	31.2797	36.6602	60.4275	74.424	64.6456	43.9012	53.9921	70.3442	57.5087	54.5116	49.288	45.9142	43.4126	46.6005	46.4645	43.5789	40.8571	41.5619
61	66.6667	40.0538	67.1102	57.5503	69.4787	76.3502	74.1825	66.8963	58.0592	79.4079	53.2439	54.8075	76.6731	39.1688	49.0374	63.0325	51.7106	71.0473	65.1909	53.5584	52.8369	53.0636	69.969	37.3334	55.5479	51.4388	61.0704	59.6213	35.5196	51.5267	49.5385	31.5869	36.7994	60.5313	74.0452	66.083	44.9615	55.2	71.1975	64.3662	53.2466	49.154	45.4965	47.8894	51.1948	45.7644	47.4662	39.2356	32.5092
62	66.9745	40.2017	67.4158	59.1422	70.5655	76.2057	73.9507	67.1652	58.032	79.153	53.8322	55.4015	79.4021	39.194	49.5625	61.0036	52.1127	71.6638	64.5677	54.1058	49.2908	51.9075	66.6667	37.3475	54.2925	51.4388	61.6466	59.3123	34.1196	50.4608	49.0655	31.9005	37.1474	61.4487	73.9506	64.5635	44.1662	54.2547	72.0813	56.6515	54.6881	50.0248	43.4959	51.8289	45.4999	50.9374	48.0578	42.8577	37.9408
63	66.3588	40.6907	68.4261	58.6779	70.3076	76.3807	74.6462	65.9217	58.5359	78.2866	53.8644	55.7385	79.9667	38.7657	50.5775	61.5446	51.1074	72.0361	61.8442	54.1515	46.9858	53.6416	71.3106	37.4553	56.5521	52.3698	57.6136	58.3851	32.7537	49.2172	47.8154	32.3742	37.3795	62.3661	78.2115	67.0687	44.8201	50.1585	70.8623	57.5087	53.8644	49.6229	40.8359	49.3667	39.9972	52.2404	33.2691	43.7159	39.5152
64	66.3028	41.2618	67.7384	59.3633	71.3575	76.8142	74.6706	67.4677	59.1079	78.4395	54.1506	56.2841	80.5313	39.7985	49.8425	61.3192	50.6249	72.7327	64.2647	55.1551	54.6099	53.1792	67.2859	37.7883	54.167	52.2767	66.0636	59.8617	33.983	49.9722	48.8966	31.9454	37.2171	61.5872	73.0984	64.7688	46.2161	55.41	72.0508	59.866	55.5412	49.4554	43.1222	56.7533	38.4076	46.4645	45.3536	44.6214	40.7747
65	66.6667	41.7877	68.8845	59.319	70.455	76.8142	75.5246	68.6943	59.1692	79.7137	54.3399	57.1032	76.6731	39.3955	49.2475	60.688	50.5445	73.1852	65.4248	55.9763	56.383	52.0231	66.6667	38.2105	56.6777	53.0215	63.567	57.9387	33.9147	49.7502	48.5587	33.0974	38.2843	63.3701	74.8974	66.1241	46.3398	54.4648	73.5137	65.2234	53.1289	50.0359	41.6273	58.544	41.1851	46.8145	39.0155	44.653	37.2324
66	68.262	41.8535	69.3514	60.9109	72.6469	77.7118	75.4514	68.2574	59.9864	80.1723	54.9323	57.1364	81.7546	40.2771	49.3525	63.6637	52.5148	72.825	65.7446	56.7518	54.9645	49.711	65.6347	38.3699	52.3468	52.6491	64.3352	60.5141	35.0757	51.9708	49.8764	32.6302	38.3075	62.8162	68.8375	67.7669	45.8627	54.4648	71.6242	57.0801	53.0701	50.4601	45.8262	51.7841	40.7309	45.5504	41.4662	42.7103	47.5446
67	68.0101	41.9274	68.7826	60.0044	72.6837	76.8523	76.4885	68.4927	59.7957	78.7453	55.3595	57.4029	75.7321	41.1587	50.6475	62.4915	53.2385	74.6981	64.3843	56.2956	51.5957	53.1792	70.485	38.9093	55.4851	51.9974	63.1829	60.5141	34.0172	51.7488	48.356	33.5838	38.3075	62.0199	71.9621	66.6169	46.3752	55.7251	71.6851	61.5804	54.0997	49.8238	42.001	42.7859	36.8179	44.8114	30.5648	43.2736	28.2584
68	67.3944	42.5807	69.1986	60.2034	72.5364	77.4912	76.5617	67.5181	59.8774	78.3886	55.5327	58.4803	78.0846	40.2015	51.0326	61.8151	51.1878	74.2965	66.0682	57.3905	52.6596	53.8728	69.2467	39.2939	55.2968	51.2526	56.0772	61.0979	34.4611	52.0597	48.2884	33.6158	39.0499	62.7296	74.0452	67.3562	46.9937	55.4626	73.087	64.7948	53.9821	50.2257	44.837	49.3667	38.3202	47.9425	40.9592	40.8518	26.684
69	66.8066	42.6917	70.2089	61.2204	72.8863	77.1794	77.4036	68.7111	60.3269	80.4781	55.9599	59.8091	82.037	41.7129	50.3675	62.0857	51.4693	74.8286	66.177	57.2537	52.6596	53.9884	68.8338	39.4346	53.2255	53.3473	60.3022	60.5141	34.5294	51.3935	49.8088	33.6158	38.4235	63.5951	76.7912	66.4527	46.2868	54.9899	74.1232	64.1519	55.7177	50.3708	41.4514	61.5435	44.2946	48.2731	39.5226	41.3625	45.0256
70	67.5343	42.7163	70.2768	61.6405	72.4627	76.9512	76.1347	69.0304	60.5516	78.8982	56.5281	59.2621	76.9554	42.9975	51.9776	62.0406	52.2333	74.3857	65.5506	57.3449	54.078	49.5954	67.5955	39.6691	53.8532	55.5352	66.0636	61.819	35.7586	53.5253	49.6737	33.6158	38.8179	63.422	79.8212	67.6847	46.5519	53.9921	73.2394	57.9373	54.2468	49.8126	38.4836	45.9196	41.22	49.9456	46.1141	41.3573	32.6666
71	67.8981	43.2505	70.6164	62.2375	71.9654	77.7955	77.2694	69.669	61.0487	81.1916	56.8625	60.0646	76.6731	43.2746	53.2727	61.3643	50.1022	74.4298	65.4489	57.938	54.4326	53.7572	69.2467	40.1897	53.9787	54.3249	64.5272	62.4371	34.2562	51.7932	49.2683	33.7118	38.4235	64.7202	80.2946	66.9044	48.2306	54.9899	71.9594	54.9371	53.7467	50.8732	35.6037	44.0841	47.1071	46.445	35.6353	40.099	48.3317
72	67.9821	43.7517	71.3465	62.2375	72.4811	77.689	76.8302	68.8624	60.9534	81.0387	56.9995	59.8353	79.308	43.6272	52.5376	63.3932	51.4693	75.7327	66.8167	57.3449	45.7447	48.9017	64.2931	40.3726	53.2883	54.6508	63.375	62.1624	34.1196	50.1943	49.2683	33.699	37.9827	63.924	75.939	69.9846	47.7889	55.6201	73.8489	62.2233	54.5999	50.9848	38.0439	43.2783	49.6925	49.7122	48.0578	43.063	24.5586
73	68.29	43.8956	71.805	62.5028	72.2048	78.2596	78.3675	69.8202	61.7092	80.682	57.3017	59.7318	80.9077	43.3249	52.7126	60.9585	50.4239	75.0453	65.0347	56.3869	48.0496	47.9769	63.3643	40.5836	53.1628	53.906	59.15	61.922	35.1099	50.7717	49.5723	33.9102	38.5859	63.6643	73.5718	68.3829	47.9126	54.1497	74.4889	64.1519	55.1588	51.2863	33.0095	41.0399	44.5741	46.7173	39.6071	40.2938	25.6607
74	68.5418	43.8627	71.9323	62.7017	73.0705	77.7499	78.6969	70.1059	61.5322	79.7137	57.4791	60.2856	79.9667	42.5189	51.6976	64.9261	53.1179	76.7539	65.4572	57.6186	50.8865	56.0694	74.3034	40.593	51.9074	56.4663	65.8716	61.3383	35.7928	50.2831	50.5522	34.2238	38.7251	64.9279	75.939	68.9579	48.4074	56.6179	73.9404	63.7234	54.4822	51.1188	40.2203	48.3818	50.4611	44.967	39.6071	42.8735	29.0456
75	69.5214	44.0106	72.6115	63.1439	72.389	78.1987	78.5749	69.9882	62.111	81.0387	57.4629	60.4445	77.2377	43.6272	53.5177	64.7007	51.992	75.3755	65.5645	57.6642	51.9504	50.867	66.0475	41.0761	55.1085	55.1628	62.0307	62.0938	35.2123	51.2602	49.4372	34.467	39.4444	64.8933	76.4124	66.9866	49.5383	55.9352	72.1118	56.2229	56.5709	51.7998	41.6713	41.3085	46.2511	49.4594	40.1141	44.7425	28.652
76	68.7098	45.0337	71.9323	63.2766	72.9416	78.4649	78.5749	70.8957	62.3017	79.5608	57.6362	59.9956	79.4021	44.131	52.5726	62.2209	51.1074	76.312	66.9315	56.2956	47.3404	47.6301	66.4603	41.4935	55.4851	54.5577	61.0704	63.1239	35.9294	50.9937	50.3494	34.467	38.7947	64.3567	70.8259	68.1365	49.2732	55.8302	74.3061	59.4374	54.7469	52.6817	43.1662	41.4428	42.2682	47.9231	38.8465	41.989	30.1476
77	69.5214	44.9803	72.4247	63.166	73.4205	78.2215	78.8311	71.4838	62.935	80.4272	58.0513	60.3934	83.1662	44.7607	53.6577	62.8972	51.2683	76.436	67.7734	58.3485	53.0142	52.7168	68.1115	41.85	54.7947	55.8145	62.7988	63.2613	35.6562	51.4379	50.6535	34.8766	39.2587	64.2355	70.9206	65.9598	49.1495	55.4626	73.4527	59.6517	55.1588	52.5589	43.1882	40.637	42.7049	49.44	54.1423	43.3579	29.9902
78	68.6258	44.9762	72.4672	63.5198	72.9969	78.4497	79.551	70.8116	63.2959	81.6503	58.1842	60.3671	78.9316	44.4081	53.3777	64.6556	52.6756	75.0978	67.0404	58.3485	53.1915	54.4509	70.2786	42.0798	52.6606	56.2801	66.0636	61.4756	33.7098	51.127	49.2007	34.9214	39.4908	64.9279	72.5302	68.0954	49.3969	55.5676	73.3004	69.2951	55.6589	53.3739	46.8815	46.7254	40.0322	52.8627	38.593	44.2476	44.3958
79	68.8497	45.3049	72.7983	62.746	72.8679	78.6171	79.612	70.2403	63.6568	81.5484	58.5308	61.1683	81.19	45.2897	52.9926	65.5123	53.4396	74.8965	63.3674	58.3485	51.773	51.6763	68.1115	42.6004	55.3596	56.3732	61.8386	61.613	33.5733	49.4837	48.7276	35.1518	40.1868	64.7029	70.3525	67.6437	49.9094	57.9308	73.9404	63.9376	57.8064	52.1905	50.8826	50.0382	38.4774	48.6037	37.6634	44.4056	34.241
80	68.234	45.9417	73.7321	63.4977	73.2547	79.0126	80.1977	71.1813	63.8475	82.2109	59.0506	61.7871	80.8136	44.3073	54.3577	62.9423	52.3137	76.3197	66.8336	59.0329	53.5461	52.948	68.3179	42.8677	54.6064	55.9542	62.2227	65.0813	36.2708	53.0368	50.4846	35.2606	39.6764	65.603	69.6896	68.0954	49.9978	57.3531	72.6604	55.3657	57.071	52.6482	49.2557	53.1272	34.7391	46.7368	40.9592	40.715	38.8855
81	69.1296	46.5252	73.4435	64.1389	72.7574	78.5106	80.2221	71.3494	64.6374	82.2109	59.381	62.0136	82.4134	46.3728	54.2877	61.8151	52.8364	77.5804	71.5596	59.4434	53.5461	58.0347	69.1435	43.0976	54.3553	57.5369	66.8318	65.7681	35.7245	53.4809	50.2481	35.3438	39.0035	65.7588	71.2993	69.1632	49.821	55.8302	75.4337	64.7948	54.9234	52.4919	49.2557	54.515	38.8443	46.8145	34.4522	42.0522	45.734
82	69.2975	45.5719	73.9019	62.9671	73.2363	78.4878	80.6125	71.6854	64.4671	81.8542	59.4254	62.2056	81.2841	46.3224	55.7228	63.4383	53.6004	75.1856	70.721	58.3942	49.6454	50.1734	66.9763	43.3321	56.9915	55.8145	60.6863	65.6307	35.3147	51.882	50.2481	35.843	40.0476	65.8972	72.1515	70.0257	50.9343	55.9352	74.3975	63.0805	57.071	52.7599	49.7834	40.3684	39.4557	54.3019	41.2127	42.6155	39.5939
83	69.5774	46.102	73.5623	63.166	73.1258	78.0465	80.5515	72.3072	64.9234	82.3638	59.7437	61.9446	80.0608	46.272	54.8477	63.303	53.6808	75.4712	66.2077	57.573	53.7234	53.9884	70.6914	43.2617	52.2213	56.0939	61.0704	64.8752	33.9489	52.1041	51.0928	35.7662	38.5395	65.3953	70.8259	69.04	50.6339	57.038	75.4337	62.8662	55.4235	53.5637	50.6187	45.5167	43.3687	50.6457	39.7761	44.7583	40.2237
84	69.8852	46.2047	73.7576	62.8786	72.1127	78.1074	81.1981	72.9457	64.8417	82.3129	60.0943	62.9391	77.8023	47.1536	54.7077	64.2498	53.6406	76.5284	67.7837	59.489	50.7092	56.185	69.2467	43.7917	56.1755	57.2111	67.0238	64.8066	34.5977	53.2589	50.6197	36.131	39.63	66.3646	73.2878	68.465	51.1817	55.5151	74.1842	66.9378	59.6009	53.7535	51.0804	48.4266	40.5388	46.1728	33.6071	43.7422	30.3838
85	70.1371	46.3773	74.1481	64.3157	73.8994	77.6966	81.9546	72.7777	65.509	83.1793	60.4288	63.1076	79.4962	46.3728	55.1278	64.34	54.5252	76.0422	67.3648	58.9416	53.5461	53.8728	69.453	44.181	56.3011	57.8628	64.5272	64.7379	34.1538	51.9708	50.7549	36.0862	40.2332	65.8799	69.2162	70.1489	51.0227	56.8805	75.2204	59.2231	53.1584	53.2287	49.1898	57.1115	45.3252	46.2506	38.3395	42.0048	33.9262
86	70.1651	46.443	73.4859	65.3991	73.8442	77.6738	81.2348	72.4752	65.795	82.7716	60.2918	63.5689	81.3782	46.272	54.4277	63.9342	53.319	77.0586	69.3605	60.4927	57.9787	53.526	68.2147	44.2748	56.3011	57.3507	63.7591	64.8066	35.0074	51.6155	51.1941	36.483	40.1172	66.5377	71.394	68.2186	51.3761	57.5632	74.428	55.7943	56.7179	53.452	49.7174	58.4097	49.7099	42.9445	54.6493	42.7472	26.7627
87	70.2491	46.2869	74.8867	64.78	73.8994	77.7651	80.5759	72.7441	65.8018	79.5608	60.5013	64.0192	80.5313	46.9521	54.6377	65.6926	54.0427	77.1408	65.2668	59.7628	50	52.7168	68.2147	44.8563	59.0628	56.9318	61.6466	64.9096	35.1781	50.9937	50.3832	36.0798	39.7692	66.7108	71.9621	66.7812	51.1464	58.8761	75.9518	64.1519	57.4828	52.972	53.2568	60.9615	45.9192	43.5862	45.6916	43.8896	41.3257
88	71.5085	46.5046	74.8613	65.6202	74.2678	77.9325	81.2957	72.408	66.585	80.8349	60.5738	64.5469	79.4962	47.4055	56.2478	64.7007	54.5252	75.9638	66.9475	59.2153	51.5957	53.1792	67.2859	44.9595	58.2468	56.699	60.6863	65.6307	35.7928	51.66	50.6873	36.4702	39.6532	65.828	68.2693	68.5883	51.2701	59.5588	75.9823	68.8665	57.3946	53.2176	48.9699	55.6341	47.0197	46.095	51.5226	45.1426	40.696
89	70.9488	46.8046	74.9462	64.9569	75.0414	78.3736	82.0522	72.8617	66.3534	83.8418	60.6987	64.6781	83.6367	47.8086	55.7578	65.1516	54.7665	76.8988	69.573	60.6296	54.9645	56.3006	69.453	45.3066	58.2468	59.2128	69.3284	66.1115	36.2367	52.3262	52.3429	36.7774	40.4884	66.4338	72.4356	68.9168	52.2597	59.8739	77.628	73.3668	58.483	54.5684	48.3324	51.5603	49.7274	46.7756	46.8747	42.1154	37.3111
90	70.361	46.8826	75.5319	64.8021	75.7414	78.115	82.7721	73.5002	66.2989	81.8542	60.7793	64.5621	79.9667	48.1108	55.6878	67.4059	55.2088	76.9402	70.8335	58.2117	46.2766	52.6012	66.3571	45.2269	54.4808	59.6783	67.4079	65.4933	36.544	50.5496	51.2279	37.1678	40.0476	67.3512	77.0752	68.3829	52.9489	60.084	74.9461	60.7232	58.7184	54.3898	50.7507	48.2475	52.3652	42.5361	38.5085	41.4099	36.76
91	71.2566	47.8729	74.8867	65.1559	75.7414	78.9366	82.7843	73.8027	66.5169	83.8928	60.8035	64.8162	82.6016	47.3048	56.9828	68.2626	55.048	76.5347	67.1595	61.3595	56.7376	53.4104	67.6987	45.2785	54.8575	58.7938	67.4079	64.6692	35.3147	51.3935	50.9914	37.603	40.9524	66.555	71.5834	68.2186	52.8605	60.7141	76.1956	57.2944	58.6007	54.133	45.5404	41.219	49.5876	43.0417	53.7197	43.8212	35.8941
[truncated: 137 more columns]
