# Supplementary material for: Annexin A7 enhances TIA1 axonal trafficking to counteract pathological aggregation in neurons
Source: EMBO J. 2025 Nov 3;44(24):7477–512. doi: 10.1038/s44318-025-00609-8 (PMC12706091; doi:10.1038/s44318-025-00609-8)
Supplement: Supplementary file 28 — Source data Fig. 6 [file 44318_2025_609_MOESM28_ESM.zip › EMBOJ-2024-119578_SourceDataForFigure6/6C’/Fig.6C'.xlsx]

## Sheet: Average Speed
	Control	ANXA7 O/E	shANXA7
Average speed (μm/s)	0.317291	0.436429	0.075839
	0.316378	0.051237	0.0538
	0.106663	0.126022	0.07499
	0.146573	0.128054	0.068044
	0.093087	0.271696	0.077837
	0.213338	0.30045	0.090445
	0.133774	0.106558	0.173129
	0.237315	0.221819	0.052117
	0.340849	0.11905	0.066327
	0.17593	0.695294	0.057015
	0.244802	0.547378	0.090921
	0.316097	0.377592	0.04828
	0.077916	0.060697	0.044205
	0.066506	0.797239	0.028502
	0.090536	0.203408	0.036459
	0.080366	0.200773	0.04412
	0.115091	0.378338	0.02624
	0.099809	0.632336	0.044803
	0.106196	0.38433	0.031057
	0.050098	0.347031	0.032237
	0.095774	0.536768	0.031249
	0.108932	0.376882	0.011618
	0.065661	0.119148	0.026527
	0.079563	0.309762	0.012194
	0.113776	0.150733	0.010115
	0.099461	0.228592	0.018766
	0.124368	0.324644	0.016212
	0.137148	0.579052	0.031917
	0.178077	0.539699	0.037863
	0.134832	0.056109	0.044553
	0.101835	0.071388	0.016501
	0.082363	0.274543	0.035591
	0.073466	0.117586	0.037894
	0.14195	0.453604	0.042382
	0.068075	0.131982	0.037856
	0.131476	0.094891	0.005101
	0.240948	0.334018	0.026815
	0.07491	0.142904	0.009226
	0.059735	0.094504	0.007553
	0.312147	0.256788	0.00448
	0.110293	0.096045	0.012365
	0.09311	0.152973	0.011524
	0.171565	0.189487	0.011807
	0.080299	0.817773	0.01339
	0.0098	0.113797	0.037154
	0.028864	0.13534	0.04765
	0.019674	0.095799	0.021331
	0.024485	0.569284	0.044409
	0.009139	0.071961	0.044064
	0.036864	0.115545	0.037322
	0.019906	0.520839	0.007482
	0.039164	0.141087	0.006605
	0.009475	0.334217	0.009421
	0.006923	0.370009	0.012648
	0.013546	0.149021	0.009685
	0.009266	0.186917	0.00918
	0.00896	0.223757	0.009087
	0.010945	0.165686	0.009222
	0.013165	0.475443	0.008921
	0.008689	0.253536	0.008677
	0.025432	0.51429	0.010281
	0.021135	0.277453	0.009574
	0.026024	0.239467	0.039157
	0.025753	0.280405	0.014677
	0.032305	0.289049	0.007675
	0.04533	0.23628	0.012465
	0.001452	0.134504	0.035832
	0.011664	0.307191	0.012063
	0.03632	0.381737	0.034376
	0.01308	0.077699	0.030702
	0.012208	0.263879	0.029106
	0.025397	0.325244	0.030632
	0.04013	0.218653	0.031984
	0.017041	0.382107	0.040847
	0.006788	0.377311	0.03719
	0.012166	0.32446	0.019741
	0.042245	0.326806	0.02693
	0.023387	0.300009	0.027548
	0.005949	0.522696	0.031271
	0.011403	0.263859	0.029759
	0.005269	0.196194	0.032341
	0.018434	0.226905	0.043774
	0.045563	0.343616	0.038289
	0.035037	0.133649	0.024459
	0.017291	0.10633	0.03526
	0.033996	0.450505	0.007011
	0.0108	0.86841	0.005367
	0.029721	0.314852	0.002334
	0.049982	0.210787	0.005104
	0.044106	0.117886	0.006741
	0.002841	0.150021	0.226948
	0.024941	0.297445	0.002463
	0.021433	0.139037	0.002219
	0.0119	0.508483	0.003346
	0.027752	0.191845	0.002486
	0.010876	0.059861	0.003044
	0.041054	0.155483	0.005202
	0.008228	0.082696	0.009421
	0.058917	0.168048	0.003511
	0.406981	0.084077	0.004159
	0.724336	0.130096	0.009222
	0.102667	0.210448	0.006422
	0.150071	0.15077	0.004641
	0.118159	0.062181	0.005062
	0.082367	0.208508	0.00658
	0.107026	0.153625	0.074024
	0.196094	0.072855	0.004915
	0.131573	0.101794	0.064388
	0.084367	0.085501	0.016992
	0.137762	0.326992	0.004125
	0.109331	0.210263	0.011455
	0.117168	0.09803	0.018233
	0.198607	0.300414	0.008802
	0.349127	0.096182	0.004991
	0.311112	0.141658	0.002012
	0.219182	0.204323	0.023405
	0.281934	0.053725	0.003696
	0.86262	0.073098	0.014597
	0.096778	0.100646	0.014902
	0.275674	0.197765	0.004841
	0.25832	0.078092	0.040817
	0.79029	0.137815	0.003715
	0.214254	0.30967	0.007222
	0.221532	0.021805	0.005604
	0.528357	0.030224	0.005917
	0.454741	0.013918	0.003894
	0.199545	0.049206	0.006778
	0.227788	0.031447	0.297973
	0.191707	0.049957	0.009799
	0.097405	0.027021	0.003698
	0.307784	0.004475	0.011845
	1.84088	0.026473	0.006833
	0.398763	0.006016	0.008855
	0.825074	0.03262	0.054921
	0.149856	0.015671	0.006005
	0.067891	0.026392	0.011501
	0.155266	0.021828	0.014884
	0.220266	0.016393	0.009517
	0.055209	0.006985	0.006277
	0.058447	0.040279	0.014994
	0.099844	0.045861	0.006792
	0.063712	0.034071	0.012276
	0.077454	0.100471	0.005284
	0.087002	0.605275	0.012572
	0.069788	0.588464	0.007011
	0.081189	0.131548	0.005367
	0.115845	0.090306	0.002334
	0.167669	0.120379	0.005104
	0.592096	0.140936	0.006741
	0.121453	0.127926	0.002463
	0.056429	0.420247	0.002219
	0.065222	0.184219	0.003346
	0.045587	0.139199	0.002486
	0.042454	0.063687	0.003044
	0.009809	0.084093	0.005202
	0.010282	0.1036	0.009421
	0.016738	0.200471	0.003511
	0.02899	0.102368	0.004159
	0.029828	0.757005	0.009222
	0.008158	0.066024	0.006422
	0.022634	0.139954	0.004641
	0.006049	0.095723	0.005062
	0.016686	0.107044	0.00658
	0.01981	0.160612	0.004915
	0.005879	0.096111	0.016992
	0.013584	0.232387	0.004125
	0.026977	0.606538	0.011455
	0.010059	0.27724	0.018233
	0.040788	0.078794	0.008802
	0.009287	0.502891	0.004991
	0.008331	0.063494	0.002012
	0.048268	0.282225	0.023405
	0.038277	0.172822	0.003696
	0.013625	0.291707	0.014597
	0.015949	0.098567	0.014902
	0.035162	0.087221	0.004841
	0.034672	0.223514	0.040817
	0.005497	0.158972	0.003715
	0.002579	0.109642	0.007222
	0.002379	0.079001	0.005604
	0.046711	0.177137	0.005917
	0.036756	0.152498	0.003894
	0.021901	0.09107	0.006778
	0.046508	0.244658	0.009799
	0.078811	0.425275	0.003698
	0.245008	0.063346	0.011845
	0.090033	0.074658	0.006833
	0.109729	0.070886	0.008855
	0.372181	0.088977	0.006005
	0.329978	0.062866	0.011501
	0.132801	0.155239	0.014884
	0.076405	0.514628	0.009517
	0.531638	0.154321	0.006277
	0.056946	0.092612	0.014994
	0.416641	0.139736	0.006792
	0.513634	0.204543	0.012276
	0.123275	0.102037	0.005284
	0.069847	0.140745	0.012572
	0.665482	0.008746	0.301548
	0.224181	0.029733	0.050031
	0.412451	0.037738	0.115814
	0.149015	0.04381	0.076838
	0.12882	0.040363	0.094682
	1.33717	0.010128	0.076795
	0.030486	0.00896	0.240085
	0.045421	0.046378	0.604725
	0.023567	0.03272	0.223945
	0.040696	0.019985	0.051483
	0.045194	0.042916	0.111815
	0.022989	0.031692	0.094942
	0.019702	0.008821	0.015216
	0.023408	0.006894	0.022487
	0.011151	0.006445	0.011527
	0.017624	0.034799	0.025873
	0.012448	0.00586	0.024557
	0.018831	0.046778	0.013604
	0.023612	0.011519	0.016393
	0.008701	0.015006	0.011327
	0.01789	0.013111	0.011433
	0.016539	0.038968	0.026153
	0.006954	0.015021	0.021604
	0.023581	0.02075	0.013384
	0.009723	0.013581	0.009987
	0.01027	0.014809	0.048555
	0.024539	0.019222	0.026766
	0.020243	0.023718	0.019526
	0.015403	0.013452	0.016406
	0.018859	0.018667	0.041663
	0.010895	0.009038	0.024157
	0.006603	0.011598	0.035573
	0.021115	0.007439	0.003679
	0.01479	0.002502	0.009265
	0.007283	0.035359	0.010408
	0.019197	0.015002	0.013579
	0.025703	0.010072	0.011928
	0.036756	0.02722	0.030783
	0.017868	0.020454
	0.009175	0.023005
	0.025707	0.038397
	0.027166	0.030271
	0.012562	0.036551
	0.004072	0.037175
	0.020904	0.032715
	0.019806	0.107507
		0.202758
		0.153562
		0.163263
		0.111344
		0.491543
		0.182236
		0.205823
		0.099542
		0.143291
		0.168415
		0.091384
		0.152953
		0.105436
		0.06731
		0.142669
		0.268703
		0.143249
		0.39124
		0.122807
		0.193459
		0.164611
		0.295551
		0.128082
		0.249072
		0.138704
		0.139592
		0.28299
		0.159622
		0.169125
		0.231474
		0.055675
		0.25678
		0.145489
		0.417966
		0.067194
		1.49337
		0.222171
		0.130629
		0.166953
		0.092256
		0.120136
		0.075322
		0.160799
		0.070332
		0.179209
		0.30889
		0.663409
		0.771451
		0.447795
		0.22703
		0.052717
		0.00364
		0.02605
		0.043489
		0.028247
		0.016507
		0.006931
		0.042379
		0.019213
		0.0187
		0.032988
		0.018768
		0.006194
		0.009727
		0.028373
		0.004487
		0.003594
		0.006586
		0.001262
		0.015365
		0.022462
		0.033375
		0.011909
		0.014903
		0.005329
		0.041129
		0.041401
		0.011229
		0.028673
		0.033262
		0.007095
		0.014334
		0.009536
		0.018075
