# Supplementary material for: Annexin A7 enhances TIA1 axonal trafficking to counteract pathological aggregation in neurons
Source: EMBO J. 2025 Nov 3;44(24):7477–512. doi: 10.1038/s44318-025-00609-8 (PMC12706091; doi:10.1038/s44318-025-00609-8)
Supplement: Supplementary file 28 — Source data Fig. 6 [file 44318_2025_609_MOESM28_ESM.zip › EMBOJ-2024-119578_SourceDataForFigure6/6D‘/Fig.6D'.xlsx]

## Sheet: Sheet1
Time(s)	FRAP %
	siControl
	granule1	granule2	granule3	granule4	granule5	granule6	granule7	granule8	granule9	granule10	granule11	granule12	granule13	granule14	granule15	granule16	granule17	granule18	granule19	granule20	granule21	granule22	granule23	granule24	granule25	granule26	granule27	granule28	granule29	granule30	granule31	granule32	granule33	granule34	granule35	granule36	granule37	granule38	granule39	granule40	granule41	granule42	granule43	granule44	granule45	granule46	granule47	granule48	granule49
0	0	0	0	0	0	0	0	0	0	0	0	0	0	0	0	0	0	0	0	0	0	0	0	0	0	0	0	0	0	0	0	0	0	0	0	0	0	0	0	0	0	0	0	0	0	0	0	0	0
1	5.41866	2.21723	7.76195	24.0499	2.76647	3.2055	1.86227	8.15029	12.8171	17.4464	28.1313	23.4068	8.7962	10.0531	11.4521	7.75023	14.0907	7.73984	14.0547	18.2103	7.05841	7.85628	2.30579	8.82265	9.50041	8.44493	22.797	12.6379	9.93259	12.6591	9.49546	7.44578	6.82586	27.5996	2.39011	2.08818	13.8758	13.4142	25.3901	8.6473	8.8438	4.09263	2.60187	4.43605	10.5922	7.84166	12.5907	17.5186	18.91
2	6.43482	2.72842	6.00414	27.4837	2.53824	4.51545	3.80219	13.6329	17.4956	24.0635	36.5403	34.6876	15.9001	16.888	20.3627	14.0169	20.8809	12.1437	22.1543	45.4766	16.8972	11.7416	8.52259	13.0338	12.9857	15.5954	28.9343	22.0937	10.0863	20.8502	13.211	12.0607	19.08	29.8157	3.84125	3.06845	23.3755	20.604	36.6154	15.8843	12.2084	10.2982	7.80475	8.82903	16.0194	17.5542	17.075	26.3662	26.4053
3	8.77709	5.57195	11.6303	25.9865	5.91721	5.5974	2.89871	14.7426	25.017	29.7318	40.4009	44.2596	23.1884	21.4485	25.5242	18.1506	24.8116	13.4479	25.6587	41.7433	17.8497	14.9429	14.671	14.981	17.6871	18.4418	37.7373	28.8056	11.7016	22.2649	17.1544	20.3822	32.7066	32.1299	4.63631	4.21	31.0644	19.1812	27.4811	20.4017	11.8772	11.9395	11.2724	21.1675	27.3816	18.7418	21.1995	29.1478	30.5977
4	12.0195	7.1288	12.9084	26.0982	6.79613	7.23111	4.12548	18.752	24.2914	32.6022	38.0046	47.8663	21.8616	30.3938	29.1951	23.0402	24.2569	18.353	28.7737	59.4563	19.4498	19.2352	18.065	15.2198	22.5811	18.6633	44.0305	33.6412	13.2426	23.4738	23.9182	21.5449	32.267	39.3114	6.13426	5.41525	34.7645	23.5602	40.8575	21.5119	14.6331	14.6055	12.7066	34.8476	29.7632	29.2502	25.4076	30.9571	39.8822
5	14.2819	11.785	9.24552	34.6249	8.80965	8.38754	6.53751	22.5945	31.9303	37.7218	46.315	51.1088	21.3434	28.4704	34.1125	25.5604	27.0974	16.4729	36.5212	55.5239	19.2825	20.6879	16.3548	17.5445	24.0734	16.6017	45.93	33.2252	12.2445	22.1708	28.3571	24.015	33.8015	39.0571	7.0772	5.77787	41.556	25.476	43.7286	26.1433	18.4636	17.3738	13.9558	35.0461	28.539	30.6743	27.3854	33.7096	39.0316
6	17.5132	13.1252	17.267	33.9423	6.73551	10.6784	7.29824	21.5998	32.84	35.3099	44.0453	51.0186	24.6747	27.4506	37.6349	29.7388	26.3653	18.4751	40.0433	82.9524	22.0922	21.5517	21.036	19.3279	20.6607	21.8356	47.9869	37.4316	7.68591	25.5967	30.6622	28.3588	46.9834	47.396	7.5179	6.67989	45.4323	28.4135	46.4038	28.1081	17.1933	18.8263	16.2246	31.0812	34.0942	37.7301	29.3	39.452	42.1762
7	16.3114	12.7932	17.0284	37.6216	6.41837	10.3064	9.50612	24.7507	33.2038	37.1487	48.8855	54.9403	26.963	22.4901	39.6662	32.7243	28.7697	22.4536	38.4588	86.3247	22.6435	23.1465	24.7401	21.6311	25.5061	14.4371	49.1303	42.6217	9.17259	23.2033	33.494	29.2167	35.0532	62.9905	8.16325	7.67998	48.9401	28.9426	46.6648	28.5419	14.3205	18.5358	18.3723	31.1033	44.7283	36.5002	32.8766	42.3894	46.5222
8	20.277	13.8659	14.4858	33.7884	6.35672	8.22065	7.85568	29.2559	33.6888	37.3841	49.9136	57.9778	23.1611	23.7965	41.434	34.9462	30.8399	24.5634	36.9631	81.7479	27.1857	23.3531	22.1489	24.2188	22.6425	19.2197	42.9991	38.1252	4.79074	26.5531	34.3522	30.597	32.9424	59.7513	8.32898	8.72762	48.7799	28.2493	56.9743	28.1719	16.7243	19.9541	18.8121	32.5792	37.7448	38.1832	34.8754	38.9316	50.3105
9	19.3359	17.5351	9.89102	27.9239	5.95107	11.3049	6.87685	29.173	34.4163	39.7523	44.3454	64.8461	29.046	20.8146	45.4035	36.3221	31.5209	21.441	38.1612	99.4856	29.0295	23.4679	22.7744	25.3729	20.8216	12.227	45.106	39.9349	9.58057	31.1772	37.1346	30.4996	28.4905	48.1319	8.33526	8.83313	49.9652	27.2823	50.5146	27.5978	17.6624	22.073	18.6209	41.2801	36.0669	41.5061	33.6972	43.2626	50.8336
10	21.4864	19.4826	13.2862	25.4478	8.14062	14.7358	9.39172	30.9142	40.9633	39.3846	47.7292	66.2968	28.9782	23.3782	47.1857	39.6371	28.9799	23.9918	37.8771	95.1178	33.5749	26.5236	26.5714	26.0522	22.3662	18.6039	51.8923	42.6566	11.2504	32.0357	40.1377	30.9736	26.7861	41.955	8.92286	9.54939	49.5648	29.9461	53.1898	28.9501	18.9327	23.1154	20.2269	28.46	33.0739	42.6065	34.4546	47.8847	52.6904
11	24.2722	17.7555	15.935	28.7926	5.0937	13.3238	11.9378	31.2183	44.2974	40.0318	51.3699	67.0449	34.5044	19.0908	50.5996	41.039	39.1589	23.751	39.3592	99.0654	28.5017	28.0136	28.9445	23.3924	21.9953	13.6508	53.2346	49.7895	12.9587	32.0622	39.0407	33.0718	36.7081	67.9587	8.59265	10.4202	50.8302	31.5335	48.9486	27.8784	24.2093	22.8078	21.2912	39.0994	32.1443	45.692	32.7715	45.3443	52.4317
12	23.6761	19.5585	17.7764	41.6192	7.61891	15.6095	13.1197	34.2033	47.5103	41.8998	55.6531	64.3928	42.2649	16.5976	49.5867	42.0312	39.895	23.5	38.9701	102.802	30.8506	27.2629	25.7563	25.6692	15.6341	19.8821	51.8061	54.4725	13.3359	30.9073	40.9161	30.7018	37.7766	48.8231	9.50794	10.973	53.425	30.8584	47.9698	29.9835	22.1377	22.5344	23.8531	47.3818	37.0192	43.5343	36.4744	46.491	55.9786
13	26.642	22.2319	17.3858	34.0697	8.82529	16.8592	12.6043	33.2083	41.1452	42.3999	49.6994	61.174	37.5746	15.3393	48.6377	44.1095	37.0344	23.7913	40.512	117.644	33.0448	28.4612	29.6277	27.7238	20.7938	23.1835	52.2346	56.956	16.7024	31.2392	41.1367	30.3532	31.5946	49.6006	9.81931	10.9299	51.4549	32.0808	50.6451	30.8001	21.5123	22.7565	26.0136	44.5182	31.26	47.9576	36.2219	49.2784	55.4325
14	27.4879	22.0444	15.4038	30.91	10.1818	18.2301	12.9688	36.9119	47.8134	40.4142	46.5727	59.9499	33.2595	22.563	53.2669	45.5602	38.9646	25.3276	41.3802	107.066	31.0457	29.7073	33.2616	25.8977	22.8644	18.3856	53.0107	52.4101	6.36148	33.4428	41.8783	26.6658	31.3401	56.3391	10.3667	11.2033	49.1163	35.2555	66.044	29.8815	24.3852	25.1147	26.8102	58.704	28.1763	48.5402	40.5349	47.8141	55.3348
15	26.5522	24.4933	15.1153	36.239	10.8225	19.8746	12.1877	41.2235	43.0244	39.6199	52.355	64.5741	39.9113	31.9072	55.9492	47.4994	39.0479	24.5946	42.0239	110.697	35.7006	29.2928	30.8614	28.2592	18.9619	18.6157	56.9805	56.175	8.02376	32.6906	44.6117	29.1891	32.4595	60.4859	10.5739	11.7205	50.0934	34.7994	62.5205	32.7648	23.7793	24.5166	27.2754	58.2635	29.0606	52.7262	41.4817	52.4097	54.392
16	27.5017	23.1635	19.7637	30.7363	9.58014	19.3422	12.3596	36.9671	48.6015	39.2081	49.2283	63.2367	43.203	23.9612	56.5306	49.6979	38.1453	26.9845	46.6195	115.223	33.547	31.6388	38.6647	28.9231	16.7991	24.5269	59.6336	58.7237	4.74301	34.5667	43.5882	32.5978	47.9784	66.7061	10.9945	11.7799	49.1163	30.1651	62.3248	32.2545	25.4209	26.4646	26.893	50.5978	30.6705	49.9427	37.4211	52.0304	56.9444
17	28.1911	26.1771	25.7339	32.4932	9.95693	20.1797	14.7443	38.2662	49.3289	44.1209	50.5989	63.0327	39.5872	25.4758	59.7943	50.2767	43.2556	27.1753	48.2362	110.75	32.3805	30.5868	37.8751	30.0533	23.2737	27.1738	52.7805	56.5588	5.82328	34.6065	44.5136	31.2106	34.7492	57.0735	11.7014	12.5987	50.0613	32.4275	66.3702	30.6597	26.9062	27.7975	27.4475	55.0915	32.5297	47.0514	39.2305	52.0657	57.9044
18	29.6735	28.7669	28.6055	37.9384	7.50929	21.1388	14.0361	39.9521	52.4812	44.2386	49.9993	67.2035	38.4104	33.3053	60.8035	52.0355	44.4359	27.0849	46.5297	121.434	31.5729	31.6295	38.5229	29.3178	17.458	25.0038	54.8716	61.7888	11.3893	34.4649	45.8435	30.8482	56.0431	62.2137	11.8872	13.8455	49.725	33.9053	74.2002	33.2241	25.5382	31.3176	30.685	58.7701	29.2193	49.2091	42.176	47.6024	58.1631
19	29.1275	27.2838	28.1304	29.2736	9.16632	24.5182	14.713	35.3088	49.3289	39.8994	48.8	63.9167	40.5082	32.0237	61.6588	51.5883	44.2693	27.2456	48.6254	128.75	34.0989	30.0079	41.84	32.1258	19.6372	25.5685	55.8205	63.9541	15.5429	35.5844	47.6208	32.0889	67.5677	54.309	11.675	13.8291	48.3635	37.153	81.1819	31.8335	25.9877	30.1556	33.1322	59.2327	34.7518	44.8074	45.0583	55.8322	58.2896
20	32.0012	26.9189	23.462	31.44	11.3882	26.208	12.2242	36.3867	50.8444	40.1642	53.5972	68.6089	42.5549	26.1982	60.916	51.9378	45.0331	26.2615	49.7032	131.276	32.7399	34.0718	43.6408	32.8327	22.3023	28.4093	56.5756	62.0888	22.1471	38.9252	50.2868	33.2949	81.2548	55.1297	12.304	14.4161	50.638	36.9158	73.7434	33.7089	25.6945	32.0011	32.0297	49.5185	32.2577	47.8929	41.8604	52.0304	58.1689
21	30.2458	29.7676	27.9653	29.2738	9.12875	25.4164	13.6925	38.8742	55.5122	40.4584	57.7947	69.5383	41.5486	23.1922	62.6454	52.5391	46.7133	25.6289	46.4548	118.066	35.6119	30.4906	44.8729	34.2079	27.1306	28.5328	47.2247	64.3873	20.4027	39.1465	48.8037	38.3068	82.3488	37.5491	12.8389	15.064	45.9288	36.0035	68.7845	32.8414	25.4991	29.4037	33.999	56.9859	32.1896	51.5394	45.8578	56.529	57.9677
22	33.5615	29.5911	26.5606	23.3313	12.5933	27.4258	11.4588	43.711	49.7533	42.1646	54.9678	69.7876	39.9966	25.8253	62.9755	52.945	50.2405	27.6874	49.8379	124.381	34.6888	35.3074	45.5995	31.924	22.0359	27.3507	51.697	64.9037	14.1724	37.1243	49.2449	39.5545	103.77	48.1752	13.0285	15.2141	44.7595	32.8471	68.9802	32.7903	24.0139	29.9164	35.0441	57.0079	33.6181	55.0349	47.9407	57.9139	56.3063
23	35.1609	30.1443	29.0602	29.1275	16.8863	25.3556	15.3118	40.0074	48.9652	38.9286	54.668	66.7502	43.3224	30.0896	64.1385	54.1476	51.0876	28.4305	50.751	120.96	35.971	31.9965	43.0564	34.8907	22.71	29.6974	48.5219	68.1349	13.6325	38.2349	52.0273	39.8264	84.8929	56.7279	13.4692	15.122	45.4002	38.5032	83.0089	36.2478	22.6263	29.8138	34.6872	56.1709	29.0379	54.6681	48.5508	53.8563	58.2091
24	33.9387	32.4397	26.0029	18.5598	9.31708	25.0207	14.5256	41.6381	52.4205	40.4584	53.897	71.6464	47.2623	24.5437	64.6449	54.6963	53.2122	27.3962	50.4367	122.592	36.8813	33.5989	40.3239	34.3137	23.8544	26.6626	53.4201	65.9863	13.4664	38.3898	51.6474	40.5235	80.1609	69.2978	14.4962	15.9898	45.5925	36.6969	93.1226	33.6324	22.7826	31.4372	36.3442	61.5676	30.217	53.6108	44.9111	48.6345	58.3413
25	35.707	31.4039	26.4574	32.2013	11.7272	28.1413	17.5923	40.4496	51.2081	39.2669	57.6234	71.9637	42.1285	28.5517	64.4573	57.4848	49.3379	28.33	50.4367	122.96	37.3301	34.9792	45.3468	35.0253	25.1085	26.9979	48.4639	65.3867	17.7445	39.7527	51.9415	40.5513	95.1455	65.367	14.2539	16.4401	47.4665	36.3685	74.4612	36.0692	21.4146	31.2322	36.5482	56.325	25.7049	55.3802	47.8565	54.0945	55.6682
26	35.8241	32.1925	29.3081	35.3335	13.4971	29.2373	15.9002	44.7613	54.6029	43.6796	55.3533	69.8556	47.6034	19.6037	65.1963	56.861	51.7819	26.0707	51.0654	124.381	37.3045	36.8422	36.9279	34.1887	21.3775	24.1219	48.6381	65.3701	22.7288	37.0225	51.2122	49.0068	95.9087	51.9764	13.9789	17.351	43.8946	35.8758	76.1577	33.5941	24.1506	29.1645	37.3575	65.2903	28.6752	54.366	46.489	59.7839	56.8007
27	35.551	33.2284	26.3748	30.2107	9.39241	26.893	14.4423	41.2235	57.0883	44.8858	54.1968	73.2558	41.6339	21.1416	66.1867	57.312	55.8229	27.1954	49.4487	134.539	38.0609	38.7824	38.9655	36.511	27.8675	20.8755	49.9353	67.5353	15.6678	38.8411	52.4441	49.8781	88.4291	60.4859	14.3681	16.9022	42.5812	33.6499	75.5704	33.2114	23.9161	33.4194	38.7915	63.0435	28.9246	56.869	52.6324	61.6627	55.4153
28	35.1999	33.2284	29.0809	33.3722	12.3674	32.1904	15.468	42.1632	57.0277	44.7828	57.0237	70.3317	41.8386	17.6929	66.348	60.4275	52.2263	30.4488	50.4666	121.802	39.5482	38.8982	38.9813	38.3381	23.29	20.7343	45.8115	68.0683	12.3449	39.2704	52.5728	53.0498	85.1218	64.2439	14.3305	17.244	43.4461	31.4787	75.3094	34.8954	28.4697	29.9506	40.3401	68.7927	27.02	52.8772	49.4766	66.0113	57.6975
29	34.3548	35.5944	29.4527	30.4448	11.4259	31.8251	14.6818	40.6707	55.694	45.0034	53.5543	70.105	42.589	19.4639	66.6519	59.4203	53.1289	26.1912	45.4219	119.855	38.7789	38.0295	48.032	34.4724	21.9732	26.2921	47.9024	65.7865	14.6294	38.5712	51.5309	50.2127	82.9339	52.8835	14.5439	17.4758	44.7275	34.2885	80.7904	37.2557	31.3816	31.5397	38.3135	67.8896	23.0974	54.625	51.7698	60.4101	57.7895
30	37.1114	35.0059	30.9607	34.1333	8.78988	32.9972	15.7439	38.6808	55.4516	44.1209	51.0701	66.8635	43.2713	24.0311	65.2864	58.462	54.1843	24.4641	52.2929	126.802	36.3813	36.0893	47.5423	35.9918	20.2018	25.4805	54.0396	67.6852	17.7446	40.6598	51.8067	49.7387	100.615	45.8858	14.4736	17.9201	42.6612	36.1495	84.7054	36.7326	35.4465	30.3094	40.2828	62.2725	23.3241	57.6889	50.1919	65.3056	57.3238
31	34.2247	35.2884	26.664	28.1908	9.95728	31.7794	15.2389	38.9295	53.3905	49.4455	52.355	68.5182	43.8	25.2661	67.2033	57.5675	54.0732	26.7234	46.395	139.749	38.5225	41.1956	47.1475	37.8958	17.1292	27.4919	50.3612	72.5819	17.2877	43.8811	50.0784	50.0663	82.6032	67.0084	14.8791	17.8993	40.0183	37.4267	82.6826	36.4392	30.1894	33.4194	39.7538	65.2022	20.5579	53.9776	55.2202	62.2978	57.9217
32	34.6538	37.1835	29.1222	33.6649	9.76899	33.3625	16.0407	41.4446	54.8454	46.6361	52.9547	70.0597	48.3027	28.342	67.676	58.2665	49.0046	27.1954	48.6403	134.223	38.484	42.0451	46.642	37.2996	13.7431	31.303	49.8772	68.9344	17.6615	41.8058	55.0059	48.3515	78.7617	73.7469	15.1165	18.0836	39.6019	34.5804	73.7434	37.5874	33.3749	33.6416	40.3465	62.2285	29.9222	53.1793	54.7995	62.3683	56.7719
33	38.4637	37.2189	28.8536	37.2363	7.35888	34.1997	17.2331	42.108	52.5418	45.1947	51.1129	68.8583	46.3583	23.2388	66.8582	57.7103	45.3108	27.4062	48.2062	120.118	39.1379	41.7651	45.3468	39.8046	23.6976	30.4384	52.4134	67.5186	14.6709	39.3987	56.6606	48.1285	78.0747	64.8919	15.7706	18.7999	41.4439	36.8976	84.7054	36.0054	31.2839	35.3845	41.7167	53.5275	24.5712	54.3013	58.7969	64.7058	57.4618
34	39.1528	35.9005	29.2461	33.4893	9.8443	32.9515	16.5614	40.3667	54.5423	45.4447	55.3533	71.8277	53.5217	27.8759	68.475	59.0031	48.8796	24.3637	52.6371	118.171	38.3815	40.8771	45.9944	37.9535	19.4023	26.3627	53.0523	69.3008	14.3386	40.6421	55.9864	55.0364	81.0004	60.7019	15.3261	18.7374	41.7002	34.7264	89.2728	36.3882	34.5671	34.7865	44.4507	59.5851	20.6259	60.1487	60.438	55.3382	62.2734
35	40.9212	37.8192	35.1128	34.953	9.43007	32.2817	17.9099	40.6155	49.0864	44.3562	50.3419	70.9437	51.3045	20.3494	66.6181	61.5249	56.6005	26.6832	51.3199	94.171	37.266	38.5797	52.7864	39.9921	24.3247	27.7742	55.8401	67.2522	17.3292	41.8102	58.0334	57.1973	77.7186	79.9239	15.8208	18.7166	42.1487	34.8359	80.5946	33.3389	32.3783	36.3244	42.5197	61.7439	32.3257	59.3288	62.0369	57.464	60.9454
36	43.5478	36.8186	36.4762	32.7575	11.6896	34.8847	19.5553	40.2562	54.1785	46.3714	54.7965	74.6612	47.3987	23.3087	68.8839	60.5477	52.879	26.1711	51.9336	82.7501	37.407	37.3924	52.9286	39.8527	21.4245	34.4436	53.7105	71.5326	22.7703	43.4342	57.7822	60.4526	78.8634	67.2676	16.1925	19.1595	43.8305	35.0365	79.7464	34.8062	32.2219	34.6839	42.8128	59.6292	23.3695	60.4939	63.3624	52.445	62.1929
37	41.5583	38.8668	38.232	36.241	14.1373	35.7067	18.3369	42.7989	55.5122	43.0177	53.897	75.1145	53.2318	23.868	69.0152	60.4387	60.0305	27.5066	50.0025	97.4868	41.4971	36.321	44.4622	39.9296	25.7355	36.0668	54.3494	67.8351	14.3802	40.8633	55.5391	59.3373	83.1375	65.6694	16.5465	19.6291	41.5881	34.3797	78.0499	34.3086	33.7658	33.6245	43.4565	61.061	26.0903	61.3139	63.5938	56.3702	62.6068
38	42.2345	39.0787	37.571	41.4224	13.3465	33.8039	18.4983	42.412	54.7847	47.3569	50.1706	74.0038	49.4284	17.9958	69.1841	60.3899	58.6696	24.7653	52.6371	84.8553	39.0995	42.4022	44.2253	41.2471	23.196	32.6086	54.1171	69.4007	18.3676	42.3501	57.3899	60.139	82.247	41.6959	16.7725	20.2517	47.3544	31.2963	82.2911	32.0376	34.8211	33.7099	44.6355	66.7442	22.5985	65.1977	61.553	59.4134	59.8072
39	44.731	38.6314	39.9879	37.1485	11.087	34.6716	19.9093	46.7236	55.9971	45.783	50.6846	80.0334	52.9589	25.802	68.7789	60.1569	50.9904	22.4859	51.3498	96.6973	37.1378	37.4986	50.2276	42.6655	27.4443	35.8551	55.2012	71.2994	14.6709	41.0182	57.917	55.364	86.3684	45.4539	16.6557	20.2368	43.7665	35.1095	79.8769	30.3025	30.7562	32.9751	45.8846	63.1536	29.4007	60.4292	61.553	61.4333	62.6815
40	43.0667	40.1617	36.2489	31.1474	7.6978	34.5194	19.1804	44.0151	55.8759	44.1356	45.8017	75.5905	48.5926	25.6855	68.295	60.3185	54.1843	23.1386	52.4575	105.066	34.2016	40.1048	46.6262	41.1942	27.6481	35.5728	59.7509	71.1162	15.8339	43.3147	58.4808	60.9824	72.8594	53.2291	16.6758	20.433	45.9448	35.2555	79.3549	32.0504	32.0656	32.4454	48.0833	63.7484	26.2037	65.9529	65.7188	63.1446	62.1067
41	43.0927	43.1869	37.6123	33.6357	9.46772	32.4339	19.0867	43.7387	52.663	45.6359	49.2283	73.2558	50.1959	29.9731	68.8202	61.2994	53.115	24.7452	61.0349	92.5921	39.0867	37.7303	47.258	40.5162	25.7355	32.3263	64.2618	66.7025	22.6873	45.8236	57.7086	62.7808	75.8614	56.4687	16.6796	21.225	44.0548	34.0695	75.8314	33.9896	32.3392	33.4023	47.4141	67.6253	32.2577	62.0259	66.6024	59.8985	60.7385
42	44.2109	41.7508	37.509	42.6226	13.2335	33.3168	19.1387	43.6834	51.875	44.8563	51.1986	76.2026	55.449	27.8992	69.4729	59.6195	53.1567	24.9963	51.0953	98.6446	38.9584	36.292	45.9312	41.9539	23.6506	35.1494	55.7627	69.5506	19.2814	43.8147	56.44	63.7846	86.3175	68.5203	16.711	21.2548	44.0868	36.3685	78.8982	33.2114	34.5866	35.5383	49.001	72.4053	32.5297	61.6375	71.5256	59.4046	61.8365
43	42.5986	42.0922	34.9475	42.7397	10.7104	35.1892	19.6074	44.8166	56.3002	43.356	51.1986	78.3106	58.6043	30.1362	68.5276	62.3855	51.6569	23.5503	56.6639	118.329	39.7534	39.1685	45.3626	44.0117	27.2718	32.9615	63.5842	65.1869	21.1504	42.7041	54.681	59.8043	81.1531	61.393	16.9646	21.1641	43.5422	33.6682	75.5052	35.9799	32.2805	35.8801	49.6383	59.8274	35.432	62.8243	72.4303	61.795	61.3306
44	47.0715	41.7272	37.2198	38.6122	11.313	35.7676	18.2224	45.9221	55.0272	44.2533	55.9958	74.5252	64.0962	24.9632	70.9172	63.2837	53.8788	24.5344	57.8764	104.224	42.8049	40.5875	43.4198	43.3049	30.6579	34.0025	68.5404	70.9663	14.9617	48.3944	56.8016	61.2752	88.5054	55.648	16.5867	21.393	42.1006	35.6751	69.2412	34.5382	31.9874	33.8979	48.8863	55.532	27.9949	63.9894	73.4612	64.8911	63.8542
45	46.4344	44.5994	35.9184	35.0993	9.09114	37.0311	17.8423	44.4296	63.0291	41.2674	54.0683	78.6506	58.9454	31.3013	72.2527	64.599	54.7536	25.1168	55.7208	101.118	42.4459	39.3809	46.026	43.1174	29.686	30.5443	54.1364	72.7152	17.4538	46.2882	56.0477	59.9229	73.0375	44.7627	17.3262	21.8284	41.7162	29.5447	66.6965	35.342	34.743	33.8124	48.4721	58.8142	31.3054	64.982	69.4006	61.8126	61.3019
46	47.9687	44.8702	33.4602	41.159	10.974	36.3004	19.498	41.9698	61.5136	40.6054	47.772	73.8905	58.2973	31.5809	71.2623	64.8884	56.7672	25.2975	55.0622	97.9604	45.5615	37.1608	45.6785	42.6318	26.5664	34.2848	55.3174	75.1302	15.3355	45.9785	61.3061	63.3524	67.7204	62.3433	17.8899	22.1003	45.7206	32.1173	66.1092	32.4331	30.9516	35.5554	50.5879	50.5318	28.6525	64.7662	71.9885	63.7003	61.3421
47	48.4108	43.2575	35.8358	40.1051	11.4259	35.1435	18.4515	43.6281	58.422	43.5178	51.8839	75.7265	60.361	31.3013	69.3716	64.3923	55.8646	27.8681	51.7689	99.9604	41.8048	42.3153	53.9079	42.0404	29.9995	32.6616	60.4285	72.7818	17.5369	46.0758	58.6769	64.3701	79.8556	61.2634	18.0356	22.3143	46.7938	33.8506	69.7632	32.28	33.3554	35.1966	51.2762	47.6902	26.1357	66.5787	64.6458	64.7235	64.7395
48	46.5124	43.4105	39.6987	39.4025	11.1247	34.5651	15.7023	41.721	53.2086	38.6786	48.0718	78.696	58.4508	23.7281	68.9927	64.0278	54.0871	25.8197	55.7657	111.697	40.7663	39.738	48.648	42.1462	24.0895	30.2267	65.8687	71.7824	14.1725	44.943	60.1294	64.3562	73.3937	47.2681	17.7707	22.4049	46.2011	33.5952	77.9194	31.8845	32.945	34.8719	52.7675	48.8797	30.8065	68.3696	67.1074	69.3191	61.3823
49	45.8753	46.2827	40.2978	42.447	11.3883	34.8543	18.113	43.5175	60.1193	39.7523	51.1557	72.8024	54.1016	22.3067	67.9574	64.7381	55.684	23.6106	52.1282	104.855	43.4203	43.7343	53.2603	43.5213	27.9616	40.8307	57.1373	68.2182	14.7955	44.9563	58.873	64.7117	80.5934	44.7627	18.8781	22.3009	44.6154	35.3467	65.1957	30.3408	31.7724	35.5554	52.6082	50.708	24.1857	71.6277	66.2448	69.9365	63.3024
50	47.1235	44.517	37.2611	35.8897	12.518	37.4877	19.321	43.3794	61.453	39.9141	52.4407	72.5531	51.4409	22.8427	68.5126	64.351	55.6701	24.3034	53.67	106.066	39.4457	41.9389	49.5641	41.6942	24.0582	36.6667	68.8502	69.9503	15.294	48.4785	58.1683	62.028	80.5934	42.5598	19.0526	22.4882	42.8855	36.1678	68.1972	28.5036	31.5379	37.7939	52.315	59.2547	29.9676	69.7721	63.3624	62.6682	57.9907
51	49.5161	45.341	41.8264	39.988	14.7022	36.8027	18.8576	41.7487	62.3623	44.4445	50.9416	71.2157	51.8161	21.8873	68.0136	65.0914	56.5589	24.2432	52.1881	106.224	38.8687	37.3924	54.1448	42.5789	25.9864	35.8551	59.6928	72.5153	27.0069	47.2882	58.7566	63.6103	78.5072	39.3201	19.3464	22.4064	42.421	33.5587	79.2244	33.071	27.8052	36.837	52.538	59.7834	22.4852	72.0808	65.9502	58.5137	58.7265
52	48.2418	43.9873	43.5823	28.9519	8.18735	39.2839	19.4928	44.0703	58.6038	43.0471	48.3288	71.5784	52.8395	25.8952	68.9477	66.418	53.9205	25.2172	51.0504	116.802	39.5226	41.4948	52.0756	44.4252	22.7257	36.8432	68.9082	71.2661	20.6936	47.0537	58.7627	64.3771	69.7048	40.5296	19.5548	22.6472	42.1807	36.9158	68.5235	32.6117	26.0463	36.2731	52.691	67.6693	37.0192	70.5704	66.2658	56.8907	63.4863
53	50.2832	47.6835	41.5992	31.4402	12.0661	40.3495	22.721	43.7387	57.1489	41.5762	51.3699	70.513	55.3296	24.9865	70.5908	65.3657	55.2119	24.0323	54.5233	115.329	40.2021	40.8674	53.8447	44.0358	18.0541	44.43	69.7407	71.8158	23.1026	50.8414	58.1376	67.8694	78.4818	53.0131	19.3916	23.1093	41.8764	34.4162	70.4157	30.3535	30.3067	37.418	54.6157	73.022	25.0247	77.734	65.7609	60.2778	62.4056
54	50.7383	47.3892	39.9466	31.4694	12.8193	42.4958	19.7271	40.0903	58.3007	46.5773	50.5133	71.669	60.7533	35.2627	71.8588	65.1477	60.6832	22.9077	51.1851	118.434	38.9456	42.296	53.2603	44.1752	22.71	39.825	69.1599	73.0649	25.2209	49.7971	60.4849	70.2604	80.3644	55.5184	19.7255	23.6324	37.9361	32.0261	68.8497	30.2897	28.5087	39.5198	54.4181	76.4143	30.3304	71.8435	66.2237	59.2546	61.1409
55	51.5705	48.7547	42.8179	22.1897	14.1373	43.5157	21.3568	45.093	54.0573	45.783	52.4407	62.534	66.8251	40.2959	67.4284	65.3281	63.4466	24.3034	50.8109	107.381	36.5095	45.0181	56.056	44.5791	25.2809	42.3128	63.681	75.5633	15.5016	49.3635	61.2019	66.8517	72.605	41.9118	20.0105	23.7706	35.4213	36.8976	62.1942	30.647	32.3978	38.1699	53.6469	70.4008	29.5368	68.6069	66.5814	55.9468	61.9457
56	50.5953	48.072	39.2649	21.3701	12.8946	44.6422	20.1436	45.701	51.0869	44.7975	57.8804	63.3047	62.1178	31.0217	67.7098	63.8436	59.3918	22.2951	48.5505	119.223	35.3043	41.8134	52.4863	46.6851	25.2653	39.7544	56.7694	78.6112	16.0831	51.1556	60.3991	68.5386	56.1957	40.3568	20.3018	23.7082	38.2724	32.4457	65.522	31.119	30.8734	36.9224	51.8051	67.2288	31.3507	69.7289	63.8463	64.1325	59.5428
57	51.1804	47.6246	41.0001	28.1322	10.7481	46.4232	16.8113	40.4496	55.8153	43.2825	51.1129	64.2114	60.9239	35.4491	65.7778	65.0575	53.5455	22.3554	46.7093	128.802	41.6638	43.1744	50.812	44.9012	28.9179	37.3372	57.176	75.6465	14.1725	55.284	61.3061	70.9086	75.2254	41.0047	20.3722	23.6398	39.2976	31.4787	65.783	32.1142	35.5247	37.6914	51.6649	72.3833	25.6595	71.5198	66.0975	61.892	58.2666
58	51.2844	49.5198	44.0987	39.6075	12.4427	47.7627	17.4622	41.6381	57.8764	42.8118	54.1968	65.7075	55.8754	32.0237	65.8078	65.4559	54.0871	20.3371	50.6612	136.96	39.0867	46.7363	53.1497	44.656	24.4344	36.8608	58.2021	77.1455	7.9422	55.9566	60.9691	74.2615	62.0217	54.9137	20.1637	23.7186	36.078	31.8436	59.9758	31.8718	33.7463	36.4098	52.0983	68.0218	34.4344	71.9729	69.043	68.3576	58.8012
59	54.4571	51.721	43.7269	33.3429	10.4468	46.956	21.6536	42.108	60.2406	45.0181	53.383	63.7581	60.9068	33.0024	64.236	67.3312	55.9201	20.5479	48.9547	118.802	41.7407	44.1783	50.3381	45.7571	31.332	37.1608	60.3898	70.6998	4.03787	55.6424	58.0947	74.9168	74.7166	48.6503	20.4826	24.5225	35.8538	27.556	60.7588	31.8462	34.8407	37.8623	53.7553	70.6651	34.5251	73.0518	70.0318	71.9741	57.9159
[truncated: 310 more columns]
