# Supplementary material for: Annexin A7 enhances TIA1 axonal trafficking to counteract pathological aggregation in neurons
Source: EMBO J. 2025 Nov 3;44(24):7477–512. doi: 10.1038/s44318-025-00609-8 (PMC12706091; doi:10.1038/s44318-025-00609-8)
Supplement: Supplementary file 28 — Source data Fig. 6 [file 44318_2025_609_MOESM28_ESM.zip › EMBOJ-2024-119578_SourceDataForFigure6/6E’/Fig.6E'.xlsx]

## Sheet: Sheet1
	Ctrl	shA7-1#	shA7-2#
p62+ / TIA1 puncta (Normalized)	1.29002	3.33756	2.53518
	0	3.08442	3.77929
	0	4.81835	1.26876
	0	0	5.17799
	0	1.52844	0
	0	1.44993	5.48509
	1.59071	1.40911	1.26772
	1.34304	4.44277	1.27
	0	3.26808	2.58655
	0	7.85127	2.502
	0	6.50354	2.54712
	0	3.83789	2.94044
	3.07262	3.52759	5.01479
	0	3.92111	5.25864
	0	4.58961	2.50366
	0	3.62325	1.26472
	0	1.80102	3.81107
	0	1.65736	2.9338
	1.51527	3.97725	3.76634
	1.72834	3.97725	5.25348
	0	3.31055	3.84379
	1.522	2.81591	0
	0	1.64255	5.07653
	0	2.75965	3.78927
	0	4.9274	5.00996
	0	2.16272	3.75747
	1.59403	4.54167	1.26886
	0	0	2.59178
	1.28269	3.27257	3.76081
	0	1.93356	3.77705
	0	3.12042	0
	0	3.46723
	0	4.33702
	0	3.12349
	0	5.29647
	0	4.35622
	0	1.76501
	3.00535	1.59325
	1.3333	3.58545
	0	2.67852
	0	0
	0	1.56902
	1.30818
	0
	0
	0
	0
	0
	0
	1.80196
	0
	0
	1.3319
	1.3795
	0
	0
	0
	1.31079
	2.57852
	0
	0
	1.40793
	2.58191
	1.25077
	0
	0
	0
	1.27585
	0
	1.30586
	1.29448
	0
	1.34223
	3.79099
	2.82837
	0
	0
	0
	1.32851
