# Supplementary material for: Annexin A7 enhances TIA1 axonal trafficking to counteract pathological aggregation in neurons
Source: EMBO J. 2025 Nov 3;44(24):7477–512. doi: 10.1038/s44318-025-00609-8 (PMC12706091; doi:10.1038/s44318-025-00609-8)
Supplement: Supplementary file 28 — Source data Fig. 6 [file 44318_2025_609_MOESM28_ESM.zip › EMBOJ-2024-119578_SourceDataForFigure6/6F‘/Fig.6F'.xlsx]

## Sheet: Sheet1
	Ctrl	siA7-1#	siA7-2#
p62+ / TIA1 puncta (Normalized)	1.98746	2.28018	1.17099
	2.92851	1.0897	4.42932
	3.61863	2.25586	3.55104
	0	2.92972	1.92406
	0	3.02389	1.39366
	1.28616	2.73437	0.988787
	1.14696	2.67018	1.35954
	0	2.53908	3.95376
	0	0	3.6273
	1.22945	2.08433	1.81579
	0	0	1.79893
	0	0.769485	5.00559
	1.26022	3.76997	1.05249
	2.15506	1.16634	4.43902
	0.881352	3.99716	2.52018
	0	1.91666	2.29721
	0	2.02437	3.40615
	1.43435	6.26557	1.81145
	0.938897	3.068	1.40161
	0	2.77216	3.23506
	1.07761	3.73407	2.98294
	0.993147	1.42513	2.45497
	0	3.32646	5.18274
	0	2.03784	3.13011
	1.39899	3.4065	0
	1.50426	2.08208	0.599222
	1.02181	1.07995	2.44185
	0	4.63723	2.94107
	1.02977	3.08938	5.31712
	0.871338	2.36685	3.17347
	1.76507	4.11498	2.15781
	0	5.77001	3.33731
	0	2.68044	2.05288
	1.75362	4.53807	1.89288
	0	3.10897	3.93636
	0.7099	1.09379	4.38993
	2.028	2.65293
	1.51729	3.31452
	0	5.39819
	1.20986	2.83503
	0	2.45535
	0.449881	1.54065
	2.46662	2.43785
		2.8467
		2.82071
		1.44566
		2.72322
