# Supplementary material for: Annexin A7 enhances TIA1 axonal trafficking to counteract pathological aggregation in neurons
Source: EMBO J. 2025 Nov 3;44(24):7477–512. doi: 10.1038/s44318-025-00609-8 (PMC12706091; doi:10.1038/s44318-025-00609-8)
Supplement: Supplementary file 28 — Source data Fig. 6 [file 44318_2025_609_MOESM28_ESM.zip › EMBOJ-2024-119578_SourceDataForFigure6/6G‘-G’‘’/Fig.6G'''.xlsx]

## Sheet: Sheet1
	Ctrl	shA7-1#	shA7-2#
Healthy Nucleus %	61.1111	13.0435	44
	63.1579	30	53.8462
	65	37.5	33.3333
	75	40	42.8571
			53.5714
