# Supplementary material for: Annexin A7 enhances TIA1 axonal trafficking to counteract pathological aggregation in neurons
Source: EMBO J. 2025 Nov 3;44(24):7477–512. doi: 10.1038/s44318-025-00609-8 (PMC12706091; doi:10.1038/s44318-025-00609-8)
Supplement: Supplementary file 29 — Source data Fig. 7 [file 44318_2025_609_MOESM29_ESM.zip]

Archive with 59 entries (49 files):
- EMBOJ-2024-119578_SourceDataForFigure7/
- EMBOJ-2024-119578_SourceDataForFigure7/.DS_Store
- EMBOJ-2024-119578_SourceDataForFigure7/7B'/
- EMBOJ-2024-119578_SourceDataForFigure7/7B'/Fig. 7B'.xlsx
- EMBOJ-2024-119578_SourceDataForFigure7/7D/
- EMBOJ-2024-119578_SourceDataForFigure7/7D/Control.tif
- EMBOJ-2024-119578_SourceDataForFigure7/7D/full image for Brain.tif
- EMBOJ-2024-119578_SourceDataForFigure7/7D/shA7-3#.tif
- EMBOJ-2024-119578_SourceDataForFigure7/7D/shA7-4#-res.tif
- EMBOJ-2024-119578_SourceDataForFigure7/7D/shA7-4#.tif
- EMBOJ-2024-119578_SourceDataForFigure7/7D/Thumbs.db
- EMBOJ-2024-119578_SourceDataForFigure7/7D'/
- EMBOJ-2024-119578_SourceDataForFigure7/7D'/Fig. 7D'.xlsx
- EMBOJ-2024-119578_SourceDataForFigure7/7E/
- EMBOJ-2024-119578_SourceDataForFigure7/7E/1_full image for Spinal cord.tif
- EMBOJ-2024-119578_SourceDataForFigure7/7E/2_large image for Lateral CST.tif
- EMBOJ-2024-119578_SourceDataForFigure7/7E/3_Control.tif
- EMBOJ-2024-119578_SourceDataForFigure7/7E/4_shA7-3#.tif
- EMBOJ-2024-119578_SourceDataForFigure7/7E/5_shA7-4#.tif
- EMBOJ-2024-119578_SourceDataForFigure7/7E/6_shA7-4#-res.tif
- EMBOJ-2024-119578_SourceDataForFigure7/7E/Thumbs.db
- EMBOJ-2024-119578_SourceDataForFigure7/7E'/
- EMBOJ-2024-119578_SourceDataForFigure7/7E'/Fig. 7E'.xlsx
- EMBOJ-2024-119578_SourceDataForFigure7/7F/
- EMBOJ-2024-119578_SourceDataForFigure7/7F/Control_EGFP.tif
- EMBOJ-2024-119578_SourceDataForFigure7/7F/Control_Merge.tif
- EMBOJ-2024-119578_SourceDataForFigure7/7F/Control_p62.tif
- EMBOJ-2024-119578_SourceDataForFigure7/7F/Control_TIA1.tif
- EMBOJ-2024-119578_SourceDataForFigure7/7F/shA7-3#_EGFP.tif
- EMBOJ-2024-119578_SourceDataForFigure7/7F/shA7-3#_Merge.tif
- EMBOJ-2024-119578_SourceDataForFigure7/7F/shA7-3#_p62.tif
- EMBOJ-2024-119578_SourceDataForFigure7/7F/shA7-3#_TIA1.tif
- EMBOJ-2024-119578_SourceDataForFigure7/7F/shA7-4#-res_EGFP.tif
- EMBOJ-2024-119578_SourceDataForFigure7/7F/shA7-4#-res_Merge.tif
- EMBOJ-2024-119578_SourceDataForFigure7/7F/shA7-4#-res_p62.tif
- EMBOJ-2024-119578_SourceDataForFigure7/7F/shA7-4#-res_TIA1.tif
- EMBOJ-2024-119578_SourceDataForFigure7/7F/shA7-4#_EGFP.tif
- EMBOJ-2024-119578_SourceDataForFigure7/7F/shA7-4#_Merge.tif
- EMBOJ-2024-119578_SourceDataForFigure7/7F/shA7-4#_p62.tif
- EMBOJ-2024-119578_SourceDataForFigure7/7F/shA7-4#_TIA1.tif
- EMBOJ-2024-119578_SourceDataForFigure7/7F/Thumbs.db
- EMBOJ-2024-119578_SourceDataForFigure7/7F'/
- EMBOJ-2024-119578_SourceDataForFigure7/7F'/Fig. 7F'.xlsx
- EMBOJ-2024-119578_SourceDataForFigure7/7G/
- EMBOJ-2024-119578_SourceDataForFigure7/7G/Control_large image.tif
- EMBOJ-2024-119578_SourceDataForFigure7/7G/Control_M1.tif
- EMBOJ-2024-119578_SourceDataForFigure7/7G/Control_M2.tif
- EMBOJ-2024-119578_SourceDataForFigure7/7G/shA7-3#_large image.tif
- EMBOJ-2024-119578_SourceDataForFigure7/7G/shA7-3#_M1.tif
- EMBOJ-2024-119578_SourceDataForFigure7/7G/shA7-3#_M2.tif
- EMBOJ-2024-119578_SourceDataForFigure7/7G/shA7-4#-res_large image.tif
- EMBOJ-2024-119578_SourceDataForFigure7/7G/shA7-4#-res_M1.tif
- EMBOJ-2024-119578_SourceDataForFigure7/7G/shA7-4#-res_M2.tif
- EMBOJ-2024-119578_SourceDataForFigure7/7G/shA7-4#_large image.tif
- EMBOJ-2024-119578_SourceDataForFigure7/7G/shA7-4#_M1.tif
- EMBOJ-2024-119578_SourceDataForFigure7/7G/shA7-4#_M2.tif
- EMBOJ-2024-119578_SourceDataForFigure7/7G/Thumbs.db
- EMBOJ-2024-119578_SourceDataForFigure7/7G'/
- EMBOJ-2024-119578_SourceDataForFigure7/7G'/Fig. 7G'.xlsx
