# Supplementary material for: Annexin A7 enhances TIA1 axonal trafficking to counteract pathological aggregation in neurons
Source: EMBO J. 2025 Nov 3;44(24):7477–512. doi: 10.1038/s44318-025-00609-8 (PMC12706091; doi:10.1038/s44318-025-00609-8)
Supplement: Supplementary file 29 — Source data Fig. 7 [file 44318_2025_609_MOESM29_ESM.zip › EMBOJ-2024-119578_SourceDataForFigure7/7B'/Fig. 7B'.xlsx]

## Sheet: Sheet1
	Control	shA7-3#	shA7-4#	shA7-4#-res
Latency to fall (s)	241.667	207.667	239.667	176
	300	149	260.667	227.333
	279	168.667	131.667	290.667
	207.667	193.667	206	238.667
	265.333	147.667	217	235.333
	255	268.667	159.333	286.333
	300	300	134.333	286.333
	263.667	137.333	221.667	245
	165.667	154.333	241.333	252
	282	182.333	182	260
	263	117	137.333	224
	201.667		289.333	293.333
	284		227.333	277
	254		250.667
	295.333		177.333
	265		191.667
	232.667		276.667
	298		201.333
	295.667		176.667
	285.333		291.667
	243.667		300
	286.667
