# Supplementary material for: Annexin A7 enhances TIA1 axonal trafficking to counteract pathological aggregation in neurons
Source: EMBO J. 2025 Nov 3;44(24):7477–512. doi: 10.1038/s44318-025-00609-8 (PMC12706091; doi:10.1038/s44318-025-00609-8)
Supplement: Supplementary file 29 — Source data Fig. 7 [file 44318_2025_609_MOESM29_ESM.zip › EMBOJ-2024-119578_SourceDataForFigure7/7D'/Fig. 7D'.xlsx]

## Sheet: Sheet1
	Control	shA7-3#	shA7-4#	shA7-4#-res
Layer V thickness (μm)	118.106	96.0469	63.0079	137.845
	102.123	77.0065	96.0469	95.5713
	95.2575	90.1998	65.0692	107.187
	109.165	78.1601	70.0071	111.356
	107	105.119	51.0882	94.4253
	133.184	76.3217	96.0833	123.668
	77.3175	40.05	134.004	86.7723
	118	57.3149	50.04	77.0855
	105.224	77.026	73.0068	84.5989
	93.0054	125.324	84.0536	91.6225
	134.06	117.068	74	136.256
	103.044	85.5862	85.0941	104.04
	59	100.32	103.078	95.3012
	142.79	94	40	94.3038
	145.674	91.1373	86.0523	86.7723
	114.11	71.1126	60.0083	122.668
	140.911	117.154	68.3593	87.8878
	117.004	68.0294	63.5059	89.0858
	142.79	92.0217	100.285	75.128
	207.964	84.0536	42.19	80.2897
	138.033	111.018	32.0156	114.552
	160.003	75.0267	67.1863	99.967
	214.009	79.404	62.0322	96.1392
	139	125.144	46.0109	103.127
	98.2497	59.0339	153.118	97.7939
	121	60	73.0274	94.2127
	133.004	30.0167	60.6383	116.904
	122.004	74.108	100.17	88.5697
	101.005	128.25	36.1248	92.401
	131.004	124.403	41.7732	79.5728
	90.1388	103.392	70.1142	85.6423
	84.0536	135.532	104.019	98.1448
	89.0505	132.306	104.235	103.349
	78.0256	77.4145	145.055	112.914
	132.061	124.064	47.1699	102.262
	57.0789	90.0056	26.0768	78.2659
	140.228	72	56.0089	93.4799
	84.0238	52	80.399	90.6164
	118.038	67.0075	59.2115	112.201
	121.149	53.0377	87.023	122.668
	64.0078	72.2496	87.2067	103.709
	119.105	28.0179	106.17	96.3476
	81	69	54.0833	114.126
	81.1542	89.0505	67.0671	92.0904
	77.0065	52.0865	61.0082	109.827
	120.004	59.1354	46.0977	93.3573
	95.0842	92.0217	40.0125	81.4236
	89.0225	93.2631	62	131.047
	63.5059	84.0238	70.0643	107.053
	92.0489	56.0357	89.0056	122.059
	190.003	78.0577	131.034	83.611
	151.076	67.0075	127.098	99.1902
	90.1998	34.0588	56.0803	117.295
	88.8144	60	37.054	102.821
	120.104	63.0317	64.0312	87.3646
	71	99.0454	64.0703	76.0754
	117.516	117.004	94.0605	98.6108
	90.05	72.0069	72.6857	116.732
	116.039	81.2219	77.0855	103.709
	104.077	52.0384	89.3748	113.799
	114.427	77.0584	94.3038	106.247
	103.709	52.469	96.3774	86.7393
	101.446	43	81.0002
	102.262	52	82.5419
	112.074	49.0408	71.7334
	109.383	93.0215	80.2897
	98.4945	76.0066	87.3646
	98.5817	45.0999	73.7423
	103.93	78	78.9583
	93.6331	95.0211	68.1281
	124.844	77.026	90.6164
	107.507	65.0692	84.1915
	107.507	68	77.0855
	92.401	107.671	78.2659
	147.271	24.5153	77.9725
	123.088	59.3043	76.0754
	121.895	66.0681	81.2827
	118.848	55.0818	73.4308
	131.919	63.1269	75.128
	109.173	97.1854	87.7899
	96.9996	82.0975	87.1348
	105.353	67	95.8109
	95.3012	58.0775	81.0002
	146.02		81.4236
	113.799		91.7475
	102.96		74.9753
	127.613		76.0754
	100.908		85.5419
	118.098		102.262
	101.022		104.507
	98.6979		100.908
	123.227		77.197
	112.686
	110.529
	121.117
	112.074
