# Supplementary material for: Annexin A7 enhances TIA1 axonal trafficking to counteract pathological aggregation in neurons
Source: EMBO J. 2025 Nov 3;44(24):7477–512. doi: 10.1038/s44318-025-00609-8 (PMC12706091; doi:10.1038/s44318-025-00609-8)
Supplement: Supplementary file 29 — Source data Fig. 7 [file 44318_2025_609_MOESM29_ESM.zip › EMBOJ-2024-119578_SourceDataForFigure7/7E'/Fig. 7E'.xlsx]

## Sheet: Sheet1
	Control	shA7-3#	shA7-4#	shA7-4#-res
Degenerating axon %	14.6623	24.6341	33.3416	33.6774
	8.37435	35.1698	54.7756	13.9694
	12.7508	28.2386	32.3015	35.9754
	5.23337	46.6778	16.2776	41.1728
	30.4271	44.8141	32.8627	28.8612
	26.6183	45.5321	19.2117	33.3672
	41.6003	70.3862	34.3694	23.7276
	11.6198	49.3341	31.2131	39.9597
	16.0021	75.6361	20.9099	53.5338
	17.0219	69.8241	18.7404	9.69096
	18.583	29.5327	26.9932	21.4025
	44.5956	29.3079	32.4478	24.8208
	17.0964	32.1776	34.6049	18.0282
	20.2708	35.1787	41.176	13.3888
	24.7582	8.45889	76.4933	39.1874
	22.7562	71.5528	63.6772	3.21389
	53.5338	27.5699	44.1496	10.8382
	18.9492	35.8877	12.8586	45.1678
	30.228	12.4693	34.6658	29.26
	24.7835	25.296	31.1231	47.4982
	25.2608	74.2757	37.5536	35.7849
	29.2455	65.6523	21.276	35.0474
	35.665	79.2516	25.094	26.7821
	40.8988	28.3639	19.9096	20.1976
	13.616	27.9207	48.3811	23.4726
	41.5592	35.0536	30.5955	66.3756
	24.7984	28.7529	37.6544	35.4393
	21.1229	31.0631	57.9132	24.9775
	26.3337	7.02896	24.8229	16.2708
	15.8342	10.9678	33.4327	24.6542
	34.1092	23.1438	60.3297	27.6278
	44.6277	47.1815	24.3522	28.9587
	26.1073	31.9152	15.5136	18.1103
	16.0552	22.6383	35.9606	51.9029
	38.1889	42.2841	32.4362	18.7274
	18.8447	22.7699	21.0241	16.6369
	19.3422		13.7324	21.6499
	13.6306		28.5327	23.4617
	32.3757		90.2495	19.9017
	20.9868		75.9	30.7467
	17.9203		29.9703	11.4326
	31.8733		49.6289	18.1781
	27.1899		18.4306	25.4998
	45.6212		18.4256	8.07817
	24.8244		28.0702	55.8684
	17.6801		50.125	46.5428
	36.5869		48.8095	57.2094
	16.5784		46.8843	42.412
	12.309		21.4922	36.9449
	7.38403		30.2437	21.4243
	66.5867		30.309	19.0991
	10.7559		60.0567	22.1072
	29.9541		40.8692	24.0331
	15.5681		23.0248	15.9983
	31.1298		44.5561	40.533
	30.7999		27.8843	23.356
	24.3328		44.0476	28.0905
	19.9928		33.8321	21.9474
	32.6186		86.2654	18.3792
	26.7274		15.173	16.4959
	24.2106		37.7146	20.7778
	14.1294		22.7335	26.3139
	20.4944		29.9768	34.7496
	7.96109		75.098	33.3762
	8.78482		33.8761
	8.10608		58.5872
	16.8195		66.231
	49.0954		10.7796
	23.7378		21.2949
	18.1952		87.9771
	6.22576		23.7542
	9.64208
	20.7145
	8.8965
	14.5153
	18.545
	18.0665
