# Supplementary material for: Annexin A7 enhances TIA1 axonal trafficking to counteract pathological aggregation in neurons
Source: EMBO J. 2025 Nov 3;44(24):7477–512. doi: 10.1038/s44318-025-00609-8 (PMC12706091; doi:10.1038/s44318-025-00609-8)
Supplement: Supplementary file 29 — Source data Fig. 7 [file 44318_2025_609_MOESM29_ESM.zip › EMBOJ-2024-119578_SourceDataForFigure7/7F'/Fig. 7F'.xlsx]

## Sheet: Sheet1
	Control	shA7-3#	shA7-4#	shA7-4#-res
% Neurons cotaining p62+ TIA1 aggregates	33.3333	33.3333	61.5385	33.3333
	44.4444	42.8571	41.6667	0
	31.25	40.4762	70	50
	31.8182	50	61.9048	42.8571
	30.5556	29.7297	52.9412	45.4545
	42.1053	45.7143	41.6667	58.3333
	36.3636	54.1667	54.5455	42.8571
	57.1429	52	50	50
	41.6667	60	50	29.0323
	53.8462	60.7143	62.5	21.875
	47.0588	48.3871	50	28.5714
	55.5556	60	42.8571	41.6667
	28.5714	40	75	37.5
	33.3333	64.2857	66.6667	33.3333
	40	43.3333	80	55.5556
	41.6667	61.5385	33.3333	40
	30.7692	48.2759	42.8571	50
	26.3158	41.4634	56.25	66.6667
	54.5455	45.1613	50	37.5
	52.381	40.7407	47.3684	44.4444
	25	51.8519	52.6316	50
	18.75	42	47.0588	33.3333
	34.2857	55.5556	50	28.5714
	47.5	40	53.3333	40
	25	62.5	52.9412	50
	31.0345	68	47.3684	37.5
	37.5	50	46.6667	33.3333
	50	42.1053	66.6667	50
	40	44.1176	56.5217	50
	33.3333	46.9388	46.1538	36.3636
	37.5	40.4762	62.5	30
	47.0588	56.25	56.25	30.7692
	30.7692	52.9412	58.8235	57.1429
	63.1579	60	56.5217	36.3636
	54.2857	50	43.75
	43.4783	50	70
	36.3636	47.8261	41.6667
	47.0588	53.8462	42.8571
	50	37.5	58.3333
	23.0769	32.6087	37.5
	28.5714	32.3529	37.5
	35	48.2759	50
	15.7895	48.1481	33.3333
	18.1818	71.4286	50
	45.4545	50	28.5714
	40	60	50
	33.3333	38.4615	57.1429
	37.5	54.5455	55.5556
	33.3333	39.3939	50
	14.2857	38.2979	25
	27.7778	44.4444	37.5
	20	36.8421	45.8333
	38.4615	55.5556	31.8182
	25	66.6667	53.3333
	37.5	50	50
	37.5		60
	0		69.2308
	57.1429		31.5789
	57.8947		60
	53.8462		33.3333
	30.7692		43.75
	26.3158		37.5
	42.8571		50
	33.3333		26.9231
	30.7692		39.1304
	21.0526		27.2727
	42.8571		42.3077
	31.5789		50
	50		53.3333
			35
			27.2727
			30.4348
			42.1053
			40
