# Supplementary material for: Annexin A7 enhances TIA1 axonal trafficking to counteract pathological aggregation in neurons
Source: EMBO J. 2025 Nov 3;44(24):7477–512. doi: 10.1038/s44318-025-00609-8 (PMC12706091; doi:10.1038/s44318-025-00609-8)
Supplement: Supplementary file 29 — Source data Fig. 7 [file 44318_2025_609_MOESM29_ESM.zip › EMBOJ-2024-119578_SourceDataForFigure7/7G'/Fig. 7G'.xlsx]

## Sheet: Sheet1
	Control	shA7-3#	shA7-4#	shA7-4#-res
Activated microglia % (Normalized)	3.80228	8.80282	8.64198	3.77359
	4.95495	7.11463	12.4464	1.70649
	3.98406	6.62021	8.92857	1.43369
	2.7027	7.5188	5.5336	2.83401
	0.406504	7.30769	7.98319	1.53846
	1.67364	7.35931	6.29921	2.91971
	5.6	14.3357	10.6452	0.696864
	9.27419	9.38628	9.84849	0.664452
	8.46154	10.687	10.4	0.371747
	3.49345	6.97674	10.5882	1.1811
	4.68085	9.29368	7.01107	5.11811
	4.7138	11.7647	7.85124	1.41343
	3.48837	12.2744	8.43374	1.80505
	1.10701	7.22433	6.22568	2.60223
	1.89394	7.14286	6.43777	1.5444
	0	7.90514	5.30612	5.24345
	3.46021	10.219	9.21502	3.61842
	1.48148	14.1818	6.64062	2.0979
	1.10294	8.77193	7.94979	3.07692
	5.11945	9.12409	4.4898	2.85714
	0.680272	9.319	15.4717	2.63158
	5.95238	10.4869	11.245	1.03093
	2.1148	14.1818	20.8791	1.52091
	1.04167	10.8614	16.1172	1.13207
	1.11524	13.4832	16.5385	1.28205
	1.41844	7.16981	13.6929	2.57511
	3.04182	9.67742	8.44595	3.47826
	1.5674	8.33333	3.16456	1.62602
	1.41844	10.4247	7.42049	1.86916
	1.96078	9.25926	9.38628	4.38247
	2.48963	6.01504	7.53425	9.64912
	10.3943	8.99281	10.1167	9.91736
	0	10.5073	6.99301	4.7619
	0.738007	8.09859	9.15751	7.31707
	1.21951	4.71014	13.5135	14.2857
	0.772201	4.21456	10	3.57143
	2.33463	6.47482	14.0288	3.90625
	1.58228	11.6105	17.0909	1.66113
	4.42804	8.13954	13.0612	2.5
	6.64207	10.9434	11.5079	1.2931
	4.15225	11.3139	13.5714	3.35821
	8.51852	13.8656	10.0746	1.97629
	2.55475	14.2857	15.1007	2.4911
	0.70922	12.9555	19.4657	3.27273
	0.359712	12.3552	12.3636	4.33213
	0	12.1212	13.4545	4.24028
	4.89511	14.1264	16.1049	5.39568
	4.31894	17.5	10.1399	3.33333
	6.22568	18.3267	11.194	5.11628
	10.4089	15.1394	6.81818	2.35294
	2.7972	8.01527	4	1.91571
	7.78688	5.72519	1.53846	7.48032
	0	7.0632	4.24837	2.32558
	1.81818	6.0241	5.07246	5.30612
	0.749064	6.92308	4.18119	6.42857
	0.421941	7.14286	8.19672	4.79705
	3.43643	7.03125	1.43885	5.70342
	4.63321	2.80702	4.26357	2.68456
	2.15827	8.23529	5.6391	4.06504
	4.5283	3.87324	6.61157	7.23404
	3.09734		3.40136
	5.81395		5.11182
	5.46075		6.01504
	6.97674		2.6616
	3.42205		6.09756
	8.42105		4.59364
	5.65217		4.86111
	5.35714		5.17241
	3.663		5.4902
	3.83275		2.34375
	6.54206		2.33463
	6.06061		2.30769
	4.63321		1.18577
	2.58303		1.03448
	1.79856		2.16607
	6.48148		2.39044
	5.74163		2.83401
	8.86699		2.15517
	4.58333		2.10084
	3.11419		3.81356
	0.37037		3.4749
	0.352113		1.10294
	0.763359		0.37037
	1.46341		0.380228
	0.4329		1.95312
	1.64609		2.26415
	0		0.373134
	0.806452		4.31655
	0.956938		3.27273
	0.862069		6.84411
	2.19298		4.36508
	1.64835		3.43512
	0.436681		2.62172
	1.9802		4.0724
	2.04082		3.62903
	2.91262		3.64963
	0.833333		0.772201
	1.63934		1.9084
	3.25581		4.08922
	1.66667		7.34694
