# Supplementary material for: Annexin A7 enhances TIA1 axonal trafficking to counteract pathological aggregation in neurons
Source: EMBO J. 2025 Nov 3;44(24):7477–512. doi: 10.1038/s44318-025-00609-8 (PMC12706091; doi:10.1038/s44318-025-00609-8)
Supplement: Supplementary file 30 — Source Data For Expanded View [file 44318_2025_609_MOESM30_ESM.zip]

Archive with 243 entries (190 files):
- SourceDataForExpandedView/
- SourceDataForExpandedView/.DS_Store
- SourceDataForExpandedView/Appendix figure/
- SourceDataForExpandedView/Appendix figure/.DS_Store
- SourceDataForExpandedView/Appendix figure/Appendix FigS1C/
- SourceDataForExpandedView/Appendix figure/Appendix FigS1C/0-0 Appendix Fig. S1C with ROI.tif
- SourceDataForExpandedView/Appendix figure/Appendix FigS1C/0-1 Appendix Fig. S1C raw.tif
- SourceDataForExpandedView/Appendix figure/Appendix FigS1C/1#-B-Tub III.tif
- SourceDataForExpandedView/Appendix figure/Appendix FigS1C/1#-Merge.tif
- SourceDataForExpandedView/Appendix figure/Appendix FigS1C/1#-TIA1-mCherry.tif
- SourceDataForExpandedView/Appendix figure/Appendix FigS1C/2#-B-Tub III.tif
- SourceDataForExpandedView/Appendix figure/Appendix FigS1C/2#-Merge.tif
- SourceDataForExpandedView/Appendix figure/Appendix FigS1C/2#-TIA1-mCherry.tif
- SourceDataForExpandedView/Appendix figure/Appendix FigS1C/3#-B-Tub III.tif
- SourceDataForExpandedView/Appendix figure/Appendix FigS1C/3#-Merge.tif
- SourceDataForExpandedView/Appendix figure/Appendix FigS1C/3#-TIA1-mCherry.tif
- SourceDataForExpandedView/Appendix figure/Appendix FigS1C/4#-B-Tub III.tif
- SourceDataForExpandedView/Appendix figure/Appendix FigS1C/4#-Merge.tif
- SourceDataForExpandedView/Appendix figure/Appendix FigS1C/4#-TIA1-mCherry.tif
- SourceDataForExpandedView/Appendix figure/Appendix FigS1C/Thumbs.db
- SourceDataForExpandedView/Appendix figure/Appendix FigS1D/
- SourceDataForExpandedView/Appendix figure/Appendix FigS1D/Appendix FigS1D.xlsx
- SourceDataForExpandedView/Appendix figure/Appendix FigS2B/
- SourceDataForExpandedView/Appendix figure/Appendix FigS2B/Appendix FigS2B.ai
- SourceDataForExpandedView/Appendix figure/Appendix FigS2C/
- SourceDataForExpandedView/Appendix figure/Appendix FigS2C/Appendix FigS2C.ai
- SourceDataForExpandedView/Appendix figure/Appendix FigS2C/Thumbs.db
- SourceDataForExpandedView/Appendix figure/Appendix FigS2C‘/
- SourceDataForExpandedView/Appendix figure/Appendix FigS2C‘/Appendix FigS2C‘.xlsx
- SourceDataForExpandedView/Appendix figure/Appendix FigS2F/
- SourceDataForExpandedView/Appendix figure/Appendix FigS2F/Appendix FigS2F.ai
- SourceDataForExpandedView/Appendix figure/Appendix FigS3A/
- SourceDataForExpandedView/Appendix figure/Appendix FigS3A/+ High K+ 10'.tif
- SourceDataForExpandedView/Appendix figure/Appendix FigS3A/Before.tif
- SourceDataForExpandedView/Appendix figure/Appendix FigS3A/Thumbs.db
- SourceDataForExpandedView/Appendix figure/Appendix FigS3E/
- SourceDataForExpandedView/Appendix figure/Appendix FigS3E/High K+.tif
- SourceDataForExpandedView/Appendix figure/Appendix FigS3E/Low K+.tif
- SourceDataForExpandedView/Appendix figure/Appendix FigS3E/Thumbs.db
- SourceDataForExpandedView/Appendix figure/Appendix FigS3E'/
- SourceDataForExpandedView/Appendix figure/Appendix FigS3E'/Appendix FigS3E'.xlsx
- SourceDataForExpandedView/Appendix figure/Thumbs.db
- SourceDataForExpandedView/FigureEV1/
- SourceDataForExpandedView/FigureEV1/.DS_Store
- SourceDataForExpandedView/FigureEV1/EV1A/
- SourceDataForExpandedView/FigureEV1/EV1A/1_Cy5-UTP+TIA1_Cy5-UTP.tif
- SourceDataForExpandedView/FigureEV1/EV1A/1_Cy5-UTP+TIA1_Merge.tif
- SourceDataForExpandedView/FigureEV1/EV1A/1_Cy5-UTP+TIA1_TIA1.tif
- SourceDataForExpandedView/FigureEV1/EV1A/2_Cy5-UTP+Stau1_Cy5-UTP.tif
- SourceDataForExpandedView/FigureEV1/EV1A/2_Cy5-UTP+Stau1_Merge.tif
- SourceDataForExpandedView/FigureEV1/EV1A/2_Cy5-UTP+Stau1_Stau1.tif
- SourceDataForExpandedView/FigureEV1/EV1A/3_Cy5-UTP+DCP1A_Cy5-UTP.tif
- SourceDataForExpandedView/FigureEV1/EV1A/3_Cy5-UTP+DCP1A_DCP1A.tif
- SourceDataForExpandedView/FigureEV1/EV1A/3_Cy5-UTP+DCP1A_Merge.tif
- SourceDataForExpandedView/FigureEV1/EV1A/4_Cy5-UTP+FMRP_Cy5-UTP.tif
- SourceDataForExpandedView/FigureEV1/EV1A/4_Cy5-UTP+FMRP_FMRP.tif
- SourceDataForExpandedView/FigureEV1/EV1A/4_Cy5-UTP+FMRP_Merge.tif
- SourceDataForExpandedView/FigureEV1/EV1A/Thumbs.db
- SourceDataForExpandedView/FigureEV1/EV1B/
- SourceDataForExpandedView/FigureEV1/EV1B/EGFP-TIA1 + LysoTracker.tif
- SourceDataForExpandedView/FigureEV1/EV1B/Thumbs.db
- SourceDataForExpandedView/FigureEV1/EV1C/
- SourceDataForExpandedView/FigureEV1/EV1C/0s_CTB.tif
- SourceDataForExpandedView/FigureEV1/EV1C/0s_Merge.tif
- SourceDataForExpandedView/FigureEV1/EV1C/0s_TIA1-mCherry.tif
- SourceDataForExpandedView/FigureEV1/EV1C/100s_CTB.tif
- SourceDataForExpandedView/FigureEV1/EV1C/100s_Merge.tif
- SourceDataForExpandedView/FigureEV1/EV1C/100s_TIA1-mCherry.tif
- SourceDataForExpandedView/FigureEV1/EV1C/200s_CTB.tif
- SourceDataForExpandedView/FigureEV1/EV1C/200s_Merge.tif
- SourceDataForExpandedView/FigureEV1/EV1C/200s_TIA1-mCherry.tif
- SourceDataForExpandedView/FigureEV1/EV1C/Thumbs.db
- SourceDataForExpandedView/FigureEV1/EV1D/
- SourceDataForExpandedView/FigureEV1/EV1D/0s_BoNT A-Hc.tif
- SourceDataForExpandedView/FigureEV1/EV1D/0s_EGFP-TIA1.tif
- SourceDataForExpandedView/FigureEV1/EV1D/0s_Merge.tif
- SourceDataForExpandedView/FigureEV1/EV1D/24s_BoNT A-Hc.tif
- SourceDataForExpandedView/FigureEV1/EV1D/24s_EGFP-TIA1.tif
- SourceDataForExpandedView/FigureEV1/EV1D/24s_Merge.tif
- SourceDataForExpandedView/FigureEV1/EV1D/8s_BoNT A-Hc.tif
- SourceDataForExpandedView/FigureEV1/EV1D/8s_EGFP-TIA1.tif
- SourceDataForExpandedView/FigureEV1/EV1D/8s_Merge.tif
- SourceDataForExpandedView/FigureEV1/EV1D/Thumbs.db
- SourceDataForExpandedView/FigureEV1/EV1E/
- SourceDataForExpandedView/FigureEV1/EV1E/0s_EGFP-TIA1.tif
- SourceDataForExpandedView/FigureEV1/EV1E/0s_Merge.tif
- SourceDataForExpandedView/FigureEV1/EV1E/0s_MitoTracker.tif
- SourceDataForExpandedView/FigureEV1/EV1E/136s_EGFP-TIA1.tif
- SourceDataForExpandedView/FigureEV1/EV1E/136s_Merge.tif
- SourceDataForExpandedView/FigureEV1/EV1E/136s_MitoTracker.tif
- SourceDataForExpandedView/FigureEV1/EV1E/68s_EGFP-TIA1.tif
- SourceDataForExpandedView/FigureEV1/EV1E/68s_Merge.tif
- SourceDataForExpandedView/FigureEV1/EV1E/68s_MitoTracker.tif
- SourceDataForExpandedView/FigureEV1/EV1E/Thumbs.db
- SourceDataForExpandedView/FigureEV1/EV1F/
- SourceDataForExpandedView/FigureEV1/EV1F/0s_EGFP-Rab5.tif
- SourceDataForExpandedView/FigureEV1/EV1F/0s_Merge.tif
- SourceDataForExpandedView/FigureEV1/EV1F/0s_TIA1-mCherry.tif
- SourceDataForExpandedView/FigureEV1/EV1F/36s_EGFP-Rab5.tif
- SourceDataForExpandedView/FigureEV1/EV1F/36s_Merge.tif
- SourceDataForExpandedView/FigureEV1/EV1F/36s_TIA1-mCherry.tif
- SourceDataForExpandedView/FigureEV1/EV1F/72s_EGFP-Rab5.tif
- SourceDataForExpandedView/FigureEV1/EV1F/72s_Merge.tif
- SourceDataForExpandedView/FigureEV1/EV1F/72s_TIA1-mCherry.tif
- SourceDataForExpandedView/FigureEV1/EV1F/Thumbs.db
- SourceDataForExpandedView/FigureEV1/EV1G/
- SourceDataForExpandedView/FigureEV1/EV1G/0-EV1G.tif
- SourceDataForExpandedView/FigureEV1/EV1G/1-Merge.tif
- SourceDataForExpandedView/FigureEV1/EV1G/1-Rab5.tif
- SourceDataForExpandedView/FigureEV1/EV1G/1-TIA1.tif
- SourceDataForExpandedView/FigureEV1/EV1G/2-LC3.tif
- SourceDataForExpandedView/FigureEV1/EV1G/2-Merge.tif
- SourceDataForExpandedView/FigureEV1/EV1G/2-TIA1.tif
- SourceDataForExpandedView/FigureEV1/EV1G/3-LC3.tif
- SourceDataForExpandedView/FigureEV1/EV1G/3-Merge.tif
- SourceDataForExpandedView/FigureEV1/EV1G/3-TIA1.tif
- SourceDataForExpandedView/FigureEV1/EV1G/4-DIC1B.tif
- SourceDataForExpandedView/FigureEV1/EV1G/4-Merge.tif
- SourceDataForExpandedView/FigureEV1/EV1G/4-TIA1.tif
- SourceDataForExpandedView/FigureEV1/EV1G/EV1G line profile.xlsx
- SourceDataForExpandedView/FigureEV1/EV1G/Thumbs.db
- SourceDataForExpandedView/FigureEV1/EV1G'-G'''/
- SourceDataForExpandedView/FigureEV1/EV1G'-G'''/EV1G'''.xlsx
- SourceDataForExpandedView/FigureEV1/EV1G'-G'''/EV1G''.xlsx
- SourceDataForExpandedView/FigureEV1/EV1G'-G'''/EV1G'.xlsx
- SourceDataForExpandedView/FigureEV1/EV1G'-G'''/Thumbs.db
- SourceDataForExpandedView/FigureEV1/EV1H/
- SourceDataForExpandedView/FigureEV1/EV1H/Fig. EV1H.ai
- SourceDataForExpandedView/FigureEV1/EV1H/Thumbs.db
- SourceDataForExpandedView/FigureEV1/EV1I/
- SourceDataForExpandedView/FigureEV1/EV1I/+Nocodazole_0s.tif
- SourceDataForExpandedView/FigureEV1/EV1I/+Nocodazole_144s.tif
- SourceDataForExpandedView/FigureEV1/EV1I/+Nocodazole_48s.tif
- SourceDataForExpandedView/FigureEV1/EV1I/+Nocodazole_96s.tif
- SourceDataForExpandedView/FigureEV1/EV1I/Control_0s.tif
- SourceDataForExpandedView/FigureEV1/EV1I/Control_144s.tif
- SourceDataForExpandedView/FigureEV1/EV1I/Control_48s.tif
- SourceDataForExpandedView/FigureEV1/EV1I/Control_96s.tif
- SourceDataForExpandedView/FigureEV1/EV1I/Thumbs.db
- SourceDataForExpandedView/FigureEV1/EV1I'/
- SourceDataForExpandedView/FigureEV1/EV1I'/EV1I'.xlsx
- SourceDataForExpandedView/FigureEV1/EV1I'/Thumbs.db
- SourceDataForExpandedView/FigureEV2/
- SourceDataForExpandedView/FigureEV2/.DS_Store
- SourceDataForExpandedView/FigureEV2/EV2A and Appendix Fig.S2A/
- SourceDataForExpandedView/FigureEV2/EV2A and Appendix Fig.S2A/EV2A and Appendix Fig.S2A.xlsx
- SourceDataForExpandedView/FigureEV2/EV2B/
- SourceDataForExpandedView/FigureEV2/EV2B/.DS_Store
- SourceDataForExpandedView/FigureEV2/EV2B/ANXA7-TIA1-DAPI/
- SourceDataForExpandedView/FigureEV2/EV2B/ANXA7-TIA1-DAPI/ANXA7-TIA1-DAPI_large image.tif
- SourceDataForExpandedView/FigureEV2/EV2B/ANXA7-TIA1-DAPI/CA3 ANXA7.tif
- SourceDataForExpandedView/FigureEV2/EV2B/ANXA7-TIA1-DAPI/CA3 Merge.tif
- SourceDataForExpandedView/FigureEV2/EV2B/ANXA7-TIA1-DAPI/CA3 TIA1.tif
- SourceDataForExpandedView/FigureEV2/EV2B/ANXA7-TIA1-DAPI/motor cortex ANXA7.tif
- SourceDataForExpandedView/FigureEV2/EV2B/ANXA7-TIA1-DAPI/motor cortex Merge.tif
- SourceDataForExpandedView/FigureEV2/EV2B/ANXA7-TIA1-DAPI/motor cortex TIA1.tif
- SourceDataForExpandedView/FigureEV2/EV2B/ANXA7-TIA1-DAPI/Thumbs.db
- SourceDataForExpandedView/FigureEV2/EV2B/DIC1B-TIA1-DAPI/
- SourceDataForExpandedView/FigureEV2/EV2B/DIC1B-TIA1-DAPI/CA3 DIC1B.tif
- SourceDataForExpandedView/FigureEV2/EV2B/DIC1B-TIA1-DAPI/CA3 Merge.tif
- SourceDataForExpandedView/FigureEV2/EV2B/DIC1B-TIA1-DAPI/CA3 TIA1.tif
- SourceDataForExpandedView/FigureEV2/EV2B/DIC1B-TIA1-DAPI/DIC1B-TIA1-DAPI_large image.tif
- SourceDataForExpandedView/FigureEV2/EV2B/DIC1B-TIA1-DAPI/motor cortex DIC1B.tif
- SourceDataForExpandedView/FigureEV2/EV2B/DIC1B-TIA1-DAPI/motor cortex Merge.tif
- SourceDataForExpandedView/FigureEV2/EV2B/DIC1B-TIA1-DAPI/motor cortex TIA1.tif
- SourceDataForExpandedView/FigureEV2/EV2B/DIC1B-TIA1-DAPI/Thumbs.db
- SourceDataForExpandedView/FigureEV2/EV2C'/
- SourceDataForExpandedView/FigureEV2/EV2C'/EV2C'.xlsx
- SourceDataForExpandedView/FigureEV2/EV2F'/
- SourceDataForExpandedView/FigureEV2/EV2F'/EV2F'.xlsx
- SourceDataForExpandedView/FigureEV2/EV2G‘ and EV2G’‘/
- SourceDataForExpandedView/FigureEV2/EV2G‘ and EV2G’‘/EV2G''.xlsx
- SourceDataForExpandedView/FigureEV2/EV2G‘ and EV2G’‘/EV2G'.xlsx
- SourceDataForExpandedView/FigureEV2/EV2H'/
- SourceDataForExpandedView/FigureEV2/EV2H'/EV2H'.xlsx
- SourceDataForExpandedView/FigureEV2/EV2I'/
- SourceDataForExpandedView/FigureEV2/EV2I'/EV2I'.xlsx
- SourceDataForExpandedView/FigureEV3/
- SourceDataForExpandedView/FigureEV3/.DS_Store
- SourceDataForExpandedView/FigureEV3/EV3A' and EV3A''/
- SourceDataForExpandedView/FigureEV3/EV3A' and EV3A''/EV3A' and EV3A''.xlsx
- SourceDataForExpandedView/FigureEV3/EV3B'/
- SourceDataForExpandedView/FigureEV3/EV3B'/EV3B'.xlsx
- SourceDataForExpandedView/FigureEV3/EV3C'/
- SourceDataForExpandedView/FigureEV3/EV3C'/EV3C'.xlsx
- SourceDataForExpandedView/FigureEV3/EV3F' and EV3F''/
- SourceDataForExpandedView/FigureEV3/EV3F' and EV3F''/EV3F' and EV3F''.xlsx
- SourceDataForExpandedView/FigureEV3/EV3G/
- SourceDataForExpandedView/FigureEV3/EV3G/Fig. EV3G.ai
- SourceDataForExpandedView/FigureEV3/EV3G/Thumbs.db
- SourceDataForExpandedView/FigureEV3/EV3G‘/
- SourceDataForExpandedView/FigureEV3/EV3G‘/EV3G'.xlsx
- SourceDataForExpandedView/FigureEV4/
- SourceDataForExpandedView/FigureEV4/.DS_Store
- SourceDataForExpandedView/FigureEV4/EV4B/
- SourceDataForExpandedView/FigureEV4/EV4B/EV4B.xlsx
- SourceDataForExpandedView/FigureEV4/EV4C‘/
- SourceDataForExpandedView/FigureEV4/EV4C‘/EV4C'.xlsx
- SourceDataForExpandedView/FigureEV4/EV4D/
- SourceDataForExpandedView/FigureEV4/EV4D/EV4D.xlsx
- SourceDataForExpandedView/FigureEV4/EV4E‘ and EV4E’‘/
- SourceDataForExpandedView/FigureEV4/EV4E‘ and EV4E’‘/EV4E''.xlsx
- SourceDataForExpandedView/FigureEV4/EV4E‘ and EV4E’‘/EV4E'.xlsx
- SourceDataForExpandedView/FigureEV4/EV4F‘ and EV4F’‘/
- SourceDataForExpandedView/FigureEV4/EV4F‘ and EV4F’‘/EV4F‘.xlsx
- SourceDataForExpandedView/FigureEV4/EV4F‘ and EV4F’‘/EV4F’‘.xlsx
- SourceDataForExpandedView/FigureEV4/EV4G/
- SourceDataForExpandedView/FigureEV4/EV4G/Thumbs.db
- SourceDataForExpandedView/FigureEV4/EV4G/Control-EGFP.tif
- SourceDataForExpandedView/FigureEV4/EV4G/Control-TIA1.tif
- SourceDataForExpandedView/FigureEV4/EV4G/Control-TDP43.tif
- SourceDataForExpandedView/FigureEV4/EV4G/shANXA7-1#-TIA1.tif
- SourceDataForExpandedView/FigureEV4/EV4G/shANXA7-1#-TDP43.tif
- SourceDataForExpandedView/FigureEV4/EV4G/shANXA7-2#-EGFP.tif
- SourceDataForExpandedView/FigureEV4/EV4G/shANXA7-2#-TIA1.tif
- SourceDataForExpandedView/FigureEV4/EV4G/shANXA7-2#-TDP43.tif
- SourceDataForExpandedView/FigureEV4/EV4G/shANXA7-1#-EGFP.tif
- SourceDataForExpandedView/FigureEV4/EV4G‘/
- SourceDataForExpandedView/FigureEV4/EV4G‘/EV4G’.xlsx
- SourceDataForExpandedView/FigureEV5/
- SourceDataForExpandedView/FigureEV5/.DS_Store
- SourceDataForExpandedView/FigureEV5/EV5A/
- SourceDataForExpandedView/FigureEV5/EV5A/Fig. EV5A.ai
- SourceDataForExpandedView/FigureEV5/EV5A/Thumbs.db
- SourceDataForExpandedView/FigureEV5/EV5B/
- SourceDataForExpandedView/FigureEV5/EV5B/Fig. EV5B.ai
- SourceDataForExpandedView/FigureEV5/EV5B/Thumbs.db
- SourceDataForExpandedView/FigureEV5/EV5C/
- SourceDataForExpandedView/FigureEV5/EV5C/Control_GFP.tif
- SourceDataForExpandedView/FigureEV5/EV5C/Control_Merge.tif
- SourceDataForExpandedView/FigureEV5/EV5C/Control_TDP-43.tif
- SourceDataForExpandedView/FigureEV5/EV5C/Control_TIA1.tif
- SourceDataForExpandedView/FigureEV5/EV5C/shA7-3#_GFP.tif
- SourceDataForExpandedView/FigureEV5/EV5C/shA7-3#_Merge.tif
- SourceDataForExpandedView/FigureEV5/EV5C/shA7-3#_TDP-43.tif
- SourceDataForExpandedView/FigureEV5/EV5C/shA7-3#_TIA1.tif
- SourceDataForExpandedView/FigureEV5/EV5C/shA7-4#_GFP.tif
- SourceDataForExpandedView/FigureEV5/EV5C/shA7-4#_Merge.tif
- SourceDataForExpandedView/FigureEV5/EV5C/shA7-4#_TDP-43.tif
- SourceDataForExpandedView/FigureEV5/EV5C/shA7-4#_TIA1.tif
- SourceDataForExpandedView/FigureEV5/EV5C/Thumbs.db
- SourceDataForExpandedView/FigureEV5/EV5C'/
- SourceDataForExpandedView/FigureEV5/EV5C'/EV5C'.xlsx
