# Supplementary material for: Annexin A7 enhances TIA1 axonal trafficking to counteract pathological aggregation in neurons
Source: EMBO J. 2025 Nov 3;44(24):7477–512. doi: 10.1038/s44318-025-00609-8 (PMC12706091; doi:10.1038/s44318-025-00609-8)
Supplement: Supplementary file 30 — Source Data For Expanded View [file 44318_2025_609_MOESM30_ESM.zip › SourceDataForExpandedView/Appendix figure/Appendix FigS2C‘/Appendix FigS2C‘.xlsx]

## Sheet: Sheet1
	Flag-TIA1	Flag-TIA1 + Myc-ANXA7
DIC1B Co-IP by TIA1	1	2.29338
	1	2.06014
	1	1.33916
	1	1.78237
