# Supplementary material for: Annexin A7 enhances TIA1 axonal trafficking to counteract pathological aggregation in neurons
Source: EMBO J. 2025 Nov 3;44(24):7477–512. doi: 10.1038/s44318-025-00609-8 (PMC12706091; doi:10.1038/s44318-025-00609-8)
Supplement: Supplementary file 30 — Source Data For Expanded View [file 44318_2025_609_MOESM30_ESM.zip › SourceDataForExpandedView/Appendix figure/Appendix FigS3E'/Appendix FigS3E'.xlsx]

## Sheet: ANXA7
	ANXA7		TIA1
	+Low K+	+High K+	+Low K+	+High K+
aggregates area (μm2)	0	0	22.0359	0
	26.9197	0	42.4569	7.202
	0	0	0	4.2457
	0	0	0	5.7304
	0	0	0	8.2049
	0	31.8036	0	34.8902
	0	3.9461	0	14.9641
	0	5.4569	0	20.8377
	0	0	7.1109	7.0978
	0	0	0	16.6832
	0	0	0	15.993
	0	0	0	17.66
	0	0	17.4646	5.2355
	0	0	5.8997	0
	0	0	2.4094	4.441
	0	20.0172	2.6308	46.7807
	0	3.2298	0	8.1137
	0	14.925	0	32.8845
	0	0	0	2.5396
	0	0	0	16.006
	0	0	0	2.2531
	0	0	0	3.1126
	0	2.8522	0	6.5899
	0	0	0	19.874
	0	0	0	5.6783
	0	0	0	9.2207
	0	23.638	0	55.0772
	0	0	0	18.715
	0	0	0	28.3526
	0	0	0	8.5826
	0	0	0	10.1064
	0	0	2.4094	10.0543
	0	0	0	3.0345
	0	3.9722	0	16.5792
	3.321	0	3.295	2.3312
	0	19.4574	0	29.9415
	0	14.6907	0	39.9437
	0		0
	0		0
	0		2.1489
	9.3771		53.5274
	0		0
	0		0
	0		0
	0		0
	0		0
	0		0
	0		0

## Sheet: TIA1
TIA1 LK	TIA1 HK
22.0359	0
42.4569	7.202
0	4.2457
0	5.7304
0	8.2049
0	34.8902
0	14.9641
0	20.8377
7.1109	7.0978
0	16.6832
0	15.993
0	17.66
17.4646	5.2355
5.8997	0
2.4094	4.441
2.6308	46.7807
0	8.1137
0	32.8845
0	2.5396
0	16.006
0	2.2531
0	3.1126
0	6.5899
0	19.874
0	5.6783
0	9.2207
0	55.0772
0	18.715
0	28.3526
0	8.5826
0	10.1064
2.4094	10.0543
0	3.0345
0	16.5792
3.295	2.3312
0	29.9415
0	39.9437
0
0
2.1489
53.5274
0
0
0
0
0
0
0
