# Supplementary material for: Annexin A7 enhances TIA1 axonal trafficking to counteract pathological aggregation in neurons
Source: EMBO J. 2025 Nov 3;44(24):7477–512. doi: 10.1038/s44318-025-00609-8 (PMC12706091; doi:10.1038/s44318-025-00609-8)
Supplement: Supplementary file 30 — Source Data For Expanded View [file 44318_2025_609_MOESM30_ESM.zip › SourceDataForExpandedView/FigureEV1/EV1G/EV1G line profile.xlsx]

## Sheet: Rab 5
Distance_(microns)	TIA1	Rab5
0	0.943462	1.06887
0.1903	0.92574	1.09227
0.3806	1.00303	1.03712
0.5708	1.10586	1.00902
0.7611	1.21321	0.989745
0.9514	1.40913	1.00573
1.1417	1.43673	1.00424
1.3319	1.4293	1.02178
1.5222	1.46893	1.04133
1.7125	1.49336	1.05161
1.9028	1.47555	1.05997
2.0931	1.39976	1.06727
2.2833	1.28112	1.01277
2.4736	1.06112	0.997237
2.6639	0.911015	0.965324
2.8542	0.846534	0.961263
3.0444	0.803476	0.943276
3.2347	0.799969	0.955324
3.425	0.789732	0.945395
3.6153	0.790242	0.931274
3.8056	0.763067	0.941737
3.9958	0.7787	0.955622
4.1861	0.86395	0.976651
4.3764	0.957001	0.959245
4.5667	0.937152	0.970334
4.7569	0.829255	0.976319
4.9472	0.751621	0.957697
5.1375	0.722879	0.964342
5.3278	0.723248	0.953414
5.5181	0.736669	0.990811
5.7083	0.762125	1.03666
5.8986	0.837495	1.0132
6.0889	0.880383	0.973528
6.2792	0.925354	0.954481
6.4694	1.07831	0.944248
6.6597	1.27229	0.936508
6.85	1.42496	0.940622
7.0403	1.48009	0.931027
7.2306	1.53516	0.94091
7.4208	1.90269	0.970835
7.6111	2.34654	1.00803
7.8014	2.15865	1.00895
7.9917	1.65707	0.957228
8.1819	1.42194	0.955724
8.3722	1.30357	0.961305
8.5625	1.16566	1.01413
8.7528	1.16798	1.07579
8.9431	1.21121	1.1031
9.1333	1.14313	1.10139
9.3236	1.01021	1.07615
9.5139	0.884503	1.02349
9.7042	0.824159	0.973797
9.8944	0.819103	0.945158
10.0847	0.834907	0.929389
10.275	0.884696	0.941737
10.4653	0.985278	0.942373
10.6556	0.949085	0.958675
10.8458	0.937804	0.9507
11.0361	0.994346	0.945542
11.2264	1.11419	0.933926
11.4167	1.26505	0.942368
11.6069	1.26302	0.949949
11.7972	1.16388	0.953769
11.9875	1.09663	0.968155
12.1778	1.14534	0.975497
12.3681	1.18595	1.01503
12.5583	1.25226	1.08965
12.7486	1.19135	1.14385
12.9389	1.06377	1.11328
13.1292	0.960491	1.05339
13.3195	0.937679	1.0771
13.5097	0.992382	1.16216
13.7	1.03956	1.17255
13.8903	0.986923	1.08727
14.0806	0.952416	1.03161
14.2708	0.879918	1.02856
14.4611	0.840587	1.03662
14.6514	0.848089	0.988306
14.8417	0.806165	0.970845
15.032	0.776192	0.952567
15.2222	0.783944	0.938664
15.4125	0.830685	0.945935
15.6028	0.817356	0.936862
15.7931	0.795032	0.93561
15.9833	0.756564	0.940139
16.1736	0.769859	0.941055
16.3639	0.757744	0.931965
16.5542	0.753159	0.938842
16.7445	0.79952	0.954949
16.9347	0.818944	0.968367
17.125	0.775568	1.01519
17.3153	0.753505	1.13437
17.5056	0.748477	1.20274
17.6958	0.756808	1.28669
17.8861	0.760122	1.23982
18.0764	0.786684	1.13205
18.2667	0.809769	1.01376
18.457	0.777895	0.970313
18.6472	0.730069	0.97161
18.8375	0.728645	0.970506
19.0278	0.759157	0.992651
19.2181	0.82883	1.00738
19.4083	0.883896	0.979463
19.5986	0.863354	0.963257
19.7889	0.800479	0.976962
19.9792	0.818122	0.965844
20.1695	0.827036	0.970673
20.3597	0.781685	0.957457
20.55	0.786787	0.950235
20.7403	0.766517	0.960051
20.9306	0.732583	0.979816
21.1208	0.715077	0.967532
21.3111	0.714787	0.991126

## Sheet: LC3
Distance_(microns)	TIA1	LC3
0	0.688905	0.910292
0.1903	0.663121	0.918727
0.3806	0.677709	0.911403
0.5708	0.831929	0.970565
0.7611	1.06922	1.00304
0.9514	1.07017	1.08553
1.1417	0.902366	1.19582
1.3319	0.856621	1.11626
1.5222	0.822185	1.00608
1.7125	0.896573	0.964937
1.9028	0.975026	0.93637
2.0931	1.06226	0.917636
2.2833	1.0566	0.888563
2.4736	0.948402	0.881649
2.6639	0.879325	0.909979
2.8542	0.911803	0.926093
3.0444	0.932492	0.941992
3.2347	0.97	0.9453
3.425	1.0594	0.96509
3.6153	1.04801	0.984845
3.8056	0.996439	0.928497
3.9958	0.973934	0.94655
4.1861	0.957635	0.970308
4.3764	0.98971	0.947732
4.5667	0.993276	0.952026
4.7569	0.898363	0.982177
4.9472	0.815616	0.941818
5.1375	0.795027	0.95345
5.3278	0.813281	1.03119
5.5181	0.823055	1.16802
5.7083	0.871812	1.40498
5.8986	0.872284	1.70337
6.0889	0.862215	1.77194
6.2792	0.959645	1.43894
6.4694	1.02896	1.22486
6.6597	0.95283	1.14679
6.85	1.02177	1.13318
7.0403	1.15196	1.01607
7.2306	1.2235	0.966792
7.4208	1.15792	0.925301
7.6111	0.961478	0.891919
7.8014	0.830036	0.874283
7.9917	0.77994	0.920722
8.1819	0.804325	0.891752
8.3722	0.773571	0.917101
8.5625	0.654222	0.96181
8.7528	0.619776	1.03794
8.9431	0.576271	1.14558
9.1333	0.559946	1.14638
9.3236	0.597528	1.03553
9.5139	0.652606	0.991308
9.7042	0.678121	0.945925
9.8944	0.691423	0.90845
10.0847	0.656964	0.895831
10.275	0.605708	0.91312
10.4653	0.652545	0.917074
10.6556	0.778758	0.900487
10.8458	1.08648	0.908985
11.0361	1.73541	0.884866
11.2264	1.65939	0.890543
11.4167	1.68949	0.918234
11.6069	1.74755	0.916719
11.7972	1.86317	0.909117
11.9875	1.88848	0.893343
12.1778	1.90962	0.905719
12.3681	1.69278	0.910243
12.5583	1.38256	0.923334
12.7486	1.26833	0.900876
12.9389	1.64577	0.966035
13.1292	2.32168	0.954618
13.3195	2.38564	0.934953
13.5097	2.16311	0.949538
13.7	1.73386	0.954861
13.8903	1.17954	0.956112
14.0806	0.88676	0.979981
14.2708	0.685101	0.964881
14.4611	0.583403	0.941533
14.6514	0.542615	0.930714
14.8417	0.538208	0.921291
15.032	0.542212	0.928386
15.2222	0.555734	0.943938
15.4125	0.590149	0.955744
15.6028	0.674651	0.950344
15.7931	0.751492	0.954604
15.9833	0.77715	1.00416
16.1736	0.776812	1.03486
16.3639	0.782358	1.02341
16.5542	0.857886	1.00179
16.7445	0.943584	0.962567
16.9347	0.987448	0.929727
17.125	0.99666	0.989369
17.3153	0.910126	1.09279
17.5056	0.850135	1.18127
17.6958	0.762133	1.30134
17.8861	0.772462	1.34617
18.0764	0.974684	1.25802
18.2667	1.17966	1.0785
18.457	1.61594	1.01703
18.6472	1.61611	0.93785
18.8375	1.55687	0.910007
19.0278	1.25791	0.893559
19.2181	1.07558	0.864395
19.4083	0.826036	0.922452
19.5986	0.707384	0.917213
19.7889	0.680621	0.93596
19.9792	0.730799	0.973275
20.1695	0.82121	0.958593
20.3597	0.791461	1.02499
20.55	0.691219	1.06182

## Sheet: LAMP1
Distance_(microns)	TIA1	LAMP1
0	1.03511	0.959187
0.1904	1.00622	0.956388
0.3807	1.0017	0.955385
0.5711	1.01074	0.960838
0.7615	0.998091	0.967559
0.9518	0.990389	0.960711
1.1422	0.96826	0.969961
1.3325	0.975128	0.978854
1.5229	0.999283	1.02816
1.7133	1.06144	1.06139
1.9036	1.04573	1.09549
2.094	1.04602	1.14871
2.2844	1.06801	1.19486
2.4747	1.09648	1.20908
2.6651	1.08563	1.13945
2.8555	1.06764	1.12159
3.0458	1.05912	1.13123
3.2362	1.04559	1.0899
3.4265	1.10182	1.05443
3.6169	1.14693	1.03353
3.8073	1.1111	0.989764
3.9976	1.05495	0.999656
4.188	1.03517	0.982942
4.3784	1.01501	0.968098
4.5687	1.01607	0.988116
4.7591	1.02637	0.972512
4.9495	1.04695	0.969777
5.1398	1.05501	0.96538
5.3302	1.04289	0.967788
5.5205	1.00527	0.93752
5.7109	0.961796	0.961693
5.9013	0.936245	0.938929
6.0916	0.94181	0.947698
6.282	0.938157	0.955983
6.4724	0.932349	0.962088
6.6627	0.932426	0.958105
6.8531	0.939836	0.954628
7.0434	0.952562	0.954246
7.2338	0.936447	0.954617
7.4242	0.926495	0.95461
7.6145	0.913652	0.951292
7.8049	0.917234	0.93471
7.9953	0.934239	0.953578
8.1856	0.934306	0.949753
8.376	0.923449	0.949993
8.5664	0.914576	0.943871
8.7567	0.916553	0.963122
8.9471	0.937193	0.930054
9.1374	0.979126	0.95936
9.3278	1.00582	0.945975
9.5182	1.03227	0.965979
9.7085	1.05803	0.942798
9.8989	1.02849	0.951146
10.0893	1.01059	0.966942
10.2796	0.987189	0.958599
10.47	1.01363	0.958452
10.6604	1.04371	0.985641
10.8507	1.03675	0.983528
11.0411	1.0123	1.01837
11.2314	0.986762	1.02793
11.4218	0.977072	1.00795
11.6122	0.971129	0.987657
11.8025	0.978358	0.970082
11.9929	0.992737	0.968658
12.1833	0.99694	0.962877
12.3736	0.99047	0.993301
12.564	0.980577	0.989429
12.7544	0.956434	0.986117
12.9447	0.948934	0.979201
13.1351	0.936317	0.984266
13.3254	0.923716	1.01822
13.5158	0.949159	1.05466
13.7062	0.964303	1.0398
13.8965	0.969321	0.990901
14.0869	0.989814	0.974485
14.2773	1.01982	0.999968
14.4676	1.10635	1.02078
14.658	1.16097	1.01598
14.8484	1.22879	1.01494
15.0387	1.1805	1.03381
15.2291	1.12236	1.05235
15.4194	1.09632	1.05274
15.6098	1.02448	1.05551
15.8002	0.986806	1.00809
15.9905	0.976889	0.984725
16.1809	0.984734	0.984197
16.3713	0.995489	1.00494
16.5616	1.0248	1.00851
16.752	1.03789	1.01659
16.9424	1.02785	1.01584
17.1327	0.987234	0.999534
17.3231	0.949061	1.03149
17.5134	0.949855	1.08303
17.7038	0.955109	1.10485
17.8942	0.964967	1.06948
18.0845	0.973164	1.02785
18.2749	0.982819	0.980643
18.4653	1.00408	0.961393
18.6556	0.994395	0.95594
18.846	0.960432	0.96861
19.0364	0.961637	0.979068
19.2267	0.959787	0.971227
19.4171	0.956551	1.01046
19.6074	0.931892	0.998709
19.7978	0.945934	1.0017
19.9882	0.94383	1.04942
20.1785	0.958706	1.05497
20.3689	0.948317	1.01564
20.5593	0.973581	1.01283
20.7496	0.997213	1.00461

## Sheet: DIC1B
1			2			3			4
Distance from start (μm)	Relative intensity		Distance from start (μm)	Relative intensity		Distance from start (μm)	Relative intensity		Distance from start (μm)	Relative intensity
	TIA1	Rab5		TIA1	LC3		TIA1	LAMP1		TIA1	DIC1B
0	0.943462	1.06887	0	0.688905	0.910292	0	1.03511	0.959187	0	0.989429	1.02052
0.1903	0.92574	1.09227	0.1903	0.663121	0.918727	0.1904	1.00622	0.956388	0.1904	1.11307	0.998397
0.3806	1.00303	1.03712	0.3806	0.677709	0.911403	0.3807	1.0017	0.955385	0.3807	1.06354	0.984119
0.5708	1.10586	1.00902	0.5708	0.831929	0.970565	0.5711	1.01074	0.960838	0.5711	0.930452	0.967262
0.7611	1.21321	0.989745	0.7611	1.06922	1.00304	0.7615	0.998091	0.967559	0.7615	0.908203	1.00533
0.9514	1.40913	1.00573	0.9514	1.07017	1.08553	0.9518	0.990389	0.960711	0.9518	0.952635	0.990548
1.1417	1.43673	1.00424	1.1417	0.902366	1.19582	1.1422	0.96826	0.969961	1.1422	1.01581	0.952218
1.3319	1.4293	1.02178	1.3319	0.856621	1.11626	1.3325	0.975128	0.978854	1.3325	0.98679	0.962665
1.5222	1.46893	1.04133	1.5222	0.822185	1.00608	1.5229	0.999283	1.02816	1.5229	1.06594	0.95704
1.7125	1.49336	1.05161	1.7125	0.896573	0.964937	1.7133	1.06144	1.06139	1.7133	1.06924	0.949004
1.9028	1.47555	1.05997	1.9028	0.975026	0.93637	1.9036	1.04573	1.09549	1.9036	1.06858	0.948201
2.0931	1.39976	1.06727	2.0931	1.06226	0.917636	2.094	1.04602	1.14871	2.094	1.2823	0.926504
2.2833	1.28112	1.01277	2.2833	1.0566	0.888563	2.2844	1.06801	1.19486	2.2844	1.21672	0.910301
2.4736	1.06112	0.997237	2.4736	0.948402	0.881649	2.4747	1.09648	1.20908	2.4747	1.05007	0.921454
2.6639	0.911015	0.965324	2.6639	0.879325	0.909979	2.6651	1.08563	1.13945	2.6651	0.997925	0.947522
2.8542	0.846534	0.961263	2.8542	0.911803	0.926093	2.8555	1.06764	1.12159	2.8555	0.927715	0.94978
3.0444	0.803476	0.943276	3.0444	0.932492	0.941992	3.0458	1.05912	1.13123	3.0458	0.887815	0.953698
3.2347	0.799969	0.955324	3.2347	0.97	0.9453	3.2362	1.04559	1.0899	3.2362	0.945762	0.961992
3.425	0.789732	0.945395	3.425	1.0594	0.96509	3.4265	1.10182	1.05443	3.4265	0.979416	0.985054
3.6153	0.790242	0.931274	3.6153	1.04801	0.984845	3.6169	1.14693	1.03353	3.6169	0.96278	0.986289
3.8056	0.763067	0.941737	3.8056	0.996439	0.928497	3.8073	1.1111	0.989764	3.8073	0.905855	0.955031
3.9958	0.7787	0.955622	3.9958	0.973934	0.94655	3.9976	1.05495	0.999656	3.9976	0.888045	0.945227
4.1861	0.86395	0.976651	4.1861	0.957635	0.970308	4.188	1.03517	0.982942	4.188	0.869708	0.933013
4.3764	0.957001	0.959245	4.3764	0.98971	0.947732	4.3784	1.01501	0.968098	4.3784	0.828416	0.939281
4.5667	0.937152	0.970334	4.5667	0.993276	0.952026	4.5687	1.01607	0.988116	4.5687	0.844576	0.96845
4.7569	0.829255	0.976319	4.7569	0.898363	0.982177	4.7591	1.02637	0.972512	4.7591	0.897346	0.985405
4.9472	0.751621	0.957697	4.9472	0.815616	0.941818	4.9495	1.04695	0.969777	4.9495	0.999983	1.00863
5.1375	0.722879	0.964342	5.1375	0.795027	0.95345	5.1398	1.05501	0.96538	5.1398	1.09451	1.04077
5.3278	0.723248	0.953414	5.3278	0.813281	1.03119	5.3302	1.04289	0.967788	5.3302	1.24186	1.09823
5.5181	0.736669	0.990811	5.5181	0.823055	1.16802	5.5205	1.00527	0.93752	5.5205	1.30018	1.1908
5.7083	0.762125	1.03666	5.7083	0.871812	1.40498	5.7109	0.961796	0.961693	5.7109	1.34272	1.21932
5.8986	0.837495	1.0132	5.8986	0.872284	1.70337	5.9013	0.936245	0.938929	5.9013	1.31383	1.19819
6.0889	0.880383	0.973528	6.0889	0.862215	1.77194	6.0916	0.94181	0.947698	6.0916	1.14668	1.14877
6.2792	0.925354	0.954481	6.2792	0.959645	1.43894	6.282	0.938157	0.955983	6.282	1.09767	1.07942
6.4694	1.07831	0.944248	6.4694	1.02896	1.22486	6.4724	0.932349	0.962088	6.4724	1.0732	1.03241
6.6597	1.27229	0.936508	6.6597	0.95283	1.14679	6.6627	0.932426	0.958105	6.6627	1.01555	1.00027
6.85	1.42496	0.940622	6.85	1.02177	1.13318	6.8531	0.939836	0.954628	6.8531	1.03758	0.958004
7.0403	1.48009	0.931027	7.0403	1.15196	1.01607	7.0434	0.952562	0.954246	7.0434	1.00796	0.97054
7.2306	1.53516	0.94091	7.2306	1.2235	0.966792	7.2338	0.936447	0.954617	7.2338	0.922214	0.993441
7.4208	1.90269	0.970835	7.4208	1.15792	0.925301	7.4242	0.926495	0.95461	7.4242	0.91542	0.996414
7.6111	2.34654	1.00803	7.6111	0.961478	0.891919	7.6145	0.913652	0.951292	7.6145	0.950841	1.00654
7.8014	2.15865	1.00895	7.8014	0.830036	0.874283	7.8049	0.917234	0.93471	7.8049	0.992133	0.971986
7.9917	1.65707	0.957228	7.9917	0.77994	0.920722	7.9953	0.934239	0.953578	7.9953	1.02584	0.973513
8.1819	1.42194	0.955724	8.1819	0.804325	0.891752	8.1856	0.934306	0.949753	8.1856	1.00236	1.01369
8.3722	1.30357	0.961305	8.3722	0.773571	0.917101	8.376	0.923449	0.949993	8.376	1.02054	1.01217
8.5625	1.16566	1.01413	8.5625	0.654222	0.96181	8.5664	0.914576	0.943871	8.5664	1.0539	1.00148
8.7528	1.16798	1.07579	8.7528	0.619776	1.03794	8.7567	0.916553	0.963122	8.7567	1.08333	0.999943
8.9431	1.21121	1.1031	8.9431	0.576271	1.14558	8.9471	0.937193	0.930054	8.9471	1.12975	0.990494
9.1333	1.14313	1.10139	9.1333	0.559946	1.14638	9.1374	0.979126	0.95936	9.1374	1.02137	0.991418
9.3236	1.01021	1.07615	9.3236	0.597528	1.03553	9.3278	1.00582	0.945975	9.3278	0.966078	0.983604
9.5139	0.884503	1.02349	9.5139	0.652606	0.991308	9.5182	1.03227	0.965979	9.5182	0.944357	0.976064
9.7042	0.824159	0.973797	9.7042	0.678121	0.945925	9.7085	1.05803	0.942798	9.7085	0.894305	0.962404
9.8944	0.819103	0.945158	9.8944	0.691423	0.90845	9.8989	1.02849	0.951146	9.8989	0.851437	0.942294
10.0847	0.834907	0.929389	10.0847	0.656964	0.895831	10.0893	1.01059	0.966942	10.0893	0.826391	0.97807
10.275	0.884696	0.941737	10.275	0.605708	0.91312	10.2796	0.987189	0.958599	10.2796	0.853429	1.00168
10.4653	0.985278	0.942373	10.4653	0.652545	0.917074	10.47	1.01363	0.958452	10.47	0.839168	0.958156
10.6556	0.949085	0.958675	10.6556	0.778758	0.900487	10.6604	1.04371	0.985641	10.6604	0.897293	0.933683
10.8458	0.937804	0.9507	10.8458	1.08648	0.908985	10.8507	1.03675	0.983528	10.8507	0.919298	0.935013
11.0361	0.994346	0.945542	11.0361	1.73541	0.884866	11.0411	1.0123	1.01837	11.0411	0.913559	0.926533
11.2264	1.11419	0.933926	11.2264	1.65939	0.890543	11.2314	0.986762	1.02793	11.2314	0.923078	0.928505
11.4167	1.26505	0.942368	11.4167	1.68949	0.918234	11.4218	0.977072	1.00795	11.4218	0.860143	0.91514
11.6069	1.26302	0.949949	11.6069	1.74755	0.916719	11.6122	0.971129	0.987657	11.6122	0.863831	0.921254
11.7972	1.16388	0.953769	11.7972	1.86317	0.909117	11.8025	0.978358	0.970082	11.8025	0.845025	0.922635
11.9875	1.09663	0.968155	11.9875	1.88848	0.893343	11.9929	0.992737	0.968658	11.9929	0.869457	0.936503
12.1778	1.14534	0.975497	12.1778	1.90962	0.905719	12.1833	0.99694	0.962877	12.1833	0.870124	0.949196
12.3681	1.18595	1.01503	12.3681	1.69278	0.910243	12.3736	0.99047	0.993301	12.3736	0.891686	0.933902
12.5583	1.25226	1.08965	12.5583	1.38256	0.923334	12.564	0.980577	0.989429	12.564	0.885512	0.934065
12.7486	1.19135	1.14385	12.7486	1.26833	0.900876	12.7544	0.956434	0.986117	12.7544	0.972424	0.937899
12.9389	1.06377	1.11328	12.9389	1.64577	0.966035	12.9447	0.948934	0.979201	12.9447	1.01124	0.961003
13.1292	0.960491	1.05339	13.1292	2.32168	0.954618	13.1351	0.936317	0.984266	13.1351	0.992371	0.947873
13.3195	0.937679	1.0771	13.3195	2.38564	0.934953	13.3254	0.923716	1.01822	13.3254	1.01799	0.964272
13.5097	0.992382	1.16216	13.5097	2.16311	0.949538	13.5158	0.949159	1.05466	13.5158	0.902623	0.961941
13.7	1.03956	1.17255	13.7	1.73386	0.954861	13.7062	0.964303	1.0398	13.7062	0.885803	0.965557
13.8903	0.986923	1.08727	13.8903	1.17954	0.956112	13.8965	0.969321	0.990901	13.8965	0.917267	0.99537
14.0806	0.952416	1.03161	14.0806	0.88676	0.979981	14.0869	0.989814	0.974485	14.0869	0.982833	1.0288
14.2708	0.879918	1.02856	14.2708	0.685101	0.964881	14.2773	1.01982	0.999968	14.2773	1.023	1.08738
14.4611	0.840587	1.03662	14.4611	0.583403	0.941533	14.4676	1.10635	1.02078	14.4676	1.18639	1.14933
14.6514	0.848089	0.988306	14.6514	0.542615	0.930714	14.658	1.16097	1.01598	14.658	1.42596	1.1916
14.8417	0.806165	0.970845	14.8417	0.538208	0.921291	14.8484	1.22879	1.01494	14.8484	1.57293	1.22993
15.032	0.776192	0.952567	15.032	0.542212	0.928386	15.0387	1.1805	1.03381	15.0387	1.4179	1.30713
15.2222	0.783944	0.938664	15.2222	0.555734	0.943938	15.2291	1.12236	1.05235	15.2291	1.29689	1.30064
15.4125	0.830685	0.945935	15.4125	0.590149	0.955744	15.4194	1.09632	1.05274	15.4194	1.17586	1.26852
15.6028	0.817356	0.936862	15.6028	0.674651	0.950344	15.6098	1.02448	1.05551	15.6098	1.21109	1.2087
15.7931	0.795032	0.93561	15.7931	0.751492	0.954604	15.8002	0.986806	1.00809	15.8002	1.33932	1.17246
15.9833	0.756564	0.940139	15.9833	0.77715	1.00416	15.9905	0.976889	0.984725	15.9905	1.26671	1.1114
16.1736	0.769859	0.941055	16.1736	0.776812	1.03486	16.1809	0.984734	0.984197	16.1809	1.15013	1.13251
16.3639	0.757744	0.931965	16.3639	0.782358	1.02341	16.3713	0.995489	1.00494	16.3713	1.04083	1.09923
16.5542	0.753159	0.938842	16.5542	0.857886	1.00179	16.5616	1.0248	1.00851	16.5616	1.02563	1.05289
16.7445	0.79952	0.954949	16.7445	0.943584	0.962567	16.752	1.03789	1.01659	16.752	0.996375	1.00823
16.9347	0.818944	0.968367	16.9347	0.987448	0.929727	16.9424	1.02785	1.01584	16.9424	0.974423	0.974875
17.125	0.775568	1.01519	17.125	0.99666	0.989369	17.1327	0.987234	0.999534	17.1327	1.02522	0.972224
17.3153	0.753505	1.13437	17.3153	0.910126	1.09279	17.3231	0.949061	1.03149	17.3231	1.00886	0.958626
17.5056	0.748477	1.20274	17.5056	0.850135	1.18127	17.5134	0.949855	1.08303	17.5134	0.949238	0.941181
17.6958	0.756808	1.28669	17.6958	0.762133	1.30134	17.7038	0.955109	1.10485	17.7038	0.927985	0.92235
17.8861	0.760122	1.23982	17.8861	0.772462	1.34617	17.8942	0.964967	1.06948	17.8942	0.917135	0.922247
18.0764	0.786684	1.13205	18.0764	0.974684	1.25802	18.0845	0.973164	1.02785	18.0845	0.871179	0.932845
18.2667	0.809769	1.01376	18.2667	1.17966	1.0785	18.2749	0.982819	0.980643	18.2749	0.86573	0.93301
18.457	0.777895	0.970313	18.457	1.61594	1.01703	18.4653	1.00408	0.961393	18.4653	0.853125	0.93862
18.6472	0.730069	0.97161	18.6472	1.61611	0.93785	18.6556	0.994395	0.95594	18.6556	0.848646	0.920972
18.8375	0.728645	0.970506	18.8375	1.55687	0.910007	18.846	0.960432	0.96861	18.846	0.776029	0.946191
19.0278	0.759157	0.992651	19.0278	1.25791	0.893559	19.0364	0.961637	0.979068	19.0364	0.806675	0.971092
19.2181	0.82883	1.00738	19.2181	1.07558	0.864395	19.2267	0.959787	0.971227	19.2267	0.800303	0.962053
19.4083	0.883896	0.979463	19.4083	0.826036	0.922452	19.4171	0.956551	1.01046	19.4171	0.800705	1.00416
19.5986	0.863354	0.963257	19.5986	0.707384	0.917213	19.6074	0.931892	0.998709	19.6074	0.810408	0.993692
19.7889	0.800479	0.976962	19.7889	0.680621	0.93596	19.7978	0.945934	1.0017	19.7978	0.876284	0.954895
19.9792	0.818122	0.965844	19.9792	0.730799	0.973275	19.9882	0.94383	1.04942	19.9882	0.947879	0.960145
20.1695	0.827036	0.970673	20.1695	0.82121	0.958593	20.1785	0.958706	1.05497	20.1785	0.980095	0.927356
20.3597	0.781685	0.957457	20.3597	0.791461	1.02499	20.3689	0.948317	1.01564	20.3689	0.942583	0.932288
20.55	0.786787	0.950235	20.55	0.691219	1.06182	20.5593	0.973581	1.01283	20.5593	0.854167	0.909067
20.7403	0.766517	0.960051				20.7496	0.997213	1.00461
20.9306	0.732583	0.979816
21.1208	0.715077	0.967532
21.3111	0.714787	0.991126
