# Supplementary material for: Annexin A7 enhances TIA1 axonal trafficking to counteract pathological aggregation in neurons
Source: EMBO J. 2025 Nov 3;44(24):7477–512. doi: 10.1038/s44318-025-00609-8 (PMC12706091; doi:10.1038/s44318-025-00609-8)
Supplement: Supplementary file 30 — Source Data For Expanded View [file 44318_2025_609_MOESM30_ESM.zip › SourceDataForExpandedView/FigureEV1/EV1G'-G'''/EV1G'.xlsx]

## Sheet: Sheet1
	DIC1B	LAMP1	LC3	Rab5
Pearson's coefficient	0.772	0.688	0.249	0.434
	0.635	0.444	0.149	0.236
	0.76	0.064	0.131	0.135
	0.611	0.268	0.313	0.383
	0.653	0.063	0.334	0.177
	0.642	0.276	0.279	0.228
	0.642	0.257	0.436	0.465
	0.643	0.364	0.283	0.257
	0.671	0.354	0.319	0.335
	0.612	0.388	0.277	0.181
	0.67	0.439	0.279	0.382
	0.656	0.428	0.211	0.134
	0.634	0.516	0.368	0.283
	0.778	0.534	0.161	0.115
	0.699	0.468	0.417	0.478
	0.693	0.396	0.177	0.368
	0.652	0.465	0.319	0.017
	0.708	0.489	0.196	0.311
	0.788	0.596	0.274	0.171
	0.756	0.386	0.242	0.385
	0.709	0.582	0.475	0.396
	0.684	0.52	0.211	0.231
	0.68	0.538	0.237	0.454
	0.669	0.372	0.393	0.231
	0.615	0.553	0.24	0.065
	0.666	0.172	0.282	0.133
	0.644	0.349	0.287	0.443
	0.707	0.459	0.346	0.164
	0.671	0.463	0.225	0.329
	0.656	0.347	0.19	0.103
	0.739	0.501	0.226	0.026
	0.812	0.224	0.126	0.222
	0.795	0.473	0.457	0.333
	0.73	0.306	0.425	0.635
	0.898	0.392	0.281	0.21
	0.632	0.312	0.451	0.386
	0.729	0.393	0.056	0.376
	0.638	0.307	0.041	0.371
	0.647	0.606	0.093	0.208
	0.666	0.308	0.383	0.004
	0.833	0.364	0.26	0.317
	0.782	0.102	0.14	0.048
	0.756	0.53	0.188	0.228
	0.681	0.338	0.115	0.255
	0.675	0.534	0.323	0.399
	0.738	0.284	0.379	0.299
	0.82	0.357	0.182	0.571
	0.757	0.391	0.01	0.421
	0.7	0.39	0.246	0.391
	0.89	0.423	0.234	0.488
	0.773	0.443	0.239	0.38
	0.694	0.368	0.208	0.094
	0.637	0.346	0.036	0.304
	0.716		0.325	0.161
	0.748		0.32	0.066
	0.715		0.156	0.213
