# Supplementary material for: Annexin A7 enhances TIA1 axonal trafficking to counteract pathological aggregation in neurons
Source: EMBO J. 2025 Nov 3;44(24):7477–512. doi: 10.1038/s44318-025-00609-8 (PMC12706091; doi:10.1038/s44318-025-00609-8)
Supplement: Supplementary file 30 — Source Data For Expanded View [file 44318_2025_609_MOESM30_ESM.zip › SourceDataForExpandedView/FigureEV1/EV1I'/EV1I'.xlsx]

## Sheet: Sheet1
	Control	+Nocodazole
Average speed (μm/s)	0.026049	0.013245
	0.025464	0.018819
	0.045882	0.022085
	0.036192	0.009754
	0.019153	0.03591
	0.022498	0.021892
	0.113852	0.032172
	0.024321	0.019814
	0.096831	0.015339
	0.024535	0.010636
	0.019355	0.043745
	0.05614	0.022176
	0.032638	0.005555
	0.011292	0.039676
	0.080638	0.029477
	0.091499	0.034301
	0.088883	0.020912
	0.028345	0.028037
	0.016545	0.066415
	0.092225	0.018646
	0.058643	0.048207
	0.065858	0.031222
	0.080223	0.040448
	0.042627	0.018705
	0.058179	0.013001
	0.014894	0.015443
	0.158112	0.01852
	0.034974	0.045679
	0.047732	0.057192
	0.075427	0.022843
	0.071435	0.048129
	0.04968	0.074062
	0.046271	0.12074
	0.02144	0.020243
	0.14124	0.083004
	0.333907	0.056423
	0.128702	0.035103
	0.005373	0.041886
	0.105775	0.058714
	0.110585	0.121011
	0.032563	0.048585
	0.132571	0.047014
	0.058228	0.0428
	0.056047	0.019204
	0.036593	0.124209
	0.013804	0.023575
	0.07806	0.014725
	0.126369	0.022159
	0.067065	0.017402
	0.169681	0.096488
	0.062426	0.016851
	0.070895	0.026843
	0.04918	0.042754
	0.04111	0.03995
	0.038753	0.007853
	0.082657	0.00756
	0.114747	0.008694
	0.206295	0.006494
	0.0855	0.009213
	0.088983	0.006472
	0.094693	0.026114
	0.051997	0.010176
	0.048039	0.010911
	0.135733	0.013588
	0.023357	0.055123
	0.055196	0.015269
	0.077859	0.010816
	0.013333	0.048841
	0.127728	0.019768
	0.111258	0.05294
	0.010266	0.042231
	0.01754	0.037516
	0.236964	0.043732
	0.121946	0.031936
	0.061259	0.03586
	0.057857	0.115807
	0.055289	0.011492
	0.086215	0.039819
	0.047494	0.020678
	0.044585	0.039678
	0.114161	0.01626
	0.41066	0.028713
	0.370403	0.027077
	0.012297	0.092765
	0.062296	0.020863
	0.026371	0.017234
	0.093584	0.039452
	0.019594	0.025407
	0.017349	0.045108
	0.012615	0.044618
	0.039298	0.032912
	0.042869	0.035201
	0.055142	0.015751
	0.006537	0.027511
	0.022017	0.034283
	0.014462	0.02259
	0.008509	0.018478
	0.005243	0.013996
	0.217198	0.01376
	0.035291	0.061022
	0.006521	0.027587
	0.068161	0.039468
	0.034288	0.053182
	0.041114	0.01634
	0.011702	0.025017
	0.127686	0.060045
	0.109649	0.049671
	0.03664	0.032559
	0.202787	0.022691
	0.022291	0.040255
	0.521611	0.029224
	0.218155	0.068581
	0.051004	0.050878
	0.288254	0.058322
	0.101851	0.015641
	0.010575	0.011486
	0.019044	0.029392
	0.028654	0.016323
	0.007433	0.05302
	0.024339	0.061086
	0.050362	0.014702
	0.030698	0.019353
	0.002903	0.032098
	0.055254	0.013678
	0.068059	0.013897
	0.021447	0.073711
	0.00192	0.009366
	0.027827	0.027731
	0.029246	0.071639
	0.015859	0.073665
	0.008932	0.006374
	0.007781	0.053638
	0.097058	0.038211
	0.015666	0.013632
	0.015003	0.02278
	0.011348	0.070331
	0.038687	0.042461
	0.124903	0.018443
	0.045751	0.030247
	0.010809	0.100216
	0.011532	0.113494
	0.081274	0.040619
	0.038777	0.025168
	0.100022	0.004369
	0.079353	0.006394
	0.039384	0.025368
	0.016503	0.011643
	0.013099	0.112879
	0.008813	0.024408
	0.056185	0.023446
	0.07938	0.06803
	0.212926	0.008837
	0.049461	0.027016
	0.174971	0.038885
	0.094366	0.016751
	0.136322	0.024791
	0.113411	0.02721
	0.006068	0.035538
	0.00974	0.057641
	0.039472	0.02363
	0.00832	0.040763
	0.015508	0.005857
	0.006511	0.005788
	0.012277	0.010579
	0.071198	0.006837
	0.073989	0.004865
	0.035827	0.005853
	0.060468	0.006532
	0.00408	0.024067
	0.078548	0.004681
	0.011443	0.008875
	0.008268	0.010968
	0.01316	0.007906
	0.014073	0.004944
	0.012421	0.0049
	0.010303	0.012986
	0.014909	0.039104
	0.027846	0.024776
	0.281107	0.028937
	0.072904	0.053184
	0.028788	0.023974
	0.073258	0.05402
	0.098722	0.042382
	0.044883	0.121145
	0.10758	0.04769
	0.024536	0.052282
	0.011374	0.121395
	0.007469	0.116322
	0.019857	0.107654
	0.064714	0.055511
	0.164417	0.102047
	0.064068	0.081142
	0.016508	0.10059
	0.039133	0.074837
	0.015654	0.0569
	0.042097	0.027056
	0.092824	0.036514
	0.109225	0.040503
	0.082755	0.069956
	0.428691	0.01153
	0.006869	0.042854
	0.009506	0.058148
	0.013321	0.089182
	0.069265	0.008592
	0.077607	0.124111
	0.017038	0.042013
	0.077049	0.039101
	0.10559	0.012063
	0.255748	0.011932
	0.015759	0.010276
	0.018829	0.015493
	0.066476	0.016116
	0.045614	0.011643
	0.081681	0.12487
	0.010818	0.093978
	0.029385	0.008983
	0.010864	0.046964
	0.014221	0.007637
	0.017295	0.011071
	0.027834	0.104832
	0.007085	0.040112
	0.008962	0.002142
	0.114332	0.006196
	0.105226	0.021824
	0.287952	0.040781
	0.027688	0.024362
	0.007361	0.051251
	0.140838	0.06027
	0.025644	0.005437
	0.131329	0.005884
	0.186062	0.009206
	0.075816	0.044236
	0.046904	0.00636
	0.057624	0.01322
	0.220971	0.006959
	0.116904	0.054042
	0.160377	0.011802
	0.085874	0.117571
	0.183709	0.022378
	0.154886	0.051541
	0.332711	0.032704
	0.032128	0.077501
	0.054144	0.031859
	0.073422	0.121163
	0.08941	0.012803
	0.126181	0.033229
	0.139908	0.012864
	0.051414	0.039585
	0.355457	0.027482
	0.023849	0.062914
	0.297714	0.008511
	0.136147	0.060711
	0.059757	0.10366
	0.023132	0.005584
	0.06648	0.01635
	0.213031	0.058482
	0.328068	0.006219
	0.252766	0.015202
	0.090788	0.0218
	0.082386	0.071984
	0.112949	0.00534
	0.165861	0.007735
	0.384953	0.059078
	0.320958	0.034825
	0.137961	0.014673
	0.291909	0.014117
	0.142589	0.014525
	0.16195	0.039597
	0.098303	0.020832
	0.174906	0.017072
	0.193764	0.10391
	0.109851	0.047436
	0.207544	0.038068
	0.040799	0.018387
	0.097887	0.07808
	0.214405	0.10898
	0.027093	0.032322
	0.052206	0.013999
	0.237773	0.042213
	0.066272	0.01441
	0.035803	0.015527
	0.052768	0.031276
	0.023804	0.022751
	0.064463	0.006633
	0.043779	0.022114
	0.132217	0.048197
	0.018882	0.10516
	0.151786	0.085039
	0.05237	0.068725
	0.058764	0.082504
	0.067156	0.018512
	0.159377	0.075666
	0.087033	0.035688
	0.010756	0.082389
	0.029848	0.05684
	0.220722	0.018798
	0.013363	0.051373
	0.003971	0.015666
	0.019785	0.021865
	0.012927	0.023233
	0.05626	0.047431
	0.009563	0.027032
	0.01438	0.008595
	0.016823	0.050376
	0.181379	0.105449
	0.011469	0.013857
	0.146674	0.09457
	0.154829	0.034063
	0.195399	0.02488
	0.229133	0.022883
	0.017646	0.099684
	0.021442	0.093674
	0.076819	0.01948
	0.022128	0.054208
	0.131369	0.067973
	0.020596	0.089577
	0.10858	0.058344
	0.048543	0.120351
	0.039386	0.041707
	0.04758	0.046889
	0.118417	0.021708
	0.024644	0.027246
	0.094338	0.102551
	0.023314	0.023838
	0.038745	0.093291
	0.137914	0.031959
	0.117511	0.028073
	0.108338	0.028259
	0.058943	0.028521
	0.013535	0.025406
	0.032886	0.026946
	0.070356	0.024537
	0.047022	0.015799
	0.076806	0.110919
		0.066546
		0.096617
		0.035255
		0.017779
		0.014897
		0.099304
		0.020934
		0.023348
		0.021568
		0.022278
		0.020347
		0.088335
		0.022785
		0.00796
		0.013167
		0.056027
		0.050012
		0.060565
		0.016839
		0.019987
		0.019685
		0.026658
		0.035273
		0.028585
		0.019694
		0.013205
		0.012895
		0.012064
		0.003667
		0.007685
		0.011852
		0.013344
		0.005874
		0.015423
		0.013368
		0.01127
		0.01971
		0.014151
		0.009637
		0.012216
		0.022573
		0.01175
		0.013147
		0.007532
		0.033511
		0.015872
		0.009975
		0.012798
		0
		0.021033
		0.021267
		0.014559
		0.013662
		0.017348
		0.032761
		0.00727
		0.038246
		0.057264
		0.051725
		0.05215
		0.062514
		0.014134
		0.102235
		0.070056
		0.038934
		0.124705
		0.080301
		0.105797
		0.083441
		0.08476
		0.009245
		0.117138
		0.01492
		0.011061
		0.121868
		0.011933
		0.012122
		0.02123
		0.057445
		0.010841
		0.014191
		0.008381
		0.01275
		0.024915
		0.015618
		0.016708
		0.021494
		0.014533
		0.010621
		0.030727
		0.0116
		0.008529
		0.016124
		0.033645
		0.011675
		0.011503
		0.013377
		0.023245
		0.01413
		0.011948
		0.06013
		0.011028
		0.018738
		0.00961
		0.017461
		0.012018
		0.118391
		0.00599
		0.007505
		0.030407
		0.007946
		0.012211
		0.028648
		0.041861
		0.047095
		0.042573
		0.011959
		0.066454
		0.019854
		0.0663
		0.082582
		0.078754
		0.015647
		0.12031
		0.041253
		0.008445
		0.027749
		0.113387
		0.005916
		0.008206
		0.005723
		0.066513
		0.048018
		0.082679
		0.015662
		0.014804
		0.082901
		0.009677
		0.022154
		0.013524
		0.03166
		0.024875
		0.011166
		0.007589
		0.008317
		0.011151
		0.010423
		0.006759
		0.020774
		0.005573
		0.009593
		0.01041
		0.011599
		0.00325
		0.079316
		0.008399
		0.008421
		0.009837
		0.008356
		0.007572
		0.041276
		0.008745
		0.079779
