# Supplementary material for: Annexin A7 enhances TIA1 axonal trafficking to counteract pathological aggregation in neurons
Source: EMBO J. 2025 Nov 3;44(24):7477–512. doi: 10.1038/s44318-025-00609-8 (PMC12706091; doi:10.1038/s44318-025-00609-8)
Supplement: Supplementary file 30 — Source Data For Expanded View [file 44318_2025_609_MOESM30_ESM.zip › SourceDataForExpandedView/FigureEV2/EV2G‘ and EV2G’‘/EV2G''.xlsx]

## Sheet: Sheet1
	(1)	(2)	(3)	(4)
FRET Efficiency (%)	3.09919	2.8848	4.63141	0.856052
	-2.96416	-1.23227	2.78794	-6.46061
	-0.290333	-4.13742	2.78794	-0.261839
	-2.20731	-3.13466	-0.53047	3.29024
	-0.782504	-0.793058	3.63011	3.43276
	-6.55309	-3.84481	0.0437298	-1.27132
	1.70514	-2.37772	0.548411	-0.459032
	-4.71594	-3.56687	-0.460522	0.431168
	-6.3711	-2.01728	1.21803	2.36711
	1.40042	-2.50587	0.589436	2.95209
	7.12849	4.56735	3.32881	2.83313
	1.0699	6.72559	-3.12919	6.36167
	-4.07976	14.3415	6.27589	6.27983
	2.46707	4.85329	-1.50647	4.30728
	-0.4447	9.77057	5.57946	9.03221
	0.380575	7.29858	1.67797	3.27804
	3.95146	6.49088	-0.77032	4.95402
	1.41394	8.59864	7.09196	6.66315
	-2.57927	6.5934	4.07071	8.32199
	0.951704	10.098	5.03999	9.39997
	2.46399	-0.0857669	-2.15109	8.78028
	-1.81146	3.56012	0.383252	1.82504
	0.942782	-0.241883	3.32945	7.30851
	-0.798718	10.7704	-2.43162	7.11682
	6.62367	10.5242	-1.84147	6.67402
		2.58712	3.84895	7.76746
		6.14871	-3.62484	8.25132
		8.74793	-1.87263	5.78774
		7.4299	1.31683	8.6453
		5.97599	6.2121	4.5884
		-0.586771	4.20153	4.61244
		1.65002	1.00126	3.47973
		1.96672	8.79148	8.32669
		5.66463	6.64547	3.98903
		3.15117	4.80849	-6.55276
				6.99799
				4.68693
				8.53269
				-1.48
				7.8872
				5.33517
				3.52004
				-0.669925
				7.93886
				9.66489
				4.9067
				7.60398
				8.24316
				3.85221
				10.2702
				9.57892
				-4.0205
				6.78969
