# Supplementary material for: Annexin A7 enhances TIA1 axonal trafficking to counteract pathological aggregation in neurons
Source: EMBO J. 2025 Nov 3;44(24):7477–512. doi: 10.1038/s44318-025-00609-8 (PMC12706091; doi:10.1038/s44318-025-00609-8)
Supplement: Supplementary file 30 — Source Data For Expanded View [file 44318_2025_609_MOESM30_ESM.zip › SourceDataForExpandedView/FigureEV2/EV2I'/EV2I'.xlsx]

## Sheet: ANXA7 and DIC1B
	Control	siANXA7
axonal PLA spots density (Relative)	0.606061	0.30303
	1.51515	1.21212
	0.606061	0.606061
	0.909091	0.909091
	0.606061	0.909091
	0.606061	1.21212
	0.606061	2.72727
	0.30303	1.81818
	0.606061	0
	0.30303	0.30303
	0.606061	0.909091
	0.909091	0
	0.30303	0.30303
	1.21212	0
	2.72727	0.30303
	0.606061	0
	0.30303	0
	1.51515	0
	2.12121	0
	1.81818	0
	0	0
	0.30303	0
	1.21212	0
	0.606061	0
	1.51515	0.30303
	1.21212	0.909091
	0.909091	0
	1.21212	0
	3.33333	0.30303
	0.909091	0.30303
	0.425532	0
	1.70213	0.212766
	1.06383	0
	1.48936	0
	0.851064	0
	1.70213	0
	1.48936	0
	0.851064	0
	0.638298	0
	1.2766	0.212766
	1.2766	0
	1.91489	0
	0.425532	0
	1.06383	0
	0.425532	0
	1.06383	0
	0.212766	0
	2.12766	0
	0	0
	0.425532	0
	1.2766	0
	0.425532	0
	1.06383	0
	0.425532	0
	0.638298	0
	2.34043	0
	1.06383	0
	0.425532	0
	0.425532	0
	1.48936	0
