# Supplementary material for: Annexin A7 enhances TIA1 axonal trafficking to counteract pathological aggregation in neurons
Source: EMBO J. 2025 Nov 3;44(24):7477–512. doi: 10.1038/s44318-025-00609-8 (PMC12706091; doi:10.1038/s44318-025-00609-8)
Supplement: Supplementary file 30 — Source Data For Expanded View [file 44318_2025_609_MOESM30_ESM.zip › SourceDataForExpandedView/FigureEV3/EV3A' and EV3A''/EV3A' and EV3A''.xlsx]

## Sheet: ANXA7 concentration
ANXA7 Granules density (Normalized)
1uM ANXA7	5uM ANXA7	10uM ANXA7
1	5	10
0	0	11.4545
0.636364	5.72727	10.1818
1.90909	0	13.3636
1.27273	5.72727	15.9091
1.90909	1.90909	13.3636
0		13.3636
1.27273		12.0909
		10.1818
		17.8182
		17.1818
		13.3636
		12.7273

## Sheet: PEG
ANXA7 Granules density (Normalized)
0% PEG	5% PEG	10% PEG	15% PEG
0	5	10	15
4.6875	3	8.625	11.875
0	1.8125	9.9375	11.1875
0.5625	3.75	4.75	11.0625
0	4.1875	7.625	16.875
0.5625	5.9375	7.125	16.5625
0.1875	7.5	6.4375	16.625
	8.4375	6.5	10.875
		5.4375	12.375
		10.5625	9.8125
		9.8125	10
		10.375	18.25
			22.5
			16.1875
			13
