# Supplementary material for: Annexin A7 enhances TIA1 axonal trafficking to counteract pathological aggregation in neurons
Source: EMBO J. 2025 Nov 3;44(24):7477–512. doi: 10.1038/s44318-025-00609-8 (PMC12706091; doi:10.1038/s44318-025-00609-8)
Supplement: Supplementary file 30 — Source Data For Expanded View [file 44318_2025_609_MOESM30_ESM.zip › SourceDataForExpandedView/FigureEV3/EV3B'/EV3B'.xlsx]

## Sheet: Sheet1
Pellet %
0mM NaCl	100mM NaCl	300mM NaCl	500mM NaCl
21.6582	29.1698	17.5972	17.8182
11.1767	15.7303	13.4991	16.7125
15.1868	11.7455	15.3975	18.9914
26.5837	33.7256	19.6539	23.6327
21.1322	24.6052	21.1668	23.7839
