# Supplementary material for: Annexin A7 enhances TIA1 axonal trafficking to counteract pathological aggregation in neurons
Source: EMBO J. 2025 Nov 3;44(24):7477–512. doi: 10.1038/s44318-025-00609-8 (PMC12706091; doi:10.1038/s44318-025-00609-8)
Supplement: Supplementary file 30 — Source Data For Expanded View [file 44318_2025_609_MOESM30_ESM.zip › SourceDataForExpandedView/FigureEV3/EV3C'/EV3C'.xlsx]

## Sheet: Sheet1
Pellet %
0mM MgCl2	1mM MgCl2	2mM MgCl2	5mM MgCl2	10mM MgCl2
15.3056	17.2237	27.2952	16.5243	21.7738
18.6037	20.4092	17.5833	15.1997	24.6804
19.9442	20.8925	20.3707	19.6129	24.4064
15.3189	14.31	14.4161	12.6679	17.2764
