# Supplementary material for: Annexin A7 enhances TIA1 axonal trafficking to counteract pathological aggregation in neurons
Source: EMBO J. 2025 Nov 3;44(24):7477–512. doi: 10.1038/s44318-025-00609-8 (PMC12706091; doi:10.1038/s44318-025-00609-8)
Supplement: Supplementary file 30 — Source Data For Expanded View [file 44318_2025_609_MOESM30_ESM.zip › SourceDataForExpandedView/FigureEV3/EV3F' and EV3F''/EV3F' and EV3F''.xlsx]

## Sheet: PEG
TIA1 granules density (Normalized)
Control	5% PEG
0.894569	4.08946
0.511182	7.02875
0.255591	4.08946
0.191693	12.9712
1.72524	4.72844
2.17252	9.77636
0.702875	4.02556
0.702875	7.02875
0.511182	4.40895
0.894569	19.4888
0.766773	5.7508
1.40575	6.77316
0.447284	4.15336
0.766773	3.96166
1.66134	2.49201
1.08626	4.92013
1.21406	5.17572
1.08626	18.2109
1.34185	3.76997
1.66134	4.72844
	7.66773
	14.3131
	4.79233

## Sheet: Ca
TIA1 granules density (Normalized)
Control	1mM Ca2+
0.111079	0.099971
0.333236	0.46653
1.27185	0.172172
1.29962	0.249927
0.377667	0.33879
0.655364	0.449868
0.322128	0.211049
0.194388	0.238819
0.31102	0.099971
0.983046	0.694241
1.91611	0.538731
1.68284	0.80532
2.17159	1.28296
3.16019	0.122186
0.388775	0.610932
0.244373	1.42181
1.42736	1.86612
0.583163	1.6884
1.56621	0.52207
	2.08828
	0.577609
	0.361006
	0.477638
	0.866413
	1.28851
	1.53844
	1.98831
