# Supplementary material for: Annexin A7 enhances TIA1 axonal trafficking to counteract pathological aggregation in neurons
Source: EMBO J. 2025 Nov 3;44(24):7477–512. doi: 10.1038/s44318-025-00609-8 (PMC12706091; doi:10.1038/s44318-025-00609-8)
Supplement: Supplementary file 30 — Source Data For Expanded View [file 44318_2025_609_MOESM30_ESM.zip › SourceDataForExpandedView/FigureEV3/EV3G‘/EV3G'.xlsx]

## Sheet: Sheet1
Pellet %
0mM CaCl2	1mM CaCl2	5mM CaCl2	10mM CaCl2
22.0796	17.7256	21.0951	31.7912
34.8817	30.3773	36.6783	41.4228
17.9149	23.4639	19.0274	33.5977
