# Supplementary material for: Annexin A7 enhances TIA1 axonal trafficking to counteract pathological aggregation in neurons
Source: EMBO J. 2025 Nov 3;44(24):7477–512. doi: 10.1038/s44318-025-00609-8 (PMC12706091; doi:10.1038/s44318-025-00609-8)
Supplement: Supplementary file 30 — Source Data For Expanded View [file 44318_2025_609_MOESM30_ESM.zip › SourceDataForExpandedView/FigureEV4/EV4B/EV4B.xlsx]

## Sheet: 0_description
Sheets
Name	Description
1_TIA1 granules size profile	Quantification of TIA1 granule size distributon with different ANXA7 expression level in axons.
2_% of TIA1 granule size=2	Size = 2 µm2 group extracted from “1_TIA1 granules size profile” sheet.
3_% of TIA1 granule size>2	Size > 2 µm2 group extracted from “1_TIA1 granules size profile” sheet.

## Sheet: 1_TIA1 granules size profile
size (µm2)	TIA1 granules size distribution %
	Control																																												ANXA7 O/E
	axon1	axon2	axon3	axon4	axon5	axon6	axon7	axon8	axon9	axon10	axon11	axon12	axon13	axon14	axon15	axon16	axon17	axon18	axon19	axon20	axon21	axon22	axon23	axon24	axon25	axon26	axon27	axon28	axon29	axon30	axon31	axon32	axon33	axon34	axon35	axon36	axon37	axon38	axon39	axon40	axon41	axon42	axon43		axon1	axon2	axon3	axon4	axon5
0	100	10	43.75	60	66.6667	100	41.6667	80	100	66.6667	33.3333	75	25	0	25	0	55.5556	20	80	100	100	50	40	50	33.3333	63.6364	50	28.5714	53.8462	52	100	50	71.4286	83.3333	20	50	57.1429	46.6667	47.619	50	100	50	71.4286		100	100	75	66.6667	0
1	0	80	43.75	20	33.3333	0	33.3333	20	0	25	50	25	75	0	25	33.3333	22.2222	80	20	0	0	0	60	25	16.6667	27.2727	25	42.8571	46.1538	44	0	50	28.5714	16.6667	60	50	42.8571	40	38.0952	40	0	37.5	28.5714		0	0	25	33.3333	100
2	0	10	12.5	20	0	0	8.33333	0	0	8.33333	0	0	0	100	50	66.6667	22.2222	0	0	0	0	0	0	25	33.3333	9.09091	25	14.2857	0	4	0	0	0	0	20	0	0	6.66667	14.2857	10	0	12.5	0		0	0	0	0	0
>2	0	0	0	0	0	0	16.6667	0	0	0	16.6667	0	0	0	0	0	0	0	0	0	0	50	0	0	16.6667	0	0	14.2857	0	0	0	0	0	0	0	0	0	6.66667	0	0	0	0	0		0	0	0	0	0
[truncated: 124 more columns]

## Sheet: 2_% of TIA1 granule size=2
TIA1 granules size distribution %
Control	ANXA7 O/E	shA7	shA7+A7-res
0	0	0	0
10	0	5.26316	0
12.5	0	0	0
20	0	0	0
0	0	5.55556	0
0	14.2857	7.69231	0
8.33333	0	0	0
0	0	28.5714	0
0	0	0	0
8.33333	0	33.3333	25
0	0	6.25	0
0	0	0	0
0	0	0	0
100	0	25	0
50	0	6.66667	0
66.6667	0	4.7619	25
22.2222	0	0	0
0	0	0	33.3333
0	0	0	0
0	0	10.5263	0
0	0	0	0
0	0	0	0
0	7.69231	0	0
25	40	0	0
33.3333	0	0	0
9.09091	0	0	0
25	0	0	0
14.2857	0	10	0
0	0	0	0
4	0	0	16.6667
0	0	0	0
0	0	0	0
0	0	10	0
0	0	6.66667	0
20	0	0	0
0	0	0	33.3333
0	0	0	0
6.66667	0	0	10
14.2857	0	14.2857	0
10	0	0	7.69231
0	0	25
12.5	0	11.1111
0	0	0
		33.3333
		0
		14.2857

## Sheet: 3_% of TIA1 granule size>2 
TIA1 granules size distribution %
Control	ANXA7 O/E	shA7	shA7+A7-res
0	0	25	0
0	0	0	0
0	0	0	50
0	0	0	0
0	0	0	0
0	0	23.0769	0
16.6667	0	13.3333	0
0	0	0	0
0	0	100	0
0	0	0	0
16.6667	0	12.5	0
0	0	25	0
0	0	33.3333	0
0	0	0	0
0	0	13.3333	0
0	0	23.8095	0
0	0	0	0
0	0	0	0
0	0	8.33333	0
0	12.5	5.26316	20
0	0	5.26316	0
50	0	0	0
0	0	25	0
0	0	0	0
16.6667	33.3333	0	0
0	0	0	0
0	0	0	0
14.2857	0	20	0
0	0	0	0
0	50	0	0
0	0	0	25
0	0	0	0
0	0	20	0
0	0	0	0
0	0	14.2857	0
0	50	0	0
0	0	14.2857	0
6.66667	0	0	0
0	0	0	0
0	0	0	7.69231
0	0	0
0	0	11.1111
0	25	0
		0
		11.1111
		0
