# Supplementary material for: Annexin A7 enhances TIA1 axonal trafficking to counteract pathological aggregation in neurons
Source: EMBO J. 2025 Nov 3;44(24):7477–512. doi: 10.1038/s44318-025-00609-8 (PMC12706091; doi:10.1038/s44318-025-00609-8)
Supplement: Supplementary file 30 — Source Data For Expanded View [file 44318_2025_609_MOESM30_ESM.zip › SourceDataForExpandedView/FigureEV4/EV4C‘/EV4C'.xlsx]

## Sheet: Sheet1
TIA1 granules / 100µm
Control	shANXA7	ANXA7 O/E
1.85988	7.11541	3.62779
7.13954	9.09521	0
5.58503	9.2572	5.25265
5.71015	7.49667	0
1.71007	9.03147	0
8.98279	7.42928	3.53807
5.46946	5.09269	1.88391
7.44574	10.5794	0
9.28505	5.76779	5.2883
7.03111	11.9211	5.47515
1.90574	10.3817	0
5.0551	6.80816	3.97512
5.48687	7.03334	3.57417
7.09786	9.48695	0
11.7687	7.86473	0
3.62792	12.0575	3.50705
6.75413	7.68684	1.83969
1.74743	10.9731	0
1.87399	0	5.17992
1.94769	5.23889	1.76426
5.54047	3.69542	1.89923
1.97107	16.8993	1.82219
7.12099	5.95675	0
0	11.9879	5.77745
0		0
5.54477		3.78379
1.74231		0
0		1.76345
1.92682		0
1.76146		0
3.77865		0
3.87019		1.86008
5.52639		0
5.9479		0
		0
