# Supplementary material for: Annexin A7 enhances TIA1 axonal trafficking to counteract pathological aggregation in neurons
Source: EMBO J. 2025 Nov 3;44(24):7477–512. doi: 10.1038/s44318-025-00609-8 (PMC12706091; doi:10.1038/s44318-025-00609-8)
Supplement: Supplementary file 30 — Source Data For Expanded View [file 44318_2025_609_MOESM30_ESM.zip › SourceDataForExpandedView/FigureEV4/EV4D/EV4D.xlsx]

## Sheet: frequency distribution
Bin of Trafficking speed (μm/s)	Frequency Distribution %
	Control																						ANXA7 O/E																								shANXA7
	axon1	axon2	axon3	axon4	axon5	axon6	axon7	axon8	axon9	axon10	axon11	axon12	axon13	axon14	axon15	axon16	axon17	axon18	axon19	axon20	axon21		axon1	axon2	axon3	axon4	axon5	axon6	axon7	axon8	axon9	axon10	axon11	axon12	axon13	axon14	axon15	axon16	axon17	axon18	axon19	axon20	axon21	axon22	axon23		axon1	axon2	axon3
0	44.4444	20	52.9412	0	100	60	60	50	36.3636	28.5714	15.7895	28.5714	11.7647	57.1429	40	10.5263	45.4545	63.6364	66.6667	33.3333	66.6667		11.1111	0	0	9.09091	3.57143	0	20	16	0	14.2857	6.25	22.2222	45.4545	56.25	66.6667	30.7692	20	12.5	50	66.6667	42.8571	0	25		17.6471	38.8889	100
0.05	22.2222	0	11.7647	33.3333	0	40	20	50	18.1818	42.8571	10.5263	0	0	42.8571	40	47.3684	18.1818	9.09091	11.1111	22.2222	22.2222		11.1111	4.7619	18.75	27.2727	10.7143	0	0	24	30.7692	14.2857	18.75	44.4444	18.1818	18.75	33.3333	23.0769	50	12.5	50	0	42.8571	0	25		76.4706	50	0
0.1	11.1111	20	5.88235	48.1481	0	0	0	0	27.2727	0	36.8421	14.2857	5.88235	0	0	31.5789	18.1818	0	11.1111	0	0		11.1111	9.52381	25	27.2727	3.57143	14.2857	0	20	23.0769	28.5714	25	22.2222	18.1818	6.25	0	15.3846	10	15	0	0	0	0	15		5.88235	11.1111	0
0.15	0	40	0	14.8148	0	0	0	0	9.09091	0	15.7895	0	5.88235	0	10	5.26316	4.54545	0	0	22.2222	0		22.2222	4.7619	18.75	18.1818	10.7143	7.14286	40	20	15.3846	14.2857	18.75	0	9.09091	6.25	0	23.0769	10	32.5	0	11.1111	0	66.6667	5		0	0	0
0.2	0	20	5.88235	3.7037	0	0	0	0	0	0	10.5263	14.2857	23.5294	0	10	0	0	0	0	11.1111	0		11.1111	9.52381	6.25	0	10.7143	14.2857	0	16	15.3846	0	6.25	11.1111	9.09091	0	0	0	10	10	0	0	0	33.3333	5		0	0	0
0.25	0	0	11.7647	0	0	0	20	0	0	0	0	0	11.7647	0	0	0	4.54545	0	0	0	0		11.1111	4.7619	12.5	0	14.2857	14.2857	0	0	0	0	3.125	0	0	6.25	0	0	0	7.5	0	11.1111	0	0	5		0	0	0
0.3	22.2222	0	5.88235	0	0	0	0	0	9.09091	0	5.26316	28.5714	5.88235	0	0	0	0	0	0	0	0		11.1111	9.52381	0	0	17.8571	14.2857	20	0	15.3846	0	9.375	0	0	0	0	0	0	5	0	0	0	0	5		0	0	0
0.35	0	0	5.88235	0	0	0	0	0	0	0	5.26316	0	0	0	0	0	9.09091	0	0	0	0		0	4.7619	6.25	0	10.7143	14.2857	0	4	0	0	0	0	0	0	0	0	0	0	0	0	0	0	0		0	0	0
0.4	0	0	0	0	0	0	0	0	0	14.2857	0	0	5.88235	0	0	0	0	9.09091	0	11.1111	0		0	19.0476	0	0	10.7143	0	0	0	0	0	3.125	0	0	0	0	0	0	2.5	0	11.1111	0	0	0		0	0	0
[truncated: 20 more columns]

## Sheet: stationary group
Frequency Distribution %
ctrl	ANXA7 O/E	shANXA7
44.4444	11.1111	17.6471
20	0	38.8889
52.9412	0	100
0	9.09091	37.5
100	3.57143	100
60	0	60
60	20	16.6667
50	16	9.09091
36.3636	0	85.7143
28.5714	14.2857	100
15.7895	6.25	100
28.5714	22.2222	83.3333
11.7647	45.4545	87.5
57.1429	56.25	100
40	66.6667	77.7778
10.5263	30.7692	100
45.4545	20	60
63.6364	12.5	75
66.6667	50	0
33.3333	66.6667	66.6667
66.6667	42.8571	0
	0	41.6667
	25	75
