# Supplementary material for: Annexin A7 enhances TIA1 axonal trafficking to counteract pathological aggregation in neurons
Source: EMBO J. 2025 Nov 3;44(24):7477–512. doi: 10.1038/s44318-025-00609-8 (PMC12706091; doi:10.1038/s44318-025-00609-8)
Supplement: Supplementary file 30 — Source Data For Expanded View [file 44318_2025_609_MOESM30_ESM.zip › SourceDataForExpandedView/FigureEV4/EV4F‘ and EV4F’‘/EV4F’‘.xlsx]

## Sheet: Sheet1
Beading Axon %
Control	shANXA7-1#	shANXA7-2#
31.8182	62.963	56
41.6667	75	64
37.8378	71.7391	64.7059
33.3333	71.4286	66.6667
