# Supplementary material for: Annexin A7 enhances TIA1 axonal trafficking to counteract pathological aggregation in neurons
Source: EMBO J. 2025 Nov 3;44(24):7477–512. doi: 10.1038/s44318-025-00609-8 (PMC12706091; doi:10.1038/s44318-025-00609-8)
Supplement: Supplementary file 30 — Source Data For Expanded View [file 44318_2025_609_MOESM30_ESM.zip › SourceDataForExpandedView/FigureEV4/EV4G‘/EV4G’.xlsx]

## Sheet: Sheet1
TDP-43+ / TIA1 puncta per 100 μm axon (Normalized)
ctrl	shANXA7-1#	shANXA7-2#
0	1.51103	1.52497
0	2.74093	0
0	0	0
0	2.64746	1.38087
0	3.90036	4.52455
1.70138	0	2.61527
0	3.52181	1.50148
0	8.95239	6.56556
3.33968	1.88469	3.09833
2.71304	1.55229	0
0	4.05351	1.29619
0	8.07898	1.37692
1.673	4.87948	0
1.73424	4.83988	2.55226
0	3.97188	0
0	2.52659	0
1.52001	3.54862	2.61698
0	4.72448	5.02633
5.0402	3.46945	2.77928
1.56377	1.75614	3.93319
3.44388	1.4362	2.52283
0	1.48458	3.83931
0	1.47334	1.29112
0	1.62343	1.2874
0	2.87427	1.26411
0	3.21621
1.30039	6.30485
0	3.90625
1.7043	3.88717
0	2.50128
0	0
0	1.26784
0	3.82365
0	2.53405
0	2.55719
0	1.3721
0	3.88028
0	2.67155
0	5.02178
0	1.27668
0	3.78086
0	5.19177
0
0
0
0
1.2523
0
0
0
2.80238
0
0
0
0
2.54501
0
0
0
0
0
1.25357
1.31686
1.3502
0
0
0
0
1.28263
1.35492
