# Supplementary material for: Annexin A7 enhances TIA1 axonal trafficking to counteract pathological aggregation in neurons
Source: EMBO J. 2025 Nov 3;44(24):7477–512. doi: 10.1038/s44318-025-00609-8 (PMC12706091; doi:10.1038/s44318-025-00609-8)
Supplement: Supplementary file 30 — Source Data For Expanded View [file 44318_2025_609_MOESM30_ESM.zip › SourceDataForExpandedView/FigureEV5/EV5C'/EV5C'.xlsx]

## Sheet: Sheet1
% Neurons containing TDP-43+ TIA1 aggregates
Control	shA7-3#	shA7-4#
50	19.0476	45
50	13.0435	50
31.25	13.0435	40.9091
30.303	16.6667	20
15.3846	16.9492	35.2941
40	15.7895	27.7778
36.8421	15.1515	50
10	18.1818	60
30	35	44.4444
60	37.5	52
20	22.2222	24.3902
29.4118	12.5	22.2222
33.3333	16.6667	26
11.1111	20.6897	31.1475
40	27.7778	29.4118
16.6667	27.7778	40.625
33.3333	17.3913	30.4348
16.6667	40	36.8421
29.4118	57.1429	33.3333
18.75	50	42.8571
34.7826	75	40
16.129	39.2857	33.3333
20	31.0345	60
20	39.3939	33.3333
42.8571	40.7407	28.5714
33.3333	40.9091	40
25	38.4615	12.5
20	28.5714	40
20	66.6667	50
27.2727	30	0
28.5714	25	50
31.5789	26.3158	33.3333
30.4348	46.6667	36.3636
30.7692	43.4783	40
37.5	23.0769	44.4444
15.3846	40	37.5
33.3333	50	0
0	14.2857	33.3333
16.6667	50	30.7692
10	26.3158	30
15.3846	44.4444	33.3333
22.2222	26.6667
21.4286	32
6.66667	21.9512
33.3333	15.1515
	21.0526
	29.4118
	37.5
	39.1304
	40
	60
	50
	37.5
	39.2857
	33.3333
	30
	36.8421
	41.6667
